# Supplementary material for: Mysterious inhibitory cell regulator investigated and found likely to be secretogranin II related
Source: PeerJ. 2017 Oct 13;5:e3833. doi: 10.7717/peerj.3833 (PMC5642266; doi:10.7717/peerj.3833)
Supplement: Supplemental Information 3 — Total hits 700. [file peerj-05-3833-s003.xlsx]

## Sheet: Sheet1
Accession	Description	Score	Coverage	# Proteins	# Unique Peptides	# Peptides	# PSMs	Area	# AAs	MW [kDa]	calc. pI
P02844	Vitellogenin-2 OS=Drosophila melanogaster GN=Yp2 PE=1 SV=2 - [VIT2_DROME]	249.538	40.95	1	16	16	74	2.42523e+08	442	49.63	7.95752
Q9V3P0	Peroxiredoxin 1 OS=Drosophila melanogaster GN=Jafrac1 PE=1 SV=1 - [PRDX1_DROME]	154.786	43.3	1	9	9	46	2.59517e+08	194	21.724	5.70654
P13395	Spectrin alpha chain OS=Drosophila melanogaster GN=alpha-Spec PE=1 SV=2 - [SPTCA_DROME]	152.994	13.62	4	27	27	54	2.36197e+07	2415	278.132	5.19873
Q9V6K1-2	Isoform 2 of Tripeptidyl-peptidase 2 OS=Drosophila melanogaster GN=TppII - [TPP2_DROME]	135.043	20.75	2	25	25	47	3.2876e+07	1354	148.816	6.99072
O02649	60 kDa heat shock protein, mitochondrial OS=Drosophila melanogaster GN=Hsp60 PE=1 SV=3 - [CH60_DROME]	132.324	31.76	2	15	15	39	1.4376e+07	573	60.7709	5.49072
Q9VJ19	RE25263p OS=Drosophila melanogaster GN=RpL30 PE=1 SV=1 - [Q9VJ19_DROME]	128.727	53.15	2	5	5	36	1.68968e+08	111	12.2265	9.5835
P02828	Heat shock protein 83 OS=Drosophila melanogaster GN=Hsp83 PE=1 SV=1 - [HSP83_DROME]	121.244	21.62	2	14	15	39	2.39789e+07	717	81.8142	5.021
P11147	Heat shock 70 kDa protein cognate 4 OS=Drosophila melanogaster GN=Hsc70-4 PE=1 SV=3 - [HSP7D_DROME]	114.927	27.5	8	14	16	42	2.69494e+07	651	71.0874	5.51611
P15007-2	Isoform A of Enolase OS=Drosophila melanogaster GN=Eno - [ENO_DROME]	111.537	32.33	2	12	12	33	5.26532e+07	433	46.633	6.55127
P52029	Glucose-6-phosphate isomerase OS=Drosophila melanogaster GN=Pgi PE=2 SV=2 - [G6PI_DROME]	105.081	25.45	1	10	10	34	2.20878e+07	558	62.2999	7.12256
P31409	V-type proton ATPase subunit B OS=Drosophila melanogaster GN=Vha55 PE=2 SV=1 - [VATB_DROME]	102.176	24.49	1	10	10	33	1.25589e+07	490	54.5149	5.40186
Q9VLC5	Aldehyde dehydrogenase OS=Drosophila melanogaster GN=Aldh PE=3 SV=1 - [Q9VLC5_DROME]	101.867	29.81	1	12	12	33	6.99083e+07	520	56.983	6.80029
P06607	Vitellogenin-3 OS=Drosophila melanogaster GN=Yp3 PE=1 SV=1 - [VIT3_DROME]	97.0338	30.71	1	11	11	34	1.33371e+08	420	46.0726	8.49951
P02572	Actin-42A OS=Drosophila melanogaster GN=Act42A PE=1 SV=3 - [ACT2_DROME]	87.3655	22.61	6	1	8	28	8.421e+07	376	41.7968	5.47803
E1JGP0	Actin 57B, isoform C OS=Drosophila melanogaster GN=Act57B PE=2 SV=1 - [E1JGP0_DROME]	86.5273	26.67	6	2	9	28	7.89367e+07	360	40.2322	5.8335
P07487	Glyceraldehyde-3-phosphate dehydrogenase 2 OS=Drosophila melanogaster GN=Gapdh2 PE=1 SV=2 - [G3P2_DROME]	81.915	30.72	1	2	8	24	5.26102e+07	332	35.3473	8.44092
P07486	Glyceraldehyde-3-phosphate dehydrogenase 1 OS=Drosophila melanogaster GN=Gapdh1 PE=2 SV=2 - [G3P1_DROME]	80.5193	27.71	1	1	7	23	3.75134e+07	332	35.3282	8.17725
Q27331	V-type proton ATPase catalytic subunit A isoform 2 OS=Drosophila melanogaster GN=Vha68-2 PE=1 SV=2 - [VATA2_DROME]	77.2377	16.78	3	8	8	25	7.69233e+06	614	68.2585	5.33838
P61851	Superoxide dismutase [Cu-Zn] OS=Drosophila melanogaster GN=Sod PE=1 SV=2 - [SODC_DROME]	77.0008	61.44	2	7	7	21	4.88636e+07	153	15.6887	6.11279
P17336	Catalase OS=Drosophila melanogaster GN=Cat PE=1 SV=2 - [CATA_DROME]	76.1519	24.7	1	9	9	24	1.29176e+07	506	57.1134	8.17725
P29613	Triosephosphate isomerase OS=Drosophila melanogaster GN=Tpi PE=1 SV=3 - [TPIS_DROME]	76.0809	40.89	2	9	9	25	4.20197e+07	247	26.6087	5.99854
Q9V496	Apolipophorins OS=Drosophila melanogaster GN=Rfabg PE=1 SV=2 - [APLP_DROME]	75.8024	4.74	1	12	12	24	6.9731e+06	3351	372.447	7.97217
P29844	Heat shock 70 kDa protein cognate 3 OS=Drosophila melanogaster GN=Hsc70-3 PE=2 SV=2 - [HSP7C_DROME]	74.3678	22.71	4	9	11	25	9.68697e+06	656	72.2165	5.36377
Q94518	Nascent polypeptide-associated complex subunit alpha OS=Drosophila melanogaster GN=Nacalpha PE=1 SV=2 - [NACA_DROME]	72.9485	19.35	1	3	3	23	5.91681e+07	217	23.0067	4.7417
Q7JR58	CG6543, isoform A OS=Drosophila melanogaster GN=CG6543 PE=2 SV=1 - [Q7JR58_DROME]	72.7658	39.66	1	9	9	24	3.01933e+07	295	31.5621	8.63135
O02195	Eukaryotic translation initiation factor 3 subunit I OS=Drosophila melanogaster GN=Trip1 PE=1 SV=1 - [EIF3I_DROME]	72.5738	25.77	1	6	6	21	1.41026e+07	326	36.1366	5.33838
Q9VFQ9	Dipeptidase B, isoform A OS=Drosophila melanogaster GN=Dip-B PE=2 SV=2 - [Q9VFQ9_DROME]	72.562	23.82	1	9	9	23	3.68252e+07	508	55.4986	6.75635
Q9VKI8	CG6287 OS=Drosophila melanogaster GN=CG6287 PE=2 SV=1 - [Q9VKI8_DROME]	72.0183	30.42	1	9	9	25	6.59047e+06	332	35.2127	7.35693
P92177-4	Isoform C of 14-3-3 protein epsilon OS=Drosophila melanogaster GN=14-3-3epsilon - [1433E_DROME]	71.892	46.48	4	9	11	26	2.97991e+07	256	29.1545	4.84326
P00334	Alcohol dehydrogenase OS=Drosophila melanogaster GN=Adh PE=1 SV=2 - [ADH_DROME]	70.9514	26.17	1	5	5	22	1.46813e+07	256	27.7439	7.95752
P35381	ATP synthase subunit alpha, mitochondrial OS=Drosophila melanogaster GN=blw PE=1 SV=2 - [ATPA_DROME]	69.6035	19.2	1	9	9	23	9.61617e+06	552	59.3844	9.01221
P18091-2	Isoform Non-muscle of Alpha-actinin, sarcomeric OS=Drosophila melanogaster GN=Actn - [ACTN_DROME]	68.4237	12.11	6	10	10	22	1.14841e+07	892	103.355	5.69385
Q8IPE8	Mitochondrial trifunctional protein alpha subunit, isoform B OS=Drosophila melanogaster GN=Mtpalpha PE=3 SV=1 - [Q8IPE8_DROME]	67.6356	18.95	2	10	10	21	1.03381e+07	744	79.5882	8.85107
Q00637	Superoxide dismutase [Mn], mitochondrial OS=Drosophila melanogaster GN=Sod2 PE=2 SV=3 - [SODM_DROME]	66.2895	19.82	1	3	3	21	3.17069e+07	217	24.6687	8.14795
Q8IPP8	CG31548 OS=Drosophila melanogaster GN=CG31548 PE=3 SV=1 - [Q8IPP8_DROME]	65.2028	37.11	1	6	7	21	2.14414e+07	256	27.14	8.71924
Q7KN62	Transitional endoplasmic reticulum ATPase TER94 OS=Drosophila melanogaster GN=TER94 PE=1 SV=1 - [TERA_DROME]	64.7908	10.99	4	6	6	17	3.25004e+06	801	88.8033	5.35107
Q8MLS2	CG30410 OS=Drosophila melanogaster GN=Rpi PE=4 SV=3 - [Q8MLS2_DROME]	64.677	33.61	1	6	6	19	1.25735e+07	241	26.5176	5.88428
Q9W401	Probable citrate synthase, mitochondrial OS=Drosophila melanogaster GN=kdn PE=2 SV=1 - [CISY_DROME]	62.5242	13.58	2	5	5	21	1.1662e+07	464	51.5416	8.80713
M9PHN8	Adenosylhomocysteinase OS=Drosophila melanogaster GN=Ahcy13 PE=3 SV=1 - [M9PHN8_DROME]	62.3685	32.2	2	9	9	23	1.04993e+07	323	35.57	6.0874
P08736	Elongation factor 1-alpha 1 OS=Drosophila melanogaster GN=Ef1alpha48D PE=1 SV=2 - [EF1A1_DROME]	61.7474	15.12	2	7	7	23	9.32465e+07	463	50.2754	9.0708
Q9W1G7	LD21576p OS=Drosophila melanogaster GN=Nap1 PE=2 SV=1 - [Q9W1G7_DROME]	61.5886	20.27	1	6	6	20	1.30003e+07	370	42.7408	4.79248
A1Z9A8	Protein PTCD3 homolog, mitochondrial OS=Drosophila melanogaster GN=CG4679 PE=2 SV=1 - [PTCD3_DROME]	61.5339	13.04	1	7	7	17	8.90855e+06	652	74.16	5.92236
Q9W3F6	CG1440, isoform A OS=Drosophila melanogaster GN=CG1440 PE=2 SV=2 - [Q9W3F6_DROME]	60.9862	15.98	3	7	7	23	2.04914e+07	488	55.1213	6.01123
Q7KSU6	CG8036, isoform D OS=Drosophila melanogaster GN=CG8036 PE=4 SV=1 - [Q7KSU6_DROME]	59.6885	22.93	3	11	11	20	2.79588e+07	580	63.0044	6.80029
Q9VW68	CG7433, isoform A OS=Drosophila melanogaster GN=CG7433 PE=3 SV=1 - [Q9VW68_DROME]	59.6884	20.58	1	9	9	23	1.80788e+07	486	54.5504	8.6167
Q9VG16	Granny smith, isoform D OS=Drosophila melanogaster GN=grsm PE=4 SV=3 - [Q9VG16_DROME]	59.6487	20.45	2	9	9	19	1.67113e+07	533	57.1749	6.21436
Q9XTL9	Glycogen phosphorylase OS=Drosophila melanogaster GN=GlyP PE=2 SV=2 - [PYG_DROME]	59.5676	12.44	1	9	9	21	1.03139e+07	844	96.9352	6.52197
P54399	Protein disulfide-isomerase OS=Drosophila melanogaster GN=Pdi PE=2 SV=1 - [PDI_DROME]	58.2465	21.98	2	10	10	19	5.59368e+06	496	55.7464	4.81787
P29310	14-3-3 protein zeta OS=Drosophila melanogaster GN=14-3-3zeta PE=1 SV=1 - [1433Z_DROME]	56.8949	25	3	3	5	18	1.83485e+07	248	28.2101	4.88135
Q7KMQ0	26S proteasome regulatory complex subunit p48B OS=Drosophila melanogaster GN=Rpt1 PE=2 SV=1 - [Q7KMQ0_DROME]	55.1983	22.17	2	8	8	19	1.77896e+07	433	48.511	6.03662
P07764	Fructose-bisphosphate aldolase OS=Drosophila melanogaster GN=Ald PE=1 SV=5 - [ALF_DROME]	54.6098	24.93	3	8	8	18	1.83629e+07	361	39.0233	7.40088
Q7K221	Glutamate oxaloacetate transaminase 1, isoform A OS=Drosophila melanogaster GN=Got1 PE=2 SV=1 - [Q7K221_DROME]	54.0545	22.6	2	8	8	19	1.49749e+07	416	46.0583	7.53271
Q9VVL7	Dihydrolipoyl dehydrogenase OS=Drosophila melanogaster GN=CG7430 PE=2 SV=1 - [Q9VVL7_DROME]	53.796	17.66	1	6	6	16	8.27627e+06	504	53.0515	6.87354
Q9VEB1	CG7998 OS=Drosophila melanogaster GN=Mdh2 PE=2 SV=1 - [Q9VEB1_DROME]	53.6554	29.17	1	8	8	19	1.57709e+07	336	35.296	9.11475
Q94511	NADH-ubiquinone oxidoreductase 75 kDa subunit, mitochondrial OS=Drosophila melanogaster GN=ND75 PE=2 SV=3 - [NDUS1_DROME]	53.4488	12.45	1	7	7	16	3.65871e+06	731	78.5807	6.84424
P08570	60S acidic ribosomal protein P1 OS=Drosophila melanogaster GN=RpLP1 PE=1 SV=2 - [RLA1_DROME]	53.1762	50	1	3	3	12	3.48608e+07	112	11.5058	4.41162
Q9W0S7	LD20211p OS=Drosophila melanogaster GN=Tudor-SN PE=1 SV=1 - [Q9W0S7_DROME]	50.0511	10.8	1	8	8	18	3.94718e+06	926	103.037	8.04541
Q7JVK1	HL07956p OS=Drosophila melanogaster GN=mRpL18 PE=2 SV=1 - [Q7JVK1_DROME]	49.2222	27.96	1	5	5	15	1.22806e+07	186	21.1629	9.29053
P91938-2	Isoform A of Thioredoxin reductase 1, mitochondrial OS=Drosophila melanogaster GN=Trxr-1 - [TRXR1_DROME]	49.0205	15.89	5	6	6	15	1.62472e+07	491	53.1895	6.32861
P46223	60S ribosomal protein L7a OS=Drosophila melanogaster GN=RpL7A PE=1 SV=2 - [RL7A_DROME]	48.8993	23.99	1	6	6	15	3.29893e+07	271	30.7127	10.7114
M9PHG4	Beta spectrin, isoform C OS=Drosophila melanogaster GN=beta-Spec PE=4 SV=1 - [M9PHG4_DROME]	48.4138	4.05	3	6	6	13	2.88719e+06	2147	249.411	5.22412
Q8SXQ1	CG9629 OS=Drosophila melanogaster GN=CG9629 PE=2 SV=1 - [Q8SXQ1_DROME]	48.2973	15	1	6	6	16	7.09e+06	540	58.2782	7.44482
P13060	Elongation factor 2 OS=Drosophila melanogaster GN=EF2 PE=1 SV=4 - [EF2_DROME]	48.2562	10.43	1	8	8	19	8.6615e+07	844	94.3981	6.59521
P54611	V-type proton ATPase subunit E OS=Drosophila melanogaster GN=Vha26 PE=2 SV=1 - [VATE_DROME]	48.2408	30.09	1	6	6	18	7.45024e+06	226	26.0658	6.15088
Q7KRU8	Ferritin 1 heavy chain homologue, isoform A OS=Drosophila melanogaster GN=Fer1HCH PE=2 SV=1 - [Q7KRU8_DROME]	47.1668	20.98	2	3	3	11	3.4653e+06	205	23.1308	5.87158
Q0E9F9	CG2915, isoform A OS=Drosophila melanogaster GN=CG2915-RB PE=2 SV=1 - [Q0E9F9_DROME]	47.0169	16.78	1	6	6	14	7.01909e+06	453	51.0244	6.12549
A1ZBJ2	CG7461 OS=Drosophila melanogaster GN=CG7461 PE=3 SV=2 - [A1ZBJ2_DROME]	44.2066	14.67	1	8	8	17	5.6478e+06	627	68.325	7.76709
P02843	Vitellogenin-1 OS=Drosophila melanogaster GN=Yp1 PE=1 SV=1 - [VIT1_DROME]	43.7275	20.96	1	9	9	16	4.47148e+07	439	48.6815	7.69385
Q9W1L1	Mitochondrial ribosomal protein L43 OS=Drosophila melanogaster GN=mRpL43 PE=2 SV=1 - [Q9W1L1_DROME]	43.266	29.17	1	4	4	12	6.61806e+06	192	21.9642	9.26123
B7YZQ7	Nucleosome remodeling factor-38kD, isoform B OS=Drosophila melanogaster GN=Nurf-38 PE=4 SV=1 - [B7YZQ7_DROME]	42.9431	24.83	2	6	6	14	1.78498e+07	290	32.6255	5.68115
Q9VZU4	CG12079 OS=Drosophila melanogaster GN=NDUFS3 PE=2 SV=1 - [Q9VZU4_DROME]	42.8699	26.42	1	5	5	14	3.78967e+06	265	29.9525	7.84033
Q02748	Eukaryotic initiation factor 4A OS=Drosophila melanogaster GN=eIF-4a PE=1 SV=3 - [IF4A_DROME]	42.558	23.08	2	8	8	16	1.2564e+07	403	45.8494	5.65576
Q9V4E0	CG1970, isoform A OS=Drosophila melanogaster GN=CG1970-RA PE=2 SV=2 - [Q9V4E0_DROME]	42.5343	10.26	1	4	4	13	4.70973e+06	468	52.887	6.66846
Q9VCM8	CG4408 OS=Drosophila melanogaster GN=CG4408 PE=3 SV=2 - [Q9VCM8_DROME]	42.5276	12.11	1	4	4	13	1.56262e+06	479	54.3512	6.32861
Q3YMU0	ERp60 (Fragment) OS=Drosophila melanogaster GN=ERp60 PE=2 SV=1 - [Q3YMU0_DROME]	42.5111	17.59	1	7	7	16	9.50551e+06	489	55.3361	5.87158
P41374	Eukaryotic translation initiation factor 2 subunit 1 OS=Drosophila melanogaster GN=eIF-2alpha PE=2 SV=1 - [IF2A_DROME]	42.2731	21.41	1	5	5	12	3.65351e+06	341	38.6217	4.94482
Q9V3V6	26S proteasome regulatory complex subunit p50 OS=Drosophila melanogaster GN=Rpt5 PE=2 SV=1 - [Q9V3V6_DROME]	40.9603	17.52	1	5	6	15	1.52858e+07	428	47.7767	5.33838
Q9VQ61	Aspartate aminotransferase OS=Drosophila melanogaster GN=Got2 PE=3 SV=1 - [Q9VQ61_DROME]	40.7234	18.4	2	6	6	13	4.76292e+06	424	47.1555	8.77783
O62619-2	Isoform B of Pyruvate kinase OS=Drosophila melanogaster GN=PyK - [KPYK_DROME]	40.6538	18.36	2	7	7	14	8.29186e+06	512	55.0237	7.85498
Q7KM15	Beta NAC homolog OS=Drosophila melanogaster GN=bic PE=2 SV=1 - [Q7KM15_DROME]	40.4163	27.81	1	3	3	13	3.68859e+07	169	17.7273	7.48877
P12881	Proteasome subunit alpha type-1 OS=Drosophila melanogaster GN=Prosalpha6 PE=1 SV=1 - [PSA1_DROME]	39.7799	31.18	1	7	7	15	8.22271e+06	279	31.0397	6.55127
Q9VL68	CG4598, isoform A OS=Drosophila melanogaster GN=CG4598 PE=2 SV=2 - [Q9VL68_DROME]	39.6052	21.35	1	6	6	12	1.26577e+07	281	30.9742	9.23193
Q9VFF0	CG3731, isoform A OS=Drosophila melanogaster GN=CG3731 PE=2 SV=2 - [Q9VFF0_DROME]	38.1356	18.94	1	7	7	12	9.70637e+06	470	51.8411	5.99854
Q9V3D0	LD33485p OS=Drosophila melanogaster GN=mRpL4 PE=2 SV=1 - [Q9V3D0_DROME]	37.4884	14.19	1	3	3	11	2.89086e+06	296	32.81	9.21729
P24156	Protein l(2)37Cc OS=Drosophila melanogaster GN=l(2)37Cc PE=2 SV=2 - [L2CC_DROME]	37.2946	22.1	1	5	5	11	8.79162e+06	276	30.3651	5.73193
Q9VSA3	Probable medium-chain specific acyl-CoA dehydrogenase, mitochondrial OS=Drosophila melanogaster GN=CG12262 PE=1 SV=1 - [ACADM_DROME]	37.0404	15.04	1	5	5	12	4.28123e+06	419	45.8424	7.94287
Q9VNA5	Proteasome subunit beta type-4 OS=Drosophila melanogaster GN=Prosbeta7 PE=2 SV=1 - [PSB4_DROME]	36.9913	14.55	1	4	4	11	3.29837e+06	268	29.9667	6.58057
Q06559	40S ribosomal protein S3 OS=Drosophila melanogaster GN=RpS3 PE=1 SV=1 - [RS3_DROME]	36.4851	19.11	1	4	4	13	3.96755e+06	246	27.4536	9.39307
Q9VTP4	60S ribosomal protein L10a-2 OS=Drosophila melanogaster GN=RpL10Ab PE=1 SV=2 - [R10AB_DROME]	36.3948	25.81	1	4	4	10	1.34371e+07	217	24.2581	9.86182
Q07152	Inosine-5'-monophosphate dehydrogenase OS=Drosophila melanogaster GN=ras PE=1 SV=1 - [IMDH_DROME]	36.2494	12.29	2	5	5	12	1.27835e+07	537	57.7924	7.43018
P22769	Proteasome subunit alpha type-7-1 OS=Drosophila melanogaster GN=Prosalpha4 PE=1 SV=2 - [PSA71_DROME]	35.988	20.88	2	5	5	11	6.67287e+06	249	27.9554	8.11865
O18640	Guanine nucleotide-binding protein subunit beta-like protein OS=Drosophila melanogaster GN=Rack1 PE=1 SV=2 - [GBLP_DROME]	35.5866	24.53	2	6	6	12	7.40018e+06	318	35.5957	7.47412
Q9V438	Calcium-binding protein 1 OS=Drosophila melanogaster GN=CaBP1 PE=2 SV=1 - [Q9V438_DROME]	35.4086	15.47	1	6	6	14	1.08058e+07	433	46.7227	5.69385
Q9VKU3	CG6094 protein OS=Drosophila melanogaster GN=CG6094 PE=2 SV=1 - [Q9VKU3_DROME]	34.2796	27.59	1	4	4	11	9.21974e+06	203	22.7812	10.3306
Q9VFT4	AT27578p OS=Drosophila melanogaster GN=rin PE=1 SV=1 - [Q9VFT4_DROME]	33.7811	6.96	1	4	4	10	1.76301e+06	690	74.898	7.37158
Q03427	Lamin-C OS=Drosophila melanogaster GN=LamC PE=1 SV=2 - [LAMC_DROME]	33.5883	13.04	1	6	6	11	1.70016e+06	621	69.8177	6.84424
Q9VNC1	Mitochondrial ribosomal protein L44 OS=Drosophila melanogaster GN=mRpL44 PE=4 SV=1 - [Q9VNC1_DROME]	33.1693	14.64	1	4	4	12	3.75164e+06	321	36.229	8.25049
Q9W5W8	CG9577 OS=Drosophila melanogaster GN=CG9577 PE=2 SV=2 - [Q9W5W8_DROME]	32.8533	17.31	1	4	4	10	1.42484e+07	312	33.7966	7.45947
Q8T0L3	GH24511p OS=Drosophila melanogaster GN=Uba1 PE=2 SV=1 - [Q8T0L3_DROME]	32.6588	6.55	1	6	6	11	3.99051e+06	1191	130.676	5.2876
F0JAN1	Ade5, isoform B OS=Drosophila melanogaster GN=ade5 PE=2 SV=1 - [F0JAN1_DROME]	32.4718	14.72	2	4	4	10	2.88863e+06	428	47.1376	8.38232
O18404	3-hydroxyacyl-CoA dehydrogenase type-2 OS=Drosophila melanogaster GN=scu PE=1 SV=1 - [HCD2_DROME]	31.7105	26.67	2	5	5	10	7.9694e+06	255	26.8882	9.02686
M9PI17	CG6084, isoform D OS=Drosophila melanogaster GN=CG6084 PE=4 SV=1 - [M9PI17_DROME]	31.1755	23.1	4	7	7	12	1.56842e+07	316	35.8727	6.80029
Q7KUB0	Isocitrate dehydrogenase [NADP] OS=Drosophila melanogaster GN=Idh PE=3 SV=1 - [Q7KUB0_DROME]	31.0648	22.6	5	8	8	11	6.52669e+06	416	46.6308	6.7417
Q9XZ58	COP9 signalosome complex subunit 5 OS=Drosophila melanogaster GN=CSN5 PE=1 SV=1 - [CSN5_DROME]	31.0527	11.31	1	3	3	9	2.93512e+06	327	37.0594	5.57959
M9PF35	Kinesin-like protein at 67A, isoform B OS=Drosophila melanogaster GN=Klp67A PE=3 SV=1 - [M9PF35_DROME]	30.9267	2.7	2	1	1	7	4.73071e+06	740	84.372	8.51416
P48809	Heterogeneous nuclear ribonucleoprotein 27C OS=Drosophila melanogaster GN=Hrb27C PE=1 SV=2 - [RB27C_DROME]	30.8218	11.16	1	3	3	8	2.42224e+06	421	44.7417	6.80029
Q8INP8	CG11980, isoform B OS=Drosophila melanogaster GN=CG11980 PE=4 SV=1 - [Q8INP8_DROME]	30.7807	17.6	3	4	5	11	3.88022e+06	358	40.8519	7.10791
Q7KMM4	BcDNA.GH04962 OS=Drosophila melanogaster GN=BcDNA.GH04962 PE=2 SV=1 - [Q7KMM4_DROME]	30.754	6.71	1	4	4	9	5.07228e+06	924	105.665	6.50732
Q9VH07	RuvB-like helicase 1 OS=Drosophila melanogaster GN=pont PE=1 SV=1 - [RUVB1_DROME]	30.6186	13.82	1	5	5	10	5.14675e+06	456	50.2106	7.34229
Q94523	Succinate dehydrogenase [ubiquinone] flavoprotein subunit, mitochondrial OS=Drosophila melanogaster GN=SdhA PE=2 SV=3 - [SDHA_DROME]	30.577	11.2	1	6	6	10	6.66757e+06	661	72.2973	7.12256
Q7KV27	CG1640, isoform A OS=Drosophila melanogaster GN=CG1640 PE=4 SV=1 - [Q7KV27_DROME]	30.4624	12.32	2	6	6	9	2.13555e+06	568	63.0883	8.93896
P19889	60S acidic ribosomal protein P0 OS=Drosophila melanogaster GN=RpLP0 PE=1 SV=1 - [RLA0_DROME]	30.3484	19.87	1	5	5	10	9.43045e+06	317	34.1809	6.94678
Q9VMI5	CG9135 protein OS=Drosophila melanogaster GN=CG9135 PE=2 SV=1 - [Q9VMI5_DROME]	30.198	11.7	1	4	4	9	4.07398e+06	487	53.426	7.18115
Q9V3P6-2	Isoform B of 26S proteasome non-ATPase regulatory subunit 1 OS=Drosophila melanogaster GN=Rpn2 - [PSMD1_DROME]	30.1931	11.21	2	8	8	11	6.32187e+06	946	104.744	5.24951
Q9VNX4	Delta-1-Pyrroline-5-carboxylate dehydrogenase 1, isoform A OS=Drosophila melanogaster GN=P5CDh1 PE=2 SV=1 - [Q9VNX4_DROME]	30.1365	7.84	1	3	3	9	4.57216e+06	574	63.6263	8.22119
Q26365-2	Isoform A of ADP,ATP carrier protein OS=Drosophila melanogaster GN=sesB - [ADT_DROME]	29.1076	24.41	3	7	7	12	5.47747e+06	299	32.8881	9.77393
Q9V436	26S proteasome regulatory complex subunit p30 OS=Drosophila melanogaster GN=Rpn12 PE=2 SV=1 - [Q9V436_DROME]	28.9914	15.53	1	3	3	8	3.74973e+06	264	30.2058	6.06201
Q05825	ATP synthase subunit beta, mitochondrial OS=Drosophila melanogaster GN=ATPsyn-beta PE=2 SV=3 - [ATPB_DROME]	28.8307	13.66	3	5	5	9	5.37949e+06	505	54.0744	5.2749
Q9VV75	AT02348p OS=Drosophila melanogaster GN=CG4169 PE=2 SV=1 - [Q9VV75_DROME]	28.2043	11.36	1	4	4	9	1.00562e+06	440	45.3879	9.43701
Q9VXJ0	Peroxisomal multifunctional enzyme type 2 OS=Drosophila melanogaster GN=Mfe2 PE=1 SV=1 - [DHB4_DROME]	28.1428	13.71	1	6	6	9	2.50395e+06	598	64.0332	6.56592
Q9VUC1	Hsc70Cb, isoform A OS=Drosophila melanogaster GN=Hsc70Cb PE=2 SV=1 - [Q9VUC1_DROME]	28.0449	7.46	2	5	5	10	2.21701e+06	804	88.4457	5.42725
Q8SZK9	C-type lectin 27kD, isoform A OS=Drosophila melanogaster GN=Clect27 PE=2 SV=1 - [Q8SZK9_DROME]	27.8869	17.75	1	3	3	8	2.52493e+06	231	26.3301	8.1626
Q9U3Z7	NHP2-like protein 1 homolog OS=Drosophila melanogaster GN=hoip PE=2 SV=1 - [NH2L1_DROME]	27.4051	36.22	1	3	3	8	9.96267e+06	127	13.8744	7.09326
P38979-2	Isoform A of 40S ribosomal protein SA OS=Drosophila melanogaster GN=sta - [RSSA_DROME]	26.9652	17.41	2	4	4	10	9.96338e+06	270	30.2094	4.86865
Q7KT11	CG9331, isoform B OS=Drosophila melanogaster GN=CG9331 PE=3 SV=1 - [Q7KT11_DROME]	26.9636	17.48	5	4	4	8	2.15212e+06	326	35.6908	6.7417
Q7KMP8	26S proteasome regulatory complex subunit p39A OS=Drosophila melanogaster GN=Rpn9 PE=1 SV=1 - [Q7KMP8_DROME]	26.5807	13.87	1	5	5	9	1.97239e+07	382	43.7386	5.26221
P25007	Peptidyl-prolyl cis-trans isomerase OS=Drosophila melanogaster GN=Cyp1 PE=1 SV=2 - [PPIA_DROME]	26.5542	12.78	2	3	3	8	1.44904e+06	227	24.6505	9.21729
Q24560	Tubulin beta-1 chain OS=Drosophila melanogaster GN=betaTub56D PE=1 SV=2 - [TBB1_DROME]	26.4033	12.3	7	4	5	10	3.48309e+06	447	50.1151	4.85596
P08879	Nucleoside diphosphate kinase OS=Drosophila melanogaster GN=awd PE=1 SV=3 - [NDKA_DROME]	26.2428	26.8	1	3	3	9	3.06604e+06	153	17.1589	8.11865
P48375	12 kDa FK506-binding protein OS=Drosophila melanogaster GN=FK506-bp2 PE=3 SV=2 - [FKB12_DROME]	26.1286	37.04	1	3	3	8	1.57328e+06	108	11.659	8.1333
Q23997	Chitinase-like protein CG5210 OS=Drosophila melanogaster GN=CG5210 PE=1 SV=2 - [C5210_DROME]	25.8591	7.74	1	3	3	10	2.38677e+06	452	50.3231	7.89893
Q9VWT1	GH22474p OS=Drosophila melanogaster GN=Aats-his PE=2 SV=1 - [Q9VWT1_DROME]	25.7767	10.34	3	4	4	8	2.18867e+06	522	57.7102	6.94678
Q9VXI1	CG9914 OS=Drosophila melanogaster GN=CG9914 PE=2 SV=2 - [Q9VXI1_DROME]	25.6222	15.87	1	4	4	8	1.49628e+06	315	34.7643	7.81104
Q8IRQ5	LP02262p OS=Drosophila melanogaster GN=l(1)G0255 PE=2 SV=1 - [Q8IRQ5_DROME]	25.6158	10.71	2	4	4	8	1.40147e+07	467	50.4279	7.53271
P13607-3	Isoform 3 of Sodium/potassium-transporting ATPase subunit alpha OS=Drosophila melanogaster GN=Atpalpha - [ATNA_DROME]	25.5469	4.89	8	3	3	7	1.2952e+06	839	91.9224	5.63037
M9PD27	Eukaryotic release factor 1, isoform H OS=Drosophila melanogaster GN=eRF1 PE=4 SV=1 - [M9PD27_DROME]	25.5062	15.56	3	6	6	9	6.49438e+06	437	48.9612	6.0874
Q8MLY8	40S ribosomal protein S8 OS=Drosophila melanogaster GN=RpS8 PE=1 SV=1 - [RS8_DROME]	25.4421	19.71	1	3	3	7	4.09797e+06	208	23.7449	10.4771
Q9W1H8	GH13256p OS=Drosophila melanogaster GN=Thiolase PE=2 SV=1 - [Q9W1H8_DROME]	25.3451	12.15	1	5	5	9	5.5498e+06	469	50.6094	9.14404
P40304	Proteasome subunit beta type-1 OS=Drosophila melanogaster GN=Prosbeta6 PE=2 SV=2 - [PSB1_DROME]	25.2614	14.47	1	2	2	8	7.38904e+06	235	25.826	6.53662
P14130	40S ribosomal protein S14 OS=Drosophila melanogaster GN=RpS14a PE=1 SV=1 - [RS14_DROME]	25.2333	32.45	1	5	5	9	4.26123e+06	151	16.2547	10.3452
O01666	ATP synthase subunit gamma, mitochondrial OS=Drosophila melanogaster GN=ATPsyn-gamma PE=2 SV=2 - [ATPG_DROME]	25.1667	13.47	1	3	3	7	2.42987e+06	297	32.8501	9.21729
Q59E30	Failed axon connections, isoform C OS=Drosophila melanogaster GN=fax PE=4 SV=1 - [Q59E30_DROME]	24.772	7.95	6	3	3	9	3.05661e+06	415	46.6146	5.24951
Q9XYU1	DNA replication licensing factor Mcm3 OS=Drosophila melanogaster GN=Mcm3 PE=1 SV=1 - [MCM3_DROME]	24.2797	8.79	1	6	6	9	2.32406e+06	819	90.8612	6.40479
Q9VCY3	COP9 signalosome complex subunit 6 OS=Drosophila melanogaster GN=CSN6 PE=1 SV=1 - [CSN6_DROME]	23.5817	7.92	1	2	2	6	3.11464e+06	341	38.2811	5.8208
Q7KTW5	CG9391, isoform A OS=Drosophila melanogaster GN=CG9391 PE=2 SV=1 - [Q7KTW5_DROME]	23.4009	15.47	1	3	3	7	1.06993e+06	278	30.6065	5.93506
Q9W1B9	RE28824p OS=Drosophila melanogaster GN=RpL12 PE=1 SV=1 - [Q9W1B9_DROME]	23.3022	24.24	1	3	3	7	1.02794e+07	165	17.6625	9.0708
Q9V5C6	Proteasome subunit alpha type-3 OS=Drosophila melanogaster GN=Prosalpha7 PE=1 SV=1 - [PSA3_DROME]	22.9784	22.92	1	4	4	7	6.38253e+06	253	27.658	5.69385
Q9Y0Y5	BcDNA.LD29885 OS=Drosophila melanogaster GN=epsilonCOP PE=2 SV=1 - [Q9Y0Y5_DROME]	22.9528	12.42	1	3	3	8	3.31659e+06	306	34.5974	4.86865
O76932	Serine/threonine-protein phosphatase 4 catalytic subunit OS=Drosophila melanogaster GN=Pp4-19C PE=2 SV=1 - [PP4C_DROME]	22.7465	7.82	1	2	2	8	1.95185e+06	307	35.3185	5.26221
P06603	Tubulin alpha-1 chain OS=Drosophila melanogaster GN=alphaTub84B PE=2 SV=1 - [TBA1_DROME]	22.7285	15.78	3	5	5	8	6.05059e+06	450	49.8765	5.13525
P20477	Glutamine synthetase 1, mitochondrial OS=Drosophila melanogaster GN=Gs1 PE=2 SV=3 - [GLNA1_DROME]	22.6026	3.51	1	1	1	7	2.74827e+06	399	44.3684	6.45557
O18413	26S protease regulatory subunit 8 OS=Drosophila melanogaster GN=Rpt6 PE=1 SV=2 - [PRS8_DROME]	22.5781	14.07	2	4	5	8	8.27343e+06	405	45.8282	8.41162
Q9VAY2	Glycoprotein 93 OS=Drosophila melanogaster GN=Gp93 PE=2 SV=1 - [Q9VAY2_DROME]	22.0192	3.3	1	1	2	7	6.36615e+06	787	90.1825	5.021
Q9VLV5	Probable small nuclear ribonucleoprotein E OS=Drosophila melanogaster GN=SmE PE=1 SV=1 - [RUXE_DROME]	21.6685	27.66	1	3	3	7	1.5793e+06	94	11.0889	9.62744
Q24319	Dolichyl-diphosphooligosaccharide--protein glycosyltransferase 48 kDa subunit OS=Drosophila melanogaster GN=Ost48 PE=2 SV=2 - [OST48_DROME]	21.284	13.59	1	5	5	8	2.82805e+06	449	49.9495	5.59229
Q9VEJ0	Peroxiredoxin 5037 OS=Drosophila melanogaster GN=Prx3 PE=2 SV=2 - [Q9VEJ0_DROME]	21.0152	15.38	1	3	3	7	1.16928e+07	234	26.3628	7.48877
Q9V3G1	60S ribosomal protein L8 OS=Drosophila melanogaster GN=RpL8 PE=1 SV=1 - [RL8_DROME]	20.6936	14.45	1	3	3	7	3.22786e+07	256	27.8752	11.1509
Q94920	Voltage-dependent anion-selective channel OS=Drosophila melanogaster GN=porin PE=1 SV=3 - [VDAC_DROME]	20.6512	21.28	1	4	4	6	4.80874e+06	282	30.5315	6.96143
Q76NQ9	CG32626, isoform F OS=Drosophila melanogaster GN=AMPdeam PE=4 SV=2 - [Q76NQ9_DROME]	20.4988	7.7	7	4	4	6	3.50283e+06	649	75.7187	6.41748
Q9VYG8	CG15717 OS=Drosophila melanogaster GN=CG15717 PE=2 SV=1 - [Q9VYG8_DROME]	20.4576	17.86	1	4	4	8	2.93881e+06	252	27.7493	6.29053
P09180	60S ribosomal protein L4 OS=Drosophila melanogaster GN=RpL4 PE=1 SV=2 - [RL4_DROME]	20.4087	11.22	1	3	3	7	1.68382e+06	401	44.9981	11.4731
Q9V3G7	26S proteasome non-ATPase regulatory subunit 6 OS=Drosophila melanogaster GN=Rpn7 PE=2 SV=1 - [PSMD6_DROME]	20.3132	15.17	1	5	5	7	6.11527e+06	389	45.3525	6.48096
P40301	Proteasome subunit alpha type-2 OS=Drosophila melanogaster GN=Prosalpha2 PE=1 SV=1 - [PSA2_DROME]	20.2672	19.23	1	4	4	8	1.25797e+07	234	25.8901	6.68311
Q9VBU7	Nup358 OS=Drosophila melanogaster GN=Nup358 PE=4 SV=2 - [Q9VBU7_DROME]	20.2323	2.49	1	6	6	8	5.72196e+06	2695	296.201	6.0874
Q9NJH0	Elongation factor 1-gamma OS=Drosophila melanogaster GN=Ef1gamma PE=2 SV=2 - [EF1G_DROME]	20.1511	8.12	1	3	3	7	5.42524e+06	431	48.9368	7.04932
M9NCR7	Oscillin, isoform E OS=Drosophila melanogaster GN=Oscillin PE=3 SV=1 - [M9NCR7_DROME]	20.0939	12.78	3	3	3	7	2.07469e+06	266	29.976	6.53662
M9PGB6	CG7519, isoform B OS=Drosophila melanogaster GN=CG7519 PE=4 SV=1 - [M9PGB6_DROME]	20.0804	23.18	2	3	3	8	2.79604e+06	151	17.5907	5.2749
Q59E58	Zipper, isoform C OS=Drosophila melanogaster GN=zip PE=4 SV=1 - [Q59E58_DROME]	20.0015	2.08	6	3	3	6	877635	1971	226.778	5.46533
P61209	ADP-ribosylation factor 1 OS=Drosophila melanogaster GN=Arf79F PE=2 SV=2 - [ARF1_DROME]	19.8706	27.47	2	4	4	7	2.87666e+06	182	20.6747	6.58057
Q9VN25-2	Isoform B of Eukaryotic translation initiation factor 3 subunit A OS=Drosophila melanogaster GN=eIF3-S10 - [EIF3A_DROME]	19.8414	2.8	2	5	5	8	4.23445e+06	1072	125.746	9.02686
Q9VCZ8	Probable prefoldin subunit 5 OS=Drosophila melanogaster GN=CG7048 PE=2 SV=1 - [PFD5_DROME]	19.5227	29.17	1	4	4	7	4.49483e+06	168	19.0657	7.32764
Q9VRP2	CG10576 OS=Drosophila melanogaster GN=CG10576 PE=4 SV=1 - [Q9VRP2_DROME]	19.5137	6.91	1	2	2	5	2.57019e+06	391	42.7462	7.10791
M9ND95	Myosin heavy chain, isoform U OS=Drosophila melanogaster GN=Mhc PE=4 SV=1 - [M9ND95_DROME]	19.4729	4.05	32	6	6	7	1.64229e+06	1949	222.766	6.25244
P19109-3	Isoform D of ATP-dependent RNA helicase p62 OS=Drosophila melanogaster GN=Rm62 - [DDX17_DROME]	19.4299	8.87	4	4	4	7	729696	575	62.4355	9.56885
Q9VJG0	Aminopeptidase P OS=Drosophila melanogaster GN=ApepP PE=2 SV=1 - [Q9VJG0_DROME]	19.4276	7.99	1	4	4	7	2.9848e+06	613	68.463	5.94775
Q9VDP9	CG4390, isoform A OS=Drosophila melanogaster GN=CG4390 PE=2 SV=1 - [Q9VDP9_DROME]	19.1001	4.55	2	1	1	5	1.92232e+06	286	31.4214	5.8335
Q9VL70	HL08109p OS=Drosophila melanogaster GN=yip2 PE=2 SV=1 - [Q9VL70_DROME]	18.9312	11.56	1	4	4	6	5.35796e+06	398	41.5841	8.51416
Q8SYG2	COP9 signalosome complex subunit 3 OS=Drosophila melanogaster GN=CSN3 PE=2 SV=2 - [CSN3_DROME]	18.7947	9.44	1	4	4	6	3.66417e+06	445	50.6708	6.25244
Q9XZJ4	Proteasome subunit alpha type-6 OS=Drosophila melanogaster GN=Prosalpha1 PE=1 SV=2 - [PSA6_DROME]	18.6778	21.72	1	5	5	7	6.48146e+06	244	27.1448	7.66455
P55830-2	Isoform B of 40S ribosomal protein S3a OS=Drosophila melanogaster GN=RpS3A - [RS3A_DROME]	18.2014	20.18	2	4	4	6	5.0952e+06	218	24.8061	9.08545
P46415	Alcohol dehydrogenase class-3 OS=Drosophila melanogaster GN=Fdh PE=1 SV=3 - [ADHX_DROME]	18.1794	10.29	1	4	4	6	1.70118e+06	379	40.3636	6.7124
Q8IP62	Mitochondrial ribosomal protein S23 OS=Drosophila melanogaster GN=mRpS23 PE=4 SV=1 - [Q8IP62_DROME]	18.1084	28.04	1	4	4	7	4.02071e+06	189	21.5021	5.73193
Q9VVU1	CG3902 OS=Drosophila melanogaster GN=CG3902-RA PE=2 SV=1 - [Q9VVU1_DROME]	18.0558	8.7	1	3	3	7	1.02139e+06	414	45.337	6.7124
Q95083	Proteasome subunit alpha type-5 OS=Drosophila melanogaster GN=Prosalpha5 PE=2 SV=2 - [PSA5_DROME]	17.9591	14.75	1	3	3	7	6.37933e+06	244	26.8664	4.98291
Q9VVU2	RE17611p OS=Drosophila melanogaster GN=RpL26 PE=1 SV=1 - [Q9VVU2_DROME]	17.8929	21.48	1	4	4	6	1.64739e+07	149	17.2705	10.9458
A0AQH0	Proteasome subunit beta type OS=Drosophila melanogaster GN=Prosbeta1 PE=2 SV=1 - [A0AQH0_DROME]	17.8547	19.64	1	3	3	6	5.789e+06	224	24.2488	5.24951
P49630	60S ribosomal protein L36 OS=Drosophila melanogaster GN=RpL36 PE=1 SV=1 - [RL36_DROME]	17.3783	26.09	1	3	3	6	3.16614e+06	115	13.4937	11.3706
Q9VBH8	FI02850p OS=Drosophila melanogaster GN=RpL34a PE=1 SV=2 - [Q9VBH8_DROME]	17.322	12.35	2	2	2	7	5.53889e+07	162	18.0574	11.4438
Q8IPB1	Deoxyuridine triphosphatase, isoform B OS=Drosophila melanogaster GN=dUTPase PE=2 SV=1 - [Q8IPB1_DROME]	17.2814	22.41	2	3	3	6	9.80204e+06	174	18.4735	5.42725
A1ZBE9	CG15100 OS=Drosophila melanogaster GN=CG15100 PE=3 SV=1 - [A1ZBE9_DROME]	17.2035	3.91	1	3	3	6	1.14823e+06	1022	112.414	8.51416
Q9VNA3	CG11999 OS=Drosophila melanogaster GN=CG11999 PE=2 SV=1 - [Q9VNA3_DROME]	16.8853	26.85	1	5	5	6	7.43369e+06	216	23.6186	6.80029
Q9VBP6	GH21316p OS=Drosophila melanogaster GN=Ssadh PE=2 SV=1 - [Q9VBP6_DROME]	16.7542	7.07	1	3	3	6	2.69453e+06	509	54.9393	8.20654
Q9VA83	AT19513p OS=Drosophila melanogaster GN=Fer2LCH PE=2 SV=1 - [Q9VA83_DROME]	16.5818	18.94	1	5	5	7	2.5406e+07	227	25.2266	6.34131
Q9VQR2	CG8844 protein OS=Drosophila melanogaster GN=Pdsw PE=2 SV=1 - [Q9VQR2_DROME]	16.5555	15.72	1	2	2	5	2.31137e+06	159	18.9062	7.00537
P46150-5	Isoform C of Moesin/ezrin/radixin homolog 1 OS=Drosophila melanogaster GN=Moe - [MOEH_DROME]	16.4691	5.86	7	3	3	7	2.03754e+06	512	60.5608	5.79541
M9PIS3	6-phosphogluconate dehydrogenase, decarboxylating OS=Drosophila melanogaster GN=Pgd PE=3 SV=1 - [M9PIS3_DROME]	16.3848	5.82	2	2	2	5	2.08432e+06	481	52.4575	6.31592
Q9VGK3	Peptidyl-prolyl cis-trans isomerase OS=Drosophila melanogaster GN=CG14715 PE=2 SV=1 - [Q9VGK3_DROME]	16.2851	10.87	1	1	1	4	2.24301e+06	138	14.7747	8.5874
P36872-2	Isoform B of Protein phosphatase PP2A 55 kDa regulatory subunit OS=Drosophila melanogaster GN=tws - [2ABA_DROME]	16.1841	5.19	2	2	2	6	1.40246e+06	443	50.7573	6.41748
Q9VKX2	Malate dehydrogenase OS=Drosophila melanogaster GN=Mdh1 PE=2 SV=2 - [Q9VKX2_DROME]	15.9265	13.35	1	4	4	6	5.70928e+06	337	36.0356	7.38623
Q9VAN0	Probable phosphoserine aminotransferase OS=Drosophila melanogaster GN=CG11899 PE=2 SV=1 - [SERC_DROME]	15.9179	8.79	1	3	3	7	1.39206e+06	364	39.5153	8.41162
Q94899	COP9 signalosome complex subunit 2 OS=Drosophila melanogaster GN=alien PE=1 SV=2 - [CSN2_DROME]	15.8931	2.7	1	1	1	4	4.90034e+06	444	51.4939	5.61768
Q9VZ23	GTP-binding nuclear protein Ran OS=Drosophila melanogaster GN=ran PE=1 SV=1 - [RAN_DROME]	15.7812	11.11	1	2	2	6	3.57979e+06	216	24.6927	7.81104
P41042	40S ribosomal protein S4 OS=Drosophila melanogaster GN=RpS4 PE=1 SV=2 - [RS4_DROME]	15.7647	17.24	1	4	4	7	1.26838e+06	261	29.1159	10.1841
Q27415-2	Isoform 2 of Nucleoplasmin-like protein OS=Drosophila melanogaster GN=Nlp - [NLP_DROME]	15.5485	20.66	2	2	2	6	5.1063e+06	121	13.5228	4.81787
P26686-3	Isoform B of Serine-arginine protein 55 OS=Drosophila melanogaster GN=B52 - [SRR55_DROME]	15.4039	18.24	9	6	6	6	7.16841e+06	329	37.5135	11.4731
Q9NK57	Putative GTP cyclohydrolase 1 type 2 OS=Drosophila melanogaster GN=anon-35F/36A PE=2 SV=3 - [GTPC1_DROME]	15.2429	8.9	1	2	2	5	1.71574e+06	292	32.3429	6.90283
P08181	Casein kinase II subunit alpha OS=Drosophila melanogaster GN=CkIIalpha PE=1 SV=2 - [CSK2A_DROME]	15.0389	8.04	1	2	2	4	1.26471e+06	336	39.9343	7.23975
Q9W5R8	60S ribosomal protein L5 OS=Drosophila melanogaster GN=RpL5 PE=1 SV=2 - [RL5_DROME]	14.8353	11.37	1	3	3	6	1.31749e+06	299	34.0158	9.77393
Q9W4I3	FI01736p OS=Drosophila melanogaster GN=mRpL30 PE=2 SV=1 - [Q9W4I3_DROME]	14.8116	16.67	1	2	2	4	1.78735e+07	180	20.9762	9.72998
Q9VT32	CG6767, isoform A OS=Drosophila melanogaster GN=CG6767 PE=2 SV=2 - [Q9VT32_DROME]	14.7972	7.14	6	2	2	6	1.55485e+06	350	38.2548	7.44482
Q5U117	Enigma OS=Drosophila melanogaster GN=Egm PE=2 SV=1 - [Q5U117_DROME]	14.7705	5.79	1	3	3	5	1.92642e+06	639	70.7641	6.44287
Q9V813	S-methyl-5'-thioadenosine phosphorylase OS=Drosophila melanogaster GN=Mtap PE=1 SV=1 - [MTAP_DROME]	14.7663	22.49	1	5	5	5	2.60096e+06	289	31.9972	6.43018
Q9GU68	Eukaryotic translation initiation factor 5A OS=Drosophila melanogaster GN=eIF-5A PE=2 SV=2 - [IF5A_DROME]	14.493	16.35	1	3	3	6	4.57527e+06	159	17.5796	5.14795
Q9V3Q4	GH25379p OS=Drosophila melanogaster GN=Jafrac2 PE=2 SV=1 - [Q9V3Q4_DROME]	14.4873	13.64	1	3	3	5	3.26667e+06	242	26.7269	6.80029
A1Z713	Vacuolar protein sorting 13 OS=Drosophila melanogaster GN=Vps13 PE=4 SV=2 - [A1Z713_DROME]	14.4858	1.23	1	4	4	6	1.65111e+06	3321	374.309	5.84619
Q7K3J0	CG8258 OS=Drosophila melanogaster GN=CG8258 PE=2 SV=1 - [Q7K3J0_DROME]	14.3463	2.56	1	1	1	4	1.52183e+06	546	59.3956	5.31299
Q01637	Uridine 5'-monophosphate synthase OS=Drosophila melanogaster GN=r-l PE=2 SV=2 - [UMPS_DROME]	14.3264	5.88	1	2	2	5	2.49457e+06	493	53.3859	7.25439
P22700-2	Isoform A of Calcium-transporting ATPase sarcoplasmic/endoplasmic reticulum type OS=Drosophila melanogaster GN=Ca-P60A - [ATC1_DROME]	14.2617	3.59	2	3	3	5	2.53201e+06	1002	109.542	5.33838
Q9VWS1	CG6617 OS=Drosophila melanogaster GN=CG6617 PE=2 SV=1 - [Q9VWS1_DROME]	14.189	9.33	1	2	2	5	3.25067e+06	225	25.9804	4.97021
Q9V597	60S ribosomal protein L31 OS=Drosophila melanogaster GN=RpL31 PE=1 SV=1 - [RL31_DROME]	13.7233	18.55	1	2	2	4	9.22018e+06	124	14.5237	10.1987
Q9VAK5	CG2014 OS=Drosophila melanogaster GN=CG2014 PE=3 SV=1 - [Q9VAK5_DROME]	13.5714	10.85	2	2	2	5	696384	212	24.2292	9.65674
Q9VAC4	CG7911 OS=Drosophila melanogaster GN=CG7911 PE=4 SV=1 - [Q9VAC4_DROME]	13.515	12.82	1	1	1	4	1.43752e+06	156	17.3586	4.56396
Q86BQ4	CG2862, isoform B OS=Drosophila melanogaster GN=CG2862 PE=4 SV=1 - [Q86BQ4_DROME]	13.4753	11.11	2	1	1	4	8.76392e+06	126	13.8362	7.23975
Q9V9Z3	CG31005 OS=Drosophila melanogaster GN=qless PE=2 SV=2 - [Q9V9Z3_DROME]	13.4744	5.96	1	2	2	4	1.47519e+06	436	48.9419	8.26514
P25161	Probable 26S proteasome non-ATPase regulatory subunit 3 OS=Drosophila melanogaster GN=Rpn3 PE=2 SV=1 - [PSMD3_DROME]	13.0996	5.26	1	2	2	5	905837	494	55.9696	8.99756
M9NEE8	Rab8, isoform B OS=Drosophila melanogaster GN=Rab8 PE=3 SV=1 - [M9NEE8_DROME]	13.0089	13.37	20	2	2	5	3.63557e+06	172	19.675	8.35303
P52295	Importin subunit alpha OS=Drosophila melanogaster GN=Pen PE=1 SV=2 - [IMA_DROME]	12.969	2.3	1	1	1	6	3.90901e+06	522	57.7857	5.35107
Q9VRD9	Cystathionine beta-synthase, isoform A OS=Drosophila melanogaster GN=Cbs PE=1 SV=1 - [Q9VRD9_DROME]	12.904	4.79	1	2	2	5	2.10484e+06	522	56.8463	7.06396
P29742	Clathrin heavy chain OS=Drosophila melanogaster GN=Chc PE=1 SV=1 - [CLH_DROME]	12.831	2.15	1	3	3	4	1.57522e+06	1678	191.055	5.71924
Q9VBN5	60S ribosomal protein L27 OS=Drosophila melanogaster GN=RpL27 PE=1 SV=1 - [Q9VBN5_DROME]	12.7377	21.48	1	2	2	4	2.71704e+06	135	15.8929	10.6089
Q8I937	CG32409 OS=Drosophila melanogaster GN=CG32409 PE=4 SV=2 - [Q8I937_DROME]	12.6107	6.3	1	2	2	5	1.74781e+06	349	39.4304	9.92041
Q9V5P6	H/ACA ribonucleoprotein complex subunit 3 OS=Drosophila melanogaster GN=CG7637 PE=1 SV=1 - [NOP10_DROME]	12.5267	42.19	1	2	2	4	1.87144e+07	64	7.62903	9.92041
Q9VTZ4	LD02044p OS=Drosophila melanogaster GN=nst PE=2 SV=1 - [Q9VTZ4_DROME]	12.5135	5.83	1	3	3	5	1.80703e+06	549	60.5431	6.29053
P48149	40S ribosomal protein S15Aa OS=Drosophila melanogaster GN=RpS15Aa PE=1 SV=2 - [RS15A_DROME]	12.5044	17.69	2	2	2	4	2.55571e+06	130	14.7619	9.80322
Q9VZ49	Poly(U)-specific endoribonuclease homolog OS=Drosophila melanogaster GN=CG2145 PE=1 SV=1 - [ENDOU_DROME]	12.4895	5.74	1	2	2	3	923819	592	63.557	8.88037
Q9VL78	FK506-binding protein 59 OS=Drosophila melanogaster GN=FKBP59 PE=1 SV=1 - [FKB59_DROME]	12.4762	2.96	1	1	1	4	1.44733e+06	439	48.7646	5.41455
Q9V3Z4	GH11341p OS=Drosophila melanogaster GN=Rpn5 PE=2 SV=1 - [Q9V3Z4_DROME]	12.4734	6.97	1	3	3	5	1.28924e+06	502	57.7106	5.79541
Q7JVI3	Eukaryotic translation initiation factor 3 subunit M OS=Drosophila melanogaster GN=Tango7 PE=2 SV=1 - [EIF3M_DROME]	12.3367	5.68	1	2	2	4	2.58856e+06	387	44.0586	5.70654
Q9W0H6	CG9149 OS=Drosophila melanogaster GN=CG9149 PE=3 SV=2 - [Q9W0H6_DROME]	12.3331	6.38	1	2	2	4	1.41458e+06	392	41.1365	7.04932
Q9VA81	IP02765p OS=Drosophila melanogaster GN=mRpS18C PE=2 SV=2 - [Q9VA81_DROME]	12.1912	15	1	2	2	5	6.34769e+06	140	16.1775	9.0708
P18053	Proteasome subunit alpha type-4 OS=Drosophila melanogaster GN=Prosalpha3 PE=1 SV=2 - [PSA4_DROME]	11.9767	8.33	2	2	2	4	5.25237e+06	264	29.3929	7.15186
Q7K3E2	CG5080, isoform A OS=Drosophila melanogaster GN=CG5080 PE=2 SV=1 - [Q7K3E2_DROME]	11.9136	5.96	1	3	3	5	1.88835e+06	554	61.1965	5.61768
P02518	Heat shock protein 27 OS=Drosophila melanogaster GN=Hsp27 PE=1 SV=2 - [HSP27_DROME]	11.8993	16.9	1	3	3	4	6.10245e+06	213	23.602	7.44482
Q9VBD7	TweedleK OS=Drosophila melanogaster GN=TwdlK PE=4 SV=1 - [Q9VBD7_DROME]	11.8921	5.67	7	1	1	3	636692	247	25.8928	5.37646
Q9VPF6	FI06804p OS=Drosophila melanogaster GN=mRpL15 PE=2 SV=1 - [Q9VPF6_DROME]	11.8848	4.55	1	1	1	3	2.66437e+06	286	32.6139	9.36377
Q9XYN7	Proteasome subunit beta type-3 OS=Drosophila melanogaster GN=Prosbeta3 PE=2 SV=1 - [PSB3_DROME]	11.8496	12.68	1	3	3	4	3.49401e+06	205	23.2184	5.43994
Q9W237	40S ribosomal protein S16 OS=Drosophila melanogaster GN=RpS16 PE=1 SV=1 - [RS16_DROME]	11.7509	29.73	1	4	4	5	2.45539e+06	148	16.7642	10.1694
P54357	Myosin-2 essential light chain OS=Drosophila melanogaster GN=Mlc-c PE=1 SV=1 - [MLC2_DROME]	11.6544	24.49	2	3	3	4	1.12939e+06	147	16.6031	4.58936
Q7JV69	SD11922p OS=Drosophila melanogaster GN=Spn55B PE=2 SV=1 - [Q7JV69_DROME]	11.6057	4.01	1	1	1	3	1.69659e+06	374	42.1214	5.30029
P84040	Histone H4 OS=Drosophila melanogaster GN=His4 PE=1 SV=2 - [H4_DROME]	11.5744	31.07	1	3	3	5	4.23148e+06	103	11.3744	11.356
Q8SX32	Arginine methyltransferase 8 OS=Drosophila melanogaster GN=Art8 PE=2 SV=1 - [Q8SX32_DROME]	11.5643	7.04	1	2	2	4	1.56865e+06	341	38.4571	4.91943
P05389	60S acidic ribosomal protein P2 OS=Drosophila melanogaster GN=RpLP2 PE=1 SV=1 - [RLA2_DROME]	11.4076	17.7	1	2	2	5	3.02214e+07	113	11.75	4.70361
Q9VTJ8	Mitochondrial import inner membrane translocase subunit TIM14 OS=Drosophila melanogaster GN=Tim14 PE=3 SV=2 - [TIM14_DROME]	11.3631	11.86	2	1	1	4	1.28596e+06	118	12.8598	9.94971
P40797	Protein peanut OS=Drosophila melanogaster GN=pnut PE=1 SV=2 - [PNUT_DROME]	11.3508	5.19	1	2	2	4	1.30516e+06	539	60.106	8.74854
Q9VVA7	Tumor suppressor protein 101 OS=Drosophila melanogaster GN=TSG101 PE=2 SV=2 - [Q9VVA7_DROME]	11.3123	3.19	1	1	1	3	977360	408	45.1619	6.3667
Q0E993	Valyl-tRNA synthetase, isoform A OS=Drosophila melanogaster GN=Aats-val PE=3 SV=1 - [Q0E993_DROME]	11.2432	2.38	1	2	2	3	1.88762e+06	1049	118.179	6.65381
Q9VFR1	FAM206 family protein CG9288 OS=Drosophila melanogaster GN=CG9288 PE=1 SV=1 - [F206_DROME]	11.2106	11.68	1	2	2	4	888769	214	23.816	5.08447
Q7K148	Proteasome subunit beta type OS=Drosophila melanogaster GN=Prosbeta5 PE=2 SV=1 - [Q7K148_DROME]	11.0977	8.16	1	2	2	4	4.95631e+06	282	31.1413	6.93213
P80455	40S ribosomal protein S12 OS=Drosophila melanogaster GN=RpS12 PE=1 SV=2 - [RS12_DROME]	11.0909	9.35	1	1	1	3	4.57214e+06	139	15.1589	6.37939
O01382	Caspase OS=Drosophila melanogaster GN=Ice PE=1 SV=2 - [ICE_DROME]	11.0621	6.78	2	2	2	4	2.99507e+06	339	37.3392	7.06396
Q9VB96	CG31075 OS=Drosophila melanogaster GN=CG31075 PE=3 SV=2 - [Q9VB96_DROME]	11.0152	2.89	1	1	1	3	605411	485	52.5728	6.66846
P02517	Heat shock protein 26 OS=Drosophila melanogaster GN=Hsp26 PE=1 SV=2 - [HSP26_DROME]	10.9807	10.1	1	2	2	4	1.14193e+07	208	22.9798	7.56201
P55841	60S ribosomal protein L14 OS=Drosophila melanogaster GN=RpL14 PE=1 SV=1 - [RL14_DROME]	10.9119	16.87	1	4	4	5	2.78188e+06	166	19.1618	11.1802
Q9VLT3	LD23292p OS=Drosophila melanogaster GN=Mcr PE=2 SV=1 - [Q9VLT3_DROME]	10.9117	1.36	1	2	2	4	1.11509e+06	1760	202.655	6.46826
O46067	CG2918, isoform A OS=Drosophila melanogaster GN=EG:25E8.1 PE=2 SV=1 - [O46067_DROME]	10.8934	4.01	1	2	3	5	4.61949e+06	923	103.382	5.12256
Q9V3U6	26-29kD-proteinase OS=Drosophila melanogaster GN=26-29-p PE=2 SV=1 - [Q9V3U6_DROME]	10.8419	4.37	1	2	2	3	1.28169e+07	549	62.0903	6.7417
Q8IN49	CG31195 OS=Drosophila melanogaster GN=CG31195-RA PE=2 SV=2 - [Q8IN49_DROME]	10.8002	1.61	1	1	1	3	1.41277e+06	807	94.3055	7.44482
P26270	26S proteasome non-ATPase regulatory subunit 7 OS=Drosophila melanogaster GN=Rpn8 PE=1 SV=6 - [PSMD7_DROME]	10.7734	6.8	1	2	2	4	1.95702e+06	338	38.0655	6.7124
Q9VGQ1	CG5214 OS=Drosophila melanogaster GN=CG5214 PE=2 SV=1 - [Q9VGQ1_DROME]	10.7505	2.78	1	1	1	4	6.74285e+06	468	49.8923	9.46631
Q9W3J5	Probable phenylalanine--tRNA ligase alpha subunit OS=Drosophila melanogaster GN=CG2263 PE=2 SV=1 - [SYFA_DROME]	10.745	2.61	1	1	1	4	735142	498	55.6487	6.75635
Q9VL69	CG5885 OS=Drosophila melanogaster GN=BEST:CK01296 PE=2 SV=1 - [Q9VL69_DROME]	10.7409	5.79	1	1	1	4	800568	190	21.6223	9.56885
Q8IRG6	FACT complex subunit spt16 OS=Drosophila melanogaster GN=dre4 PE=1 SV=2 - [SPT16_DROME]	10.6627	1.39	2	1	1	4		1083	123.506	6.29053
Q9V3N7	BcDNA.HL02693 OS=Drosophila melanogaster GN=CRMP PE=2 SV=1 - [Q9V3N7_DROME]	10.6483	4.41	4	2	2	4	693961	589	64.3896	7.02002
P55035	26S proteasome non-ATPase regulatory subunit 4 OS=Drosophila melanogaster GN=Rpn10 PE=1 SV=2 - [PSMD4_DROME]	10.6341	5.05	1	2	2	4	4.54151e+06	396	42.5921	4.83057
Q9VDE4	CG17282 OS=Drosophila melanogaster GN=Bdbt PE=1 SV=1 - [Q9VDE4_DROME]	10.6277	4.55	1	1	1	3	1.12877e+06	286	32.9471	8.38232
Q24133	DnaJ protein homolog 1 OS=Drosophila melanogaster GN=DnaJ-1 PE=1 SV=3 - [DNAJ1_DROME]	10.5951	6.89	1	2	2	4	788184	334	37.005	8.85107
P08182-3	Isoform B of Casein kinase II subunit beta OS=Drosophila melanogaster GN=CkIIbeta - [CSK2B_DROME]	10.5856	9.3	5	2	2	4	4.11615e+06	215	24.8129	5.5542
P36241	60S ribosomal protein L19 OS=Drosophila melanogaster GN=RpL19 PE=1 SV=2 - [RL19_DROME]	10.5813	8.37	1	1	1	3	270819	203	23.9834	11.0044
A5XCL5	LD36265p (Fragment) OS=Drosophila melanogaster GN=UGP PE=2 SV=1 - [A5XCL5_DROME]	10.5531	4.89	4	2	2	4	1.17785e+06	511	57.7881	7.40088
O01367-2	Isoform Maternal of Protein held out wings OS=Drosophila melanogaster GN=how - [HOW_DROME]	10.5436	12.53	4	4	4	4	3.63958e+06	375	40.9182	6.96143
Q9VNF3	CG12171 OS=Drosophila melanogaster GN=CG12171 PE=2 SV=1 - [Q9VNF3_DROME]	10.3573	13.62	1	2	3	4	7.1291e+06	257	26.9013	7.50342
Q9VJJ0	Proteasome subunit beta type OS=Drosophila melanogaster GN=Prosbeta4 PE=1 SV=1 - [Q9VJJ0_DROME]	10.3179	12.44	1	2	2	4	4.46961e+06	201	22.4674	6.39209
Q7KA66	Serine protease inhibitor 43Aa OS=Drosophila melanogaster GN=Spn43Aa PE=2 SV=1 - [Q7KA66_DROME]	10.2608	3.33	1	1	1	3	899363	390	44.7617	5.50342
Q9VMX7	Jonah 25Bi OS=Drosophila melanogaster GN=Jon25Bi PE=3 SV=1 - [Q9VMX7_DROME]	10.1955	14.29	1	3	3	4	1.45975e+06	266	28.7017	6.31592
Q9GYU8	Nuclear pore complex protein Nup88 OS=Drosophila melanogaster GN=mbo PE=1 SV=2 - [NUP88_DROME]	10.1934	4.13	1	2	2	4	1.38508e+06	702	78.6322	5.90967
Q9VTU2	Lethal (3) neo18, isoform A OS=Drosophila melanogaster GN=l(3)neo18 PE=2 SV=1 - [Q9VTU2_DROME]	10.1611	6.45	1	1	1	3	2.77801e+06	186	22.0162	8.51416
Q8IPB7	Lysosomal alpha-mannosidase, isoform B OS=Drosophila melanogaster GN=LM408 PE=4 SV=1 - [Q8IPB7_DROME]	10.1078	1.39	2	1	1	3	1.51094e+06	1080	122.659	5.73193
P84051	Histone H2A OS=Drosophila melanogaster GN=His2A PE=1 SV=2 - [H2A_DROME]	10.0173	12.9	3	2	2	4	6.54375e+07	124	13.3545	10.7261
Q8IMY1	Glutamate dehydrogenase OS=Drosophila melanogaster GN=Gdh PE=2 SV=1 - [Q8IMY1_DROME]	9.97502	8.17	3	3	3	4	3.36796e+06	404	44.4916	7.09326
Q9VLM8	Alanine--tRNA ligase, cytoplasmic OS=Drosophila melanogaster GN=Aats-ala PE=2 SV=1 - [SYAC_DROME]	9.95939	1.24	1	1	1	3	2.48359e+06	966	107.674	6.12549
Q7JZM8	39S ribosomal protein L41, mitochondrial OS=Drosophila melanogaster GN=mRpL41 PE=2 SV=1 - [RM41_DROME]	9.91529	12.65	1	1	1	3	991640	166	18.5539	9.39307
Q9VJD4	LD24721p OS=Drosophila melanogaster GN=Sgt PE=2 SV=1 - [Q9VJD4_DROME]	9.89171	10.27	1	3	3	4	1.20668e+06	331	36.2304	4.64014
Q9VJ39	CG10602, isoform B OS=Drosophila melanogaster GN=CG10602 PE=4 SV=3 - [Q9VJ39_DROME]	9.86751	5.71	1	3	3	4	1.57246e+06	613	68.4462	5.50342
Q9VB10	CG5590 OS=Drosophila melanogaster GN=CG5590 PE=2 SV=1 - [Q9VB10_DROME]	9.80559	5.58	1	1	1	2	588154	412	44.3257	8.01611
Q08473-3	Isoform C of RNA-binding protein squid OS=Drosophila melanogaster GN=sqd - [SQD_DROME]	9.7957	8.12	3	2	2	3	722745	308	33.0338	6.96143
Q9VXX8	Probable 60S ribosomal protein L37-A OS=Drosophila melanogaster GN=RpL37a PE=1 SV=1 - [RL371_DROME]	9.75884	12.9	1	1	1	3	9.86405e+06	93	10.6366	11.6929
Q9VZW7	CG2107 OS=Drosophila melanogaster GN=CG2107 PE=3 SV=1 - [Q9VZW7_DROME]	9.75171	5.55	1	3	3	4	829432	667	75.0599	8.35303
Q9VV39	Mitochondrial ribosomal protein S34 OS=Drosophila melanogaster GN=mRpS34 PE=2 SV=2 - [Q9VV39_DROME]	9.73731	21.81	1	3	3	4	1.47692e+06	188	21.5975	9.5249
Q8IP94	Threonyl-tRNA synthetase, isoform B OS=Drosophila melanogaster GN=Aats-thr PE=3 SV=1 - [Q8IP94_DROME]	9.73312	3.48	2	2	2	4	649341	690	79.2949	6.90283
P45594	Cofilin/actin-depolymerizing factor homolog OS=Drosophila melanogaster GN=tsr PE=2 SV=1 - [CADF_DROME]	9.7054	16.89	1	2	2	3	1.63474e+06	148	17.1425	7.1665
Q27601	Amidophosphoribosyltransferase OS=Drosophila melanogaster GN=Prat PE=1 SV=2 - [PUR1_DROME]	9.65094	3.85	1	2	2	4	1.20155e+06	546	59.4819	6.66846
P48159	60S ribosomal protein L23 OS=Drosophila melanogaster GN=RpL23 PE=1 SV=2 - [RL23_DROME]	9.59831	25.71	1	3	3	4	3.13085e+06	140	14.927	10.8286
O44437	Small nuclear ribonucleoprotein Sm D3 OS=Drosophila melanogaster GN=SmD3 PE=1 SV=1 - [SMD3_DROME]	9.55892	12.58	1	2	2	4	3.38527e+06	151	15.5721	10.5356
Q9VGS2	Translationally-controlled tumor protein homolog OS=Drosophila melanogaster GN=Tctp PE=1 SV=1 - [TCTP_DROME]	9.43826	12.21	1	2	2	3	5.29843e+06	172	19.6246	4.80518
Q9VUJ1	Proteasome subunit beta type OS=Drosophila melanogaster GN=Prosbeta2 PE=2 SV=1 - [Q9VUJ1_DROME]	9.41929	8.09	2	2	2	4	5.84787e+06	272	29.8083	8.66064
Q9W1I7	CG5554 OS=Drosophila melanogaster GN=CG5554 PE=2 SV=1 - [Q9W1I7_DROME]	9.41397	6.81	1	2	2	4	3.84537e+06	323	36.3217	4.58936
Q9Y112	BcDNA.GH10614 OS=Drosophila melanogaster GN=BcDNA.GH10614 PE=2 SV=1 - [Q9Y112_DROME]	9.31548	4.43	1	1	1	3	2.44079e+06	316	36.2894	7.07861
O96827	Probable elongation factor 1-beta OS=Drosophila melanogaster GN=Ef1beta PE=1 SV=3 - [EF1B_DROME]	9.29276	9.91	1	2	2	3	7.63581e+06	222	24.2321	4.57666
Q9VS44	CG8607 OS=Drosophila melanogaster GN=CG8607 PE=4 SV=2 - [Q9VS44_DROME]	9.27372	6.91	1	2	2	4	5.49447e+06	275	30.5068	6.90283
Q9XYZ5	DNA damage-binding protein 1 OS=Drosophila melanogaster GN=pic PE=1 SV=1 - [DDB1_DROME]	9.27315	2.37	1	2	2	3	585888	1140	125.965	5.36377
P48601	26S protease regulatory subunit 4 OS=Drosophila melanogaster GN=Rpt2 PE=1 SV=2 - [PRS4_DROME]	9.21962	4.78	1	1	2	4	4.80792e+06	439	49.2927	6.58057
Q7KLX3	GM12291p OS=Drosophila melanogaster GN=Tapdelta PE=2 SV=1 - [Q7KLX3_DROME]	9.16904	6.63	1	1	1	3	3.21494e+06	166	17.59	8.54346
Q9VTU4	Eukaryotic translation initiation factor 3 subunit L OS=Drosophila melanogaster GN=CG5642 PE=2 SV=1 - [EIF3L_DROME]	9.15178	2.97	1	1	1	3	865603	539	63.1824	5.96045
Q9V4S8	COP9 signalosome complex subunit 7 OS=Drosophila melanogaster GN=CSN7 PE=1 SV=2 - [CSN7_DROME]	9.14617	7.91	1	2	2	4	7.87716e+06	278	31.0483	6.69775
Q9V9Z9	Probable rRNA-processing protein EBP2 homolog OS=Drosophila melanogaster GN=CG1542 PE=2 SV=1 - [EBP2_DROME]	9.14006	3.91	1	1	1	3	1.14755e+06	307	35.0557	10.0962
Q9VX36	CG5703 OS=Drosophila melanogaster GN=CG5703 PE=3 SV=1 - [Q9VX36_DROME]	8.93311	14.05	1	3	3	4	4.27961e+06	242	26.7645	6.90283
Q9VSY2	CG3689, isoform B OS=Drosophila melanogaster GN=CG3689 PE=2 SV=2 - [Q9VSY2_DROME]	8.92586	8.37	2	1	1	2	1.42666e+06	203	23.0157	7.15186
Q9VGM2	CG6783, isoform B OS=Drosophila melanogaster GN=fabp PE=2 SV=1 - [Q9VGM2_DROME]	8.89218	16.92	3	2	2	3	3.1119e+06	130	14.4935	5.65576
Q9VKM8	CG33129, isoform A OS=Drosophila melanogaster GN=CG33129 PE=2 SV=1 - [Q9VKM8_DROME]	8.86684	5.06	2	1	1	3	4.35943e+06	237	25.7816	9.74463
Q7KLV9	26S proteasome non-ATPase regulatory subunit 11 OS=Drosophila melanogaster GN=Rpn6 PE=1 SV=1 - [PSD11_DROME]	8.86234	7.11	2	3	3	4	5.18135e+06	422	47.2337	5.88428
P08928	Lamin Dm0 OS=Drosophila melanogaster GN=Lam PE=1 SV=4 - [LAM0_DROME]	8.83222	3.22	1	2	2	3	1.06441e+06	622	71.2574	6.46826
Q494K2	CG13350 OS=Drosophila melanogaster GN=Ctf4 PE=2 SV=1 - [Q494K2_DROME]	8.8078	3.35	1	2	2	3	1.10392e+06	895	96.5862	5.33838
P46222	60S ribosomal protein L11 OS=Drosophila melanogaster GN=RpL11 PE=1 SV=2 - [RL11_DROME]	8.70431	7.61	1	1	1	2	1.46645e+07	184	21.0992	10.0229
Q9VAC1	CG7920, isoform A OS=Drosophila melanogaster GN=CG7920 PE=2 SV=1 - [Q9VAC1_DROME]	8.70239	3.56	1	2	2	4	5.92474e+06	477	51.8216	8.11865
Q6NL75	Ecdysone-inducible gene L1, isoform C OS=Drosophila melanogaster GN=ImpL1 PE=2 SV=1 - [Q6NL75_DROME]	8.64209	6.47	3	2	2	4	5.43415e+06	340	38.2123	8.00146
A1Z6Z3	Aldehyde dehydrogenase OS=Drosophila melanogaster GN=Aldh-III PE=2 SV=1 - [A1Z6Z3_DROME]	8.57785	4.83	5	2	2	4	826886	497	55.6997	7.76709
Q9VF40	CG5614 OS=Drosophila melanogaster GN=CG5614 PE=2 SV=1 - [Q9VF40_DROME]	8.54588	3.35	1	1	1	4	6.29448e+06	358	41.0663	6.29053
Q9V3H2	26S proteasome non-ATPase regulatory subunit 14 OS=Drosophila melanogaster GN=Rpn11 PE=1 SV=1 - [PSDE_DROME]	8.53373	8.77	1	2	2	3	7.04124e+06	308	34.3785	6.12549
M9NFL1	eIF5B, isoform D OS=Drosophila melanogaster GN=eIF5B PE=4 SV=1 - [M9NFL1_DROME]	8.5175	1.19	3	1	1	3	891952	1090	121.044	5.50342
Q9W127	CG3663 OS=Drosophila melanogaster GN=CG3663 PE=2 SV=1 - [Q9W127_DROME]	8.47948	10.58	1	2	2	3	3.00427e+06	208	23.2662	7.69385
P36951	Putative hydroxypyruvate isomerase OS=Drosophila melanogaster GN=Gip PE=1 SV=1 - [HYI_DROME]	8.40554	4.55	1	1	1	3	798974	264	29.0749	6.53662
Q9VKW5	CG5355 OS=Drosophila melanogaster GN=CG5355 PE=2 SV=2 - [Q9VKW5_DROME]	8.40004	4.63	1	3	3	3	443251	756	86.2574	6.18896
A8DY44	Nipped-A, isoform D OS=Drosophila melanogaster GN=Nipped-A PE=4 SV=1 - [A8DY44_DROME]	8.36546	0.37	2	1	1	4	9.35148e+06	3790	435.083	7.75244
Q9VL89	Methionine aminopeptidase 2 OS=Drosophila melanogaster GN=und PE=2 SV=1 - [Q9VL89_DROME]	8.0919	5.13	1	2	2	3	1.15721e+06	448	49.7729	6.68311
Q9VXY3	CG5599 OS=Drosophila melanogaster GN=CG5599 PE=2 SV=1 - [Q9VXY3_DROME]	8.08834	6.93	1	2	2	3	3.56469e+06	462	50.0417	6.60986
Q9VLR5	RNA polymerase II transcriptional coactivator OS=Drosophila melanogaster GN=Ssb-c31a PE=2 SV=1 - [TCP4_DROME]	8.07717	14.55	1	1	1	2	1.17029e+06	110	12.1813	9.17334
Q9W303	Chitinase-like protein Idgf4 OS=Drosophila melanogaster GN=Idgf4 PE=2 SV=1 - [IDGF4_DROME]	7.95938	4.98	1	2	2	3	591363	442	48.5741	7.82568
P42207	Septin-1 OS=Drosophila melanogaster GN=Sep1 PE=1 SV=1 - [SEPT1_DROME]	7.95387	3.05	1	1	1	3	2.76934e+06	361	41.1051	6.55127
Q9VWA1	Clathrin light chain OS=Drosophila melanogaster GN=Clc PE=2 SV=1 - [CLC_DROME]	7.91211	8.22	1	1	1	2	815912	219	23.8259	4.77979
Q9VP13	CG7172 OS=Drosophila melanogaster GN=CG7172 PE=2 SV=1 - [Q9VP13_DROME]	7.91054	12.93	1	3	3	3	1.28053e+07	232	26.7641	9.53955
O44226	Elongin B OS=Drosophila melanogaster GN=EloB PE=1 SV=1 - [O44226_DROME]	7.90119	10.17	1	1	1	3	1.74541e+06	118	13.2495	4.50049
Q9VP87	CG10585 OS=Drosophila melanogaster GN=CG10585 PE=2 SV=1 - [Q9VP87_DROME]	7.84575	5.13	1	2	2	3	2.09044e+06	448	49.4143	6.80029
Q961R8	GH09263p OS=Drosophila melanogaster GN=Aats-gly PE=2 SV=1 - [Q961R8_DROME]	7.81262	2.06	2	1	1	2	1.7809e+06	679	75.756	6.40479
Q0E924	LD46344p OS=Drosophila melanogaster GN=Phb2 PE=2 SV=2 - [Q0E924_DROME]	7.79977	9.03	3	2	2	3	2.49977e+06	299	33.0457	9.53955
Q9V3K3	RuvB-like helicase 2 OS=Drosophila melanogaster GN=rept PE=1 SV=1 - [RUVB2_DROME]	7.79475	6.44	1	3	3	3	3.89762e+06	481	53.5076	5.84619
Q8IPF5	A kinase anchor protein 200, isoform B OS=Drosophila melanogaster GN=Akap200 PE=4 SV=1 - [Q8IPF5_DROME]	7.70267	4.3	3	1	1	2	360028	372	38.1456	4.53857
P45888-2	Isoform A of Actin-related protein 2 OS=Drosophila melanogaster GN=Arp2 - [ARP2_DROME]	7.6188	3.3	2	1	1	3		394	44.674	6.22705
P23696	Serine/threonine-protein phosphatase PP2A OS=Drosophila melanogaster GN=mts PE=2 SV=1 - [PP2A_DROME]	7.55591	3.56	1	1	1	3	275507	309	35.4463	5.33838
Q7KTH8	COP9 signalosome complex subunit 8 OS=Drosophila melanogaster GN=CSN8 PE=1 SV=1 - [CSN8_DROME]	7.47213	4.95	1	1	1	3	7.51612e+06	182	21.4179	4.86865
E1JIL5	Mitochondrial ribosomal protein S10, isoform D OS=Drosophila melanogaster GN=mRpS10 PE=4 SV=1 - [E1JIL5_DROME]	7.40066	8	3	1	1	3	3.41641e+06	150	17.1809	8.96826
Q9VLB7	GDP dissociation inhibitor, isoform A OS=Drosophila melanogaster GN=Gdi PE=2 SV=1 - [Q9VLB7_DROME]	7.35502	5.42	1	2	2	3	767287	443	49.8714	5.71924
M9PB96	Ribosome biogenesis protein WDR12 homolog OS=Drosophila melanogaster GN=CG6724 PE=3 SV=1 - [M9PB96_DROME]	7.34948	5.98	2	2	2	3	1.14726e+06	418	46.9373	5.31299
Q7K485	CathD OS=Drosophila melanogaster GN=cathD PE=2 SV=1 - [Q7K485_DROME]	7.27909	3.83	1	1	1	3	809194	392	42.4456	6.31592
Q27268	ATP-dependent RNA helicase WM6 OS=Drosophila melanogaster GN=Hel25E PE=1 SV=1 - [DX39B_DROME]	7.27635	8.73	2	3	3	3	3.86337e+06	424	48.6207	5.65576
Q8SZF4	CG9460 OS=Drosophila melanogaster GN=Spn42De PE=2 SV=1 - [Q8SZF4_DROME]	7.25936	2.72	1	1	1	3	1.04897e+06	404	44.5081	5.41455
Q9VZ69	IGF-II mRNA-binding protein OS=Drosophila melanogaster GN=Imp PE=2 SV=2 - [Q9VZ69_DROME]	7.22042	2.83	5	1	1	2	970061	566	62.0905	9.61279
Q9VU36	LP04985p OS=Drosophila melanogaster GN=mRpL20 PE=2 SV=1 - [Q9VU36_DROME]	7.17393	18	1	2	2	2	369476	150	17.3614	10.5649
Q8MS69	CG9596 OS=Drosophila melanogaster GN=CG9596 PE=2 SV=1 - [Q8MS69_DROME]	7.15397	2.7	1	1	1	3		444	49.9086	6.63916
Q9VNF8	Sec23, isoform A OS=Drosophila melanogaster GN=Sec23 PE=4 SV=2 - [Q9VNF8_DROME]	7.14088	1.55	1	1	1	3	955143	773	86.7464	6.78564
Q9VSC5	CG8209 OS=Drosophila melanogaster GN=CG8209 PE=2 SV=1 - [Q9VSC5_DROME]	7.13431	4.23	1	1	1	2	483654	331	36.7098	6.1001
A1Z8U4	T-complex chaperonin 5, isoform B OS=Drosophila melanogaster GN=Cct5 PE=3 SV=1 - [A1Z8U4_DROME]	7.11753	2.73	2	1	1	2	1.55129e+06	512	55.7561	6.12549
Q7KTK9	CG5261, isoform A OS=Drosophila melanogaster GN=CG5261 PE=3 SV=1 - [Q7KTK9_DROME]	7.11037	2.85	5	1	1	3	1.485e+06	421	44.0901	8.82178
M9NDX0	Sallimus, isoform D OS=Drosophila melanogaster GN=sls PE=4 SV=1 - [M9NDX0_DROME]	7.0749	0.5	17	2	2	3	1.1397e+06	4811	542.117	5.99854
E2QCF1	ATP citrate lyase, isoform F OS=Drosophila melanogaster GN=ATPCL PE=4 SV=1 - [E2QCF1_DROME]	7.01328	1.37	2	1	1	2	1.3476e+06	1095	119.672	7.12256
Q9W414	Regulatory particle triple-A ATPase 4 OS=Drosophila melanogaster GN=Rpt4 PE=3 SV=3 - [Q9W414_DROME]	6.95044	7.81	1	3	3	3	6.33275e+06	397	44.8828	8.07471
P15348	DNA topoisomerase 2 OS=Drosophila melanogaster GN=Top2 PE=1 SV=1 - [TOP2_DROME]	6.92898	0.9	1	1	1	2	2.8014e+06	1447	164.293	8.22119
Q9VW54	26S proteasome regulatory complex subunit p97 OS=Drosophila melanogaster GN=Rpn1 PE=2 SV=2 - [Q9VW54_DROME]	6.89962	3.26	1	2	2	2	1.28757e+06	919	102.212	5.84619
Q9VVU5	COP9 signalosome complex subunit 1b OS=Drosophila melanogaster GN=CSN1b PE=2 SV=1 - [CSN1_DROME]	6.72267	2.48	1	1	1	2	678108	525	58.1774	6.82959
Q9VWV6	Transferrin 1 OS=Drosophila melanogaster GN=Tsf1 PE=4 SV=1 - [Q9VWV6_DROME]	6.71014	3.59	1	2	2	3	915855	641	71.7665	7.06396
E1JIL4	Chromatin assembly factor 1 subunit, isoform B OS=Drosophila melanogaster GN=Caf1 PE=2 SV=1 - [E1JIL4_DROME]	6.67966	3.03	2	1	1	2	1.25287e+06	429	48.5335	4.89404
Q7K012	Brahma associated protein 55kD OS=Drosophila melanogaster GN=Bap55 PE=2 SV=1 - [Q7K012_DROME]	6.65078	7.06	1	3	3	3	1.41098e+06	425	47.2894	5.49072
Q9W418	GH17761p OS=Drosophila melanogaster GN=Ubi-p5E PE=2 SV=3 - [Q9W418_DROME]	6.52343	32.77	5	2	2	2	1.65586e+07	534	59.9934	7.62061
A1ZAU2	CG18431 OS=Drosophila melanogaster GN=CG18431-RA PE=2 SV=1 - [A1ZAU2_DROME]	6.50666	6.19	1	1	1	2	718004	194	21.6494	5.94775
Q9VZQ8	Glutathione peroxidase OS=Drosophila melanogaster GN=PHGPx PE=2 SV=1 - [Q9VZQ8_DROME]	6.50486	7.69	3	1	1	2	8.77371e+06	169	18.6645	7.82568
Q9V429-2	Isoform Short of Thioredoxin-2 OS=Drosophila melanogaster GN=Trx-2 - [THIO2_DROME]	6.4703	10.38	1	1	1	3	2.89882e+06	106	11.729	4.88135
Q8MS31	CG34415, isoform D OS=Drosophila melanogaster GN=mute PE=2 SV=1 - [Q8MS31_DROME]	6.37502	1.35	2	1	1	3	6.76139e+08	665	74.4151	6.55127
Q9VWI2	Nat1 OS=Drosophila melanogaster GN=Nat1 PE=2 SV=1 - [Q9VWI2_DROME]	6.37173	1.35	1	1	1	2	866304	890	103.027	7.26904
Q9W3X5	CG4095 OS=Drosophila melanogaster GN=CG4095-RA PE=2 SV=2 - [Q9W3X5_DROME]	6.26347	2.58	1	1	1	3	6.29448e+06	503	54.483	8.79248
Q9VHM4	CG9793 OS=Drosophila melanogaster GN=ranshi PE=4 SV=1 - [Q9VHM4_DROME]	6.24761	3.47	1	1	1	3	1.09922e+06	346	40.7038	7.00537
Q09332	UDP-glucose:glycoprotein glucosyltransferase OS=Drosophila melanogaster GN=Ugt PE=1 SV=2 - [UGGG_DROME]	6.1276	0.71	1	1	1	2	579467	1548	174.245	6.15088
D6W4V3	CG14985, isoform C OS=Drosophila melanogaster GN=CG14985-RB PE=2 SV=1 - [D6W4V3_DROME]	6.10289	18.42	2	2	2	2	420238	190	22.0651	5.23682
Q8IQW2	Cytochrome c oxidase subunit VIb, isoform B OS=Drosophila melanogaster GN=CoVIb PE=4 SV=1 - [Q8IQW2_DROME]	5.97025	15.58	2	1	1	2	2.66475e+06	77	9.28034	8.47021
Q9W2X6	Lethal (1) G0230, isoform A OS=Drosophila melanogaster GN=l(1)G0230 PE=2 SV=1 - [Q9W2X6_DROME]	5.95051	7.64	1	1	1	2	2.36839e+06	157	16.7177	5.98584
O18333	GH01619p OS=Drosophila melanogaster GN=Rab2 PE=2 SV=1 - [O18333_DROME]	5.9228	13.62	1	2	2	2	322871	213	23.5458	6.39209
Q9VFV8	CG9799 OS=Drosophila melanogaster GN=CG9799 PE=2 SV=1 - [Q9VFV8_DROME]	5.85468	2.6	1	2	2	2	426982	922	103.414	7.43018
P41094	40S ribosomal protein S18 OS=Drosophila melanogaster GN=RpS18 PE=1 SV=1 - [RS18_DROME]	5.84716	13.16	1	2	2	2	2.75434e+06	152	17.6006	10.4771
Q00168-4	Isoform 4 of Calcium/calmodulin-dependent protein kinase type II alpha chain OS=Drosophila melanogaster GN=CaMKII - [KCC2A_DROME]	5.80452	4.49	8	2	2	2	2.46727e+06	490	55.4473	7.44482
Q7K110	CG6370 OS=Drosophila melanogaster GN=OstDelta PE=2 SV=1 - [Q7K110_DROME]	5.80365	1.89	1	1	1	2		634	69.187	9.17334
Q9VRP3	AT08565p OS=Drosophila melanogaster GN=Txl PE=2 SV=1 - [Q9VRP3_DROME]	5.78084	4.18	1	1	1	2	1.53721e+06	287	31.7079	5.8335
Q9W0A8	FI01658p OS=Drosophila melanogaster GN=RpL23A PE=1 SV=1 - [Q9W0A8_DROME]	5.74715	7.58	1	2	2	2	1.10756e+07	277	29.4451	10.9458
Q9I7K5	Transmembrane emp24 domain-containing protein eca OS=Drosophila melanogaster GN=eca PE=2 SV=2 - [TMEDE_DROME]	5.72275	5.09	2	1	1	2	543117	216	25.1427	7.04932
Q7KRI2	Longitudinals lacking protein-like OS=Drosophila melanogaster GN=lolal PE=1 SV=1 - [LOLAL_DROME]	5.6714	18.9	1	2	2	2	2.98165e+06	127	14.4793	7.40088
Q9I7P8	CG4365, isoform B OS=Drosophila melanogaster GN=CG4365 PE=3 SV=1 - [Q9I7P8_DROME]	5.65053	4.06	3	1	1	2	519979	271	30.3231	6.07471
O77477	CG4882 OS=Drosophila melanogaster GN=CG4882 PE=2 SV=1 - [O77477_DROME]	5.64952	3.2	1	1	1	2	522671	406	45.679	8.55811
Q9VUZ0	BcDNA.LD10457 OS=Drosophila melanogaster GN=SsRbeta PE=2 SV=2 - [Q9VUZ0_DROME]	5.63438	6.84	1	1	1	2	3.61106e+06	190	21.193	8.71924
Q9W2N0	F-actin-capping protein subunit alpha OS=Drosophila melanogaster GN=cpa PE=2 SV=1 - [CAPZA_DROME]	5.56581	4.55	1	1	1	2	1.73923e+06	286	32.7393	5.93506
P48596-2	Isoform B of GTP cyclohydrolase 1 OS=Drosophila melanogaster GN=Pu - [GCH1_DROME]	5.55599	4.4	3	1	1	2	3.83979e+06	273	29.7931	6.354
B7Z036	Uninflatable, isoform B OS=Drosophila melanogaster GN=uif PE=4 SV=1 - [B7Z036_DROME]	5.48771	0.73	3	2	2	2	2.06786e+06	3557	386.881	5.30029
Q9VY48	Mitochondrial ribosomal protein L38 OS=Drosophila melanogaster GN=mRpL38 PE=2 SV=2 - [Q9VY48_DROME]	5.46131	5.53	1	2	2	2	4.50145e+06	416	47.7247	9.0708
Q7KVQ0	Probable H/ACA ribonucleoprotein complex subunit 1 OS=Drosophila melanogaster GN=CG4038 PE=1 SV=1 - [GAR1_DROME]	5.46059	10.55	1	2	2	2	1.25142e+07	237	22.6513	11.1948
Q9VPX7	Adenylyl cyclase-associated protein OS=Drosophila melanogaster GN=capt PE=3 SV=2 - [Q9VPX7_DROME]	5.42655	4.95	2	2	2	2	5.31554e+06	424	45.5762	7.06396
P55828	40S ribosomal protein S20 OS=Drosophila melanogaster GN=RpS20 PE=1 SV=1 - [RS20_DROME]	5.42246	10	1	1	1	2	722657	120	13.4793	10.3306
A1Z892	LD11278p OS=Drosophila melanogaster GN=Prx2540-1 PE=2 SV=1 - [A1Z892_DROME]	5.4162	12.27	3	2	2	2	951040	220	24.7686	6.43018
O46036-2	Isoform A of C-terminal-binding protein OS=Drosophila melanogaster GN=CtBP - [CTBP_DROME]	5.40981	5.7	2	2	2	2	2.14149e+06	386	42.2248	6.97607
P24014-3	Isoform B of Protein slit OS=Drosophila melanogaster GN=sli - [SLIT_DROME]	5.39981	0.82	3	1	1	2	3.9416e+06	1469	164.726	7.43018
Q7JVH6	CG9436 OS=Drosophila melanogaster GN=CG9436 PE=2 SV=1 - [Q7JVH6_DROME]	5.35148	7.07	1	2	2	2	1.43471e+06	311	35.3957	6.75635
P54397	39 kDa FK506-binding nuclear protein OS=Drosophila melanogaster GN=FK506-bp1 PE=1 SV=2 - [FKB39_DROME]	5.34936	5.04	1	2	2	2	1.85088e+07	357	39.3194	4.79248
Q9V3E3	GM06185p OS=Drosophila melanogaster GN=mRpL50 PE=2 SV=1 - [Q9V3E3_DROME]	5.34728	16.93	1	2	2	2	5.90757e+06	189	20.914	9.48096
Q5BI50	Cullin-4, isoform A OS=Drosophila melanogaster GN=Cul-4 PE=2 SV=1 - [Q5BI50_DROME]	5.24219	1.34	1	1	1	2	5.72786e+08	821	94.3478	8.66064
Q8IPJ7	Cytochrome P450 reductase, isoform B OS=Drosophila melanogaster GN=Cpr PE=4 SV=1 - [Q8IPJ7_DROME]	5.2378	2	2	1	1	2	2.56439e+06	550	62.8274	8.23584
Q9W2V9	LD40707p OS=Drosophila melanogaster GN=l(1)G0289 PE=2 SV=1 - [Q9W2V9_DROME]	5.2249	4	1	2	2	2	2.08625e+06	625	67.2473	7.02002
Q9VA91	40S ribosomal protein S7 OS=Drosophila melanogaster GN=RpS7 PE=1 SV=1 - [RS7_DROME]	5.22288	9.79	2	2	2	2	3.00156e+06	194	22.1563	9.80322
Q9VU35	CG11267 OS=Drosophila melanogaster GN=CG11267 PE=3 SV=1 - [Q9VU35_DROME]	5.1998	12.62	1	1	1	2	706490	103	11.0092	9.08545
Q9VTE5	Probable prefoldin subunit 2 OS=Drosophila melanogaster GN=l(3)01239 PE=2 SV=1 - [PFD2_DROME]	5.17982	16.08	1	2	2	2	1.07081e+06	143	16.1933	5.64307
Q8MKK1	CG30185 OS=Drosophila melanogaster GN=CG30185;Gr59f PE=2 SV=1 - [Q8MKK1_DROME]	5.17334	6.15	1	1	1	2	729565	179	19.9673	7.03467
Q8T4D1	AT03366p OS=Drosophila melanogaster GN=ps PE=2 SV=1 - [Q8T4D1_DROME]	5.17191	5.01	7	2	2	2	511379	539	56.0468	7.76709
Q9VXT7	Probable isoaspartyl peptidase/L-asparaginase CG7860 OS=Drosophila melanogaster GN=CG7860 PE=1 SV=1 - [ASGL1_DROME]	5.16838	5.12	1	1	1	2	258822	332	34.8394	5.69385
P17210	Kinesin heavy chain OS=Drosophila melanogaster GN=Khc PE=1 SV=2 - [KINH_DROME]	5.15017	2.67	1	2	2	2	392558	975	110.331	5.77002
Q95SY7	LD39266p OS=Drosophila melanogaster GN=Sar1 PE=2 SV=1 - [Q95SY7_DROME]	5.1479	16.13	2	2	2	2	1.07036e+06	155	17.4769	5.92236
Q9VTZ2	IP07673p OS=Drosophila melanogaster GN=ver PE=2 SV=1 - [Q9VTZ2_DROME]	5.12511	8.88	1	1	1	1	1.44481e+06	214	24.4159	6.53662
P48603	F-actin-capping protein subunit beta OS=Drosophila melanogaster GN=cpb PE=2 SV=1 - [CAPZB_DROME]	5.07246	10.87	1	2	2	2	1.07707e+06	276	31.3435	5.43994
Q9VNH5	CG2091 OS=Drosophila melanogaster GN=CG2091 PE=2 SV=1 - [Q9VNH5_DROME]	5.05732	5.88	1	2	2	2	902196	374	42.9708	5.30029
Q9VHL2	LD47396p OS=Drosophila melanogaster GN=Tcp-1eta PE=2 SV=2 - [Q9VHL2_DROME]	5.00342	5.15	1	2	2	2	1.14048e+06	544	59.3488	6.34131
Q9VRS8	Jonah 65Aii OS=Drosophila melanogaster GN=Jon65Aii PE=3 SV=1 - [Q9VRS8_DROME]	4.98925	4.25	6	1	1	2	6.55844e+06	259	28.3547	6.59521
Q7KN97	Pyruvate carboxylase OS=Drosophila melanogaster GN=CG1516 PE=2 SV=1 - [Q7KN97_DROME]	4.98524	1.86	2	2	2	2	568211	1181	130.781	6.81494
Q9VEZ8	Pannier, isoform B OS=Drosophila melanogaster GN=pnr PE=2 SV=3 - [Q9VEZ8_DROME]	4.90931	3.28	2	1	1	2	3.80753e+06	488	51.7154	8.98291
M9PHS3	Autophagy-specific gene 18, isoform F OS=Drosophila melanogaster GN=Atg18 PE=4 SV=1 - [M9PHS3_DROME]	4.87781	3.49	4	1	1	2	4.67576e+06	372	41.0118	6.88818
Q7JXC4	CG6459 OS=Drosophila melanogaster GN=P32 PE=2 SV=1 - [Q7JXC4_DROME]	4.87727	10.65	1	2	2	2	552420	263	28.9574	5.08447
Q7JZK1	CG7712 OS=Drosophila melanogaster GN=CG7712 PE=2 SV=1 - [Q7JZK1_DROME]	4.86819	10.48	1	1	1	2	1.33443e+06	124	14.8858	9.49561
A1ZBB4	CG30122, isoform B OS=Drosophila melanogaster GN=CG30122 PE=4 SV=1 - [A1ZBB4_DROME]	4.85865	1.1	3	1	1	2	3.43242e+06	1271	140.41	5.0083
Q9V3J8	Protein will die slowly OS=Drosophila melanogaster GN=wds PE=1 SV=1 - [WDS_DROME]	4.85685	6.65	1	2	2	2	281013	361	39.0167	8.57275
Q8T0Q4	GH13992p OS=Drosophila melanogaster GN=shrb PE=2 SV=1 - [Q8T0Q4_DROME]	4.85545	5.31	1	1	1	2	2.03069e+06	226	25.4278	4.80518
Q9V3A7	Structural maintenance of chromosomes protein OS=Drosophila melanogaster GN=glu PE=2 SV=1 - [Q9V3A7_DROME]	4.81205	1.56	1	1	2	3	2.40987e+06	1409	159.784	6.15088
P20432	Glutathione S-transferase 1-1 OS=Drosophila melanogaster GN=GstD1 PE=1 SV=1 - [GSTT1_DROME]	4.79962	8.61	1	2	2	2	5.02219e+06	209	23.8511	7.2251
M9PDQ2	Tousled-like kinase, isoform L OS=Drosophila melanogaster GN=tlk PE=4 SV=1 - [M9PDQ2_DROME]	4.79502	1.68	8	1	1	2	1.759e+06	1011	109.885	9.0708
P41126	60S ribosomal protein L13 OS=Drosophila melanogaster GN=RpL13 PE=1 SV=1 - [RL13_DROME]	4.78187	3.67	1	1	1	2	1.80364e+07	218	24.9358	10.9897
A1ZAK1	CG5859 OS=Drosophila melanogaster GN=IntS8 PE=2 SV=1 - [A1ZAK1_DROME]	4.7806	0.99	1	1	1	2	5.72786e+08	1007	113.407	6.49365
Q9VUY9	Phosphoglucomutase OS=Drosophila melanogaster GN=Pgm PE=1 SV=1 - [PGM_DROME]	4.77629	4.46	1	2	2	2	531441	560	60.728	6.69775
P18935	Cytochrome b OS=Drosophila melanogaster GN=mt:Cyt-b PE=3 SV=1 - [CYB_DROME]	4.7584	2.38	1	1	1	2	403563	378	43.196	8.49951
Q9VSL4	Glutathione S transferase O2, isoform B OS=Drosophila melanogaster GN=GstO2 PE=4 SV=2 - [Q9VSL4_DROME]	4.74767	4.4	1	1	1	2	693673	250	28.707	7.04932
P32392	Actin-related protein 3 OS=Drosophila melanogaster GN=Arp3 PE=2 SV=3 - [ARP3_DROME]	4.73974	6.22	1	2	2	2	771651	418	47.0028	5.98584
Q9I7T5	GH01116p OS=Drosophila melanogaster GN=mge PE=2 SV=1 - [Q9I7T5_DROME]	4.72208	9.84	2	1	1	2		122	13.4005	4.75439
Q9V9W2	Ribosomal protein L6, isoform A OS=Drosophila melanogaster GN=RpL6 PE=1 SV=1 - [Q9V9W2_DROME]	4.7062	7.82	2	2	2	2	2.49504e+06	243	27.6806	10.6821
Q9W2D9	Eukaryotic translation initiation factor 3 subunit K OS=Drosophila melanogaster GN=CG10306 PE=2 SV=1 - [EIF3K_DROME]	4.69176	4.95	1	1	1	2	3.17777e+06	222	25.6491	6.43018
Q7K0A0	Mitochondrial ribosomal protein L42 OS=Drosophila melanogaster GN=mRpL42 PE=2 SV=1 - [Q7K0A0_DROME]	4.68868	8.06	1	1	1	2	6.61699e+06	124	13.9213	10.4185
Q9V535	RNA-binding protein 8A OS=Drosophila melanogaster GN=tsu PE=1 SV=1 - [RBM8A_DROME]	4.67989	6.67	1	1	1	2	1.44606e+06	165	18.9984	5.2749
Q9VM71	5'-3' exoribonuclease 2 homolog OS=Drosophila melanogaster GN=Rat1 PE=1 SV=2 - [XRN2_DROME]	4.66437	2.75	1	2	2	2	1.64208e+07	908	103.895	7.04932
Q9VZ04	CG1597, isoform B OS=Drosophila melanogaster GN=CG1597 PE=4 SV=4 - [Q9VZ04_DROME]	4.62833	1.18	1	1	1	2	1.45487e+06	849	96.0895	8.5874
O62621	Coatomer subunit beta' OS=Drosophila melanogaster GN=beta'Cop PE=2 SV=2 - [COPB2_DROME]	4.62448	2.19	1	2	2	2	561553	914	102.648	5.26221
Q9W255	GH05812p OS=Drosophila melanogaster GN=qkr58E-1 PE=2 SV=1 - [Q9W255_DROME]	4.61418	2.27	1	1	1	2	792592	396	45.3565	9.0708
Q24439	ATP synthase subunit O, mitochondrial OS=Drosophila melanogaster GN=Oscp PE=2 SV=2 - [ATPO_DROME]	4.59644	4.78	1	1	1	2		209	22.4083	9.62744
Q9V6B9	Probable nucleoporin Nup54 OS=Drosophila melanogaster GN=Nup54 PE=2 SV=1 - [NUP54_DROME]	4.56579	2.13	1	1	1	2	871329	610	64.3565	8.5874
P48588	40S ribosomal protein S25 OS=Drosophila melanogaster GN=RpS25 PE=1 SV=3 - [RS25_DROME]	4.55834	16.24	1	2	2	2	7.50038e+06	117	13.1934	10.272
Q9VJZ7	Ribosomal RNA processing protein 1 homolog OS=Drosophila melanogaster GN=Nnp-1 PE=1 SV=1 - [RRP1L_DROME]	4.54557	1.46	1	1	1	2	983243	687	78.9465	9.20264
Q9VC49	DNA-directed RNA polymerases I, II, and III subunit RPABC5 OS=Drosophila melanogaster GN=Rpb10 PE=1 SV=1 - [RPAB5_DROME]	4.53888	13.43	1	1	1	2	2.21851e+06	67	7.65598	7.76709
Q8IMK5	CG1969, isoform B OS=Drosophila melanogaster GN=CG1969-RB PE=2 SV=1 - [Q8IMK5_DROME]	4.51467	5.12	2	1	1	2		215	24.0352	7.78174
Q9VJY7	CG7099 OS=Drosophila melanogaster GN=CG7099 PE=4 SV=1 - [Q9VJY7_DROME]	4.47875	0.73	1	1	1	2	831854	1906	219.887	9.20264
Q9VBJ6	Protein tweety homolog OS=Drosophila melanogaster GN=CG14540 PE=3 SV=1 - [Q9VBJ6_DROME]	4.46403	2.45	1	1	1	2	2.05397e+07	613	68.5034	8.99756
P48610	Arginine kinase OS=Drosophila melanogaster GN=Argk PE=2 SV=2 - [KARG_DROME]	4.42972	2.81	5	1	1	2	6.91588e+06	356	39.8412	6.46826
Q8I725	CG1236 OS=Drosophila melanogaster GN=CG1236 PE=3 SV=2 - [Q8I725_DROME]	4.42586	6.92	1	2	2	2	1.07454e+06	347	38.3503	8.26514
Q9VHY6	CG2943 OS=Drosophila melanogaster GN=CG2943 PE=2 SV=1 - [Q9VHY6_DROME]	4.42019	2.3	1	2	2	2	1.26684e+06	915	100.852	8.1333
Q9VFC2	GH14439p OS=Drosophila melanogaster GN=Spn88Ea PE=2 SV=1 - [Q9VFC2_DROME]	4.41942	2.58	1	1	1	2	328508	427	48.4456	5.5542
Q7KSW3	CG31472, isoform B OS=Drosophila melanogaster GN=CG31472 PE=3 SV=1 - [Q7KSW3_DROME]	4.40905	10.55	2	2	2	2	2.87284e+06	237	26.7708	6.81494
Q7K2W6	GH04080p OS=Drosophila melanogaster GN=proPO-A1 PE=2 SV=1 - [Q7K2W6_DROME]	4.40062	1.45	1	1	1	2	4.25659e+06	690	79.0417	6.59521
Q9VW59	LD16419p OS=Drosophila melanogaster GN=RhoGDI PE=2 SV=1 - [Q9VW59_DROME]	4.39154	4.48	1	1	1	2	1.02946e+06	201	23.2038	5.64307
Q9VMI3	CG9140 OS=Drosophila melanogaster GN=CG9140 PE=2 SV=1 - [Q9VMI3_DROME]	4.37896	4.22	1	2	2	2	881729	474	51.7973	8.47021
Q7JVK6	GM27569p OS=Drosophila melanogaster GN=trsn PE=1 SV=1 - [Q7JVK6_DROME]	4.30744	3.83	1	1	1	2	1.57658e+06	235	27.0091	5.50342
Q9VI10	Probable small nuclear ribonucleoprotein Sm D2 OS=Drosophila melanogaster GN=SmD2 PE=1 SV=1 - [SMD2_DROME]	4.30506	8.4	1	1	1	2	3.62873e+06	119	13.4953	9.94971
Q9VL67	CG4594, isoform A OS=Drosophila melanogaster GN=CG4594 PE=2 SV=1 - [Q9VL67_DROME]	4.28966	5.71	1	1	1	1	173489	280	30.7241	8.79248
Q9VCE3	Rox8, isoform B OS=Drosophila melanogaster GN=Rox8 PE=4 SV=1 - [Q9VCE3_DROME]	4.28752	2.8	2	1	1	2	874047	464	49.5291	7.85498
A1ZAH8	Ribosomal protein S15, isoform B OS=Drosophila melanogaster GN=RpS15 PE=2 SV=1 - [A1ZAH8_DROME]	4.28151	8.16	2	1	1	2	1.32723e+06	147	16.9682	10.3306
Q9V468-2	Isoform 2 of Zinc finger matrin-type protein CG9776 OS=Drosophila melanogaster GN=CG9776 - [Y9776_DROME]	4.27173	2.19	2	1	1	2	2.86606e+06	685	76.5167	9.21729
M9PH39	Nejire, isoform E OS=Drosophila melanogaster GN=nej PE=4 SV=1 - [M9PH39_DROME]	4.26594	0.73	3	1	1	2	1.52302e+06	3266	339.463	8.68994
P32100	60S ribosomal protein L7 OS=Drosophila melanogaster GN=RpL7 PE=1 SV=2 - [RL7_DROME]	4.2387	3.97	1	1	1	2	2.0041e+06	252	29.5336	10.8872
Q05783	High mobility group protein D OS=Drosophila melanogaster GN=HmgD PE=1 SV=1 - [HMGD_DROME]	4.2373	15.18	1	1	1	1	3.89969e+06	112	12.4083	9.20264
Q9VTV9	Delta-aminolevulinic acid dehydratase OS=Drosophila melanogaster GN=Pbgs PE=2 SV=1 - [Q9VTV9_DROME]	4.21319	3.06	1	1	1	2	909351	327	35.9102	7.48877
Q7K127	CG7997, isoform A OS=Drosophila melanogaster GN=CG7997 PE=2 SV=1 - [Q7K127_DROME]	4.20341	3.6	1	1	1	1	839958	417	47.3733	5.41455
Q9VWG3	40S ribosomal protein S10b OS=Drosophila melanogaster GN=RpS10b PE=1 SV=2 - [RS10B_DROME]	4.19583	5.63	2	1	1	2	846122	160	17.8673	9.80322
Q9VLU7	CG7227, isoform A OS=Drosophila melanogaster GN=CG7227 PE=2 SV=1 - [Q9VLU7_DROME]	4.16845	3.09	1	1	1	2	1.40605e+06	518	59.726	7.7085
Q9VAQ9	Strictosidine synthase-like 2 OS=Drosophila melanogaster GN=Ssl2 PE=4 SV=1 - [Q9VAQ9_DROME]	4.1676	2.92	1	1	1	2	1.44631e+08	411	45.9221	6.94678
Q95RS6	CG40160, isoform A OS=Drosophila melanogaster GN=CG40160 PE=2 SV=1 - [Q95RS6_DROME]	4.15047	4.04	1	1	1	1	811058	421	45.6172	5.73193
Q03334	40S ribosomal protein S13 OS=Drosophila melanogaster GN=RpS13 PE=1 SV=3 - [RS13_DROME]	4.14365	4.64	1	1	1	2	3.76484e+07	151	17.1676	10.5503
Q9VB71	CG6059 OS=Drosophila melanogaster GN=CG6059 PE=4 SV=1 - [Q9VB71_DROME]	4.13012	3.05	1	2	2	2	2.1698e+06	884	104.014	9.26123
Q1JUZ1	Neverland OS=Drosophila melanogaster GN=nvd PE=2 SV=1 - [Q1JUZ1_DROME]	4.1217	6.76	1	1	2	2	4.00243e+06	429	50.0737	8.98291
Q8IQZ8	FI20019p1 OS=Drosophila melanogaster GN=Fim PE=2 SV=1 - [Q8IQZ8_DROME]	4.11046	2.44	3	1	1	1	818145	616	69.0914	5.77002
Q7K2L7	CG17765 OS=Drosophila melanogaster GN=CG17765 PE=1 SV=1 - [Q7K2L7_DROME]	4.09138	7.04	1	1	1	1	464659	199	22.4767	4.85596
Q9VQI0	CG2983 OS=Drosophila melanogaster GN=CG2983 PE=4 SV=3 - [Q9VQI0_DROME]	4.07942	3.49	1	1	1	2	2.77746e+06	344	39.9331	8.00146
Q9V8R9-6	Isoform 6 of Protein 4.1 homolog OS=Drosophila melanogaster GN=cora - [41_DROME]	4.06153	3.29	5	2	2	2	620049	699	77.7117	8.42627
Q9W0S4	FI07208p OS=Drosophila melanogaster GN=miple2 PE=2 SV=1 - [Q9W0S4_DROME]	4.0378	7.17	3	1	1	1	357792	279	30.4425	10.228
Q9VMR4	Mechanosensory transduction channel NOMPC OS=Drosophila melanogaster GN=nompC PE=2 SV=3 - [Q9VMR4_DROME]	4.01624	0.86	4	1	1	2	1.51738e+07	1619	176.732	7.18115
P13469	DNA-binding protein modulo OS=Drosophila melanogaster GN=mod PE=1 SV=2 - [MODU_DROME]	3.99474	2.77	1	1	1	1	538945	542	60.2732	5.42725
Q9VZL5	CG14980 OS=Drosophila melanogaster GN=Ccz1 PE=2 SV=3 - [Q9VZL5_DROME]	3.98583	4.12	1	1	1	1	444221	485	55.4879	5.89697
Q9VRJ9	Ubiquitin thioesterase OTU1 OS=Drosophila melanogaster GN=CG4603 PE=2 SV=1 - [OTU1_DROME]	3.78845	4.32	2	1	1	1	529453	347	37.799	4.81787
M9NFR5	Ypsilon schachtel, isoform B OS=Drosophila melanogaster GN=yps PE=4 SV=1 - [M9NFR5_DROME]	3.77918	4.71	2	1	1	1	2.13176e+06	340	36.9564	10.0083
Q9W3U9	CG14434 OS=Drosophila melanogaster GN=CG14434 PE=2 SV=1 - [Q9W3U9_DROME]	3.72763	7.49	1	1	1	1	637738	187	21.1389	5.32568
P11046	Laminin subunit beta-1 OS=Drosophila melanogaster GN=LanB1 PE=1 SV=4 - [LAMB1_DROME]	3.7132	0.73	1	1	1	1	497421	1788	198.205	5.32568
Q4V5H1	Peptidyl-prolyl cis-trans isomerase OS=Drosophila melanogaster GN=CG17266 PE=2 SV=1 - [Q4V5H1_DROME]	3.66191	7.65	1	1	1	1	650439	183	20.1689	7.26904
Q9W227	Peptidyl-prolyl cis-trans isomerase OS=Drosophila melanogaster GN=CG2852 PE=2 SV=1 - [Q9W227_DROME]	3.62498	5.85	1	1	1	1	4001283	205	22.1855	8.74854
Q9V8M5	Probable 3-hydroxyisobutyrate dehydrogenase, mitochondrial OS=Drosophila melanogaster GN=CG15093 PE=2 SV=2 - [3HIDH_DROME]	3.61711	4.01	1	1	1	1	5.13537e+06	324	33.861	8.1333
Q9W1G0	Probable transaldolase OS=Drosophila melanogaster GN=Tal PE=2 SV=2 - [TALDO_DROME]	3.5809	3.63	1	1	1	1	3.3268e+06	331	36.7105	7.7085
P06754-2	Isoform A of Tropomyosin-1, isoforms 9A/A/B OS=Drosophila melanogaster GN=Tm1 - [TPM1_DROME]	3.49656	5.16	11	1	1	1	472433	252	29.279	4.80518
Q7K4B3	Probable elongator complex protein 2 OS=Drosophila melanogaster GN=Elp2 PE=1 SV=1 - [ELP2_DROME]	3.44018	1.89	1	1	1	1	1.42265e+06	794	88.9183	5.60498
Q9NFU0-3	Isoform E of Fragile X mental retardation syndrome-related protein 1 OS=Drosophila melanogaster GN=Fmr1 - [FMR1_DROME]	3.38992	2.02	2	1	1	1	853911	643	71.6926	9.12939
Q9VVJ7	CG7484 OS=Drosophila melanogaster GN=CG7484 PE=1 SV=2 - [Q9VVJ7_DROME]	3.38516	7.3	1	1	1	1	409048	178	19.8679	5.65576
Q9VTY2	CG10638, isoform A OS=Drosophila melanogaster GN=CG10638 PE=4 SV=1 - [Q9VTY2_DROME]	3.3527	4.42	1	1	1	1	520776	317	35.7735	6.11279
P48591	Ribonucleoside-diphosphate reductase large subunit OS=Drosophila melanogaster GN=RnrL PE=1 SV=2 - [RIR1_DROME]	3.33222	1.6	1	1	1	1	259068	812	91.9191	7.45947
Q9VE04	39S ribosomal protein L55, mitochondrial OS=Drosophila melanogaster GN=mRpL55 PE=1 SV=1 - [RM55_DROME]	3.31103	12.15	1	1	1	1	1.41588e+06	107	12.5599	10.1841
Q9V895	Acidic leucine-rich nuclear phosphoprotein 32 family member A OS=Drosophila melanogaster GN=Anp32a PE=2 SV=1 - [AN32A_DROME]	3.2408	4.98	2	1	1	1	278201	261	29.1587	4.2085
Q95029-2	Isoform A of Cathepsin L OS=Drosophila melanogaster GN=Cp1 - [CATL_DROME]	3.17724	4.4	2	1	1	1	258349	341	37.9466	6.58057
Q7K084	Obp44a OS=Drosophila melanogaster GN=Obp44a PE=2 SV=1 - [Q7K084_DROME]	3.16566	8.39	1	1	1	1	468927	143	15.8502	8.03076
Q24298	DE-cadherin OS=Drosophila melanogaster GN=shg PE=1 SV=2 - [CADE_DROME]	3.10005	0.73	1	1	1	1	1.14026e+06	1507	169.715	4.77979
Q7KS07	Nicastrin, isoform B OS=Drosophila melanogaster GN=nct PE=4 SV=1 - [Q7KS07_DROME]	3.08422	1.8	2	1	1	1	241849	665	74.5547	5.94775
P48611	6-pyruvoyl tetrahydrobiopterin synthase OS=Drosophila melanogaster GN=pr PE=1 SV=1 - [PTPS_DROME]	3.0817	8.33	1	1	1	1	444941	168	19.3248	7.21045
Q9VYI2	CG4400 OS=Drosophila melanogaster GN=Brms1 PE=2 SV=2 - [Q9VYI2_DROME]	3.06247	6.95	1	1	1	1		259	29.5425	5.03369
Q03017-2	Isoform C of NF-kappa-B inhibitor cactus OS=Drosophila melanogaster GN=cact - [CACT_DROME]	3.03567	2.49	2	1	1	1	619845	482	51.604	4.83057
Q95RA9	CG9796 OS=Drosophila melanogaster GN=CG9796 PE=2 SV=1 - [Q95RA9_DROME]	3.0004	4.4	1	1	1	1	694408	250	27.6737	7.32764
Q9VF86	CG6218 OS=Drosophila melanogaster GN=CG6218 PE=2 SV=1 - [Q9VF86_DROME]	2.99552	3.74	1	1	1	1	1.08879e+06	348	37.8285	5.43994
Q9W2E7	Rae1 OS=Drosophila melanogaster GN=Rae1 PE=4 SV=1 - [Q9W2E7_DROME]	2.97781	3.47	1	1	1	1	1.54935e+06	346	38.5927	7.57666
P15278-2	Isoform B of Fasciclin-3 OS=Drosophila melanogaster GN=Fas3 - [FAS3_DROME]	2.97688	3.24	4	1	1	1	864001	401	44.1545	5.96045
Q9VN44	FI07923p OS=Drosophila melanogaster GN=Karybeta3 PE=2 SV=1 - [Q9VN44_DROME]	2.97311	1.36	1	1	1	1	350393	1105	123.482	4.729
Q9W141	Putative ATP synthase subunit f, mitochondrial OS=Drosophila melanogaster GN=CG4692 PE=1 SV=1 - [ATPK_DROME]	2.96786	10.28	2	1	1	1	4.44863e+06	107	12.4754	10.0962
Q9VEA1	Eukaryotic initiation factor 1A, isoform A OS=Drosophila melanogaster GN=eIF-1A PE=2 SV=1 - [Q9VEA1_DROME]	2.96028	7.43	1	1	1	1	3.41127e+06	148	17.0856	5.22412
P29413	Calreticulin OS=Drosophila melanogaster GN=Crc PE=1 SV=2 - [CALR_DROME]	2.91298	3.2	1	1	1	1	548807	406	46.7792	4.57666
Q9VSR5	GM03767p OS=Drosophila melanogaster GN=mRpL12 PE=2 SV=1 - [Q9VSR5_DROME]	2.84066	7.14	1	1	1	1	2.05975e+06	182	19.6458	8.74854
Q9W032	Protein SGT1 homolog ecdysoneless OS=Drosophila melanogaster GN=ecd PE=1 SV=1 - [SGT1_DROME]	2.83732	1.75	1	1	1	1		684	77.8594	4.86865
Q9VHA2	GH08387p OS=Drosophila melanogaster GN=SpdS PE=2 SV=2 - [Q9VHA2_DROME]	2.82972	5.99	2	1	1	1	4.37735e+06	217	24.1511	6.44287
Q868Z9-5	Isoform C of Papilin OS=Drosophila melanogaster GN=Ppn - [PPN_DROME]	2.82195	0.6	4	1	1	1	2.03784e+06	2174	231.619	4.48779
P48592	Ribonucleoside-diphosphate reductase subunit M2 OS=Drosophila melanogaster GN=RnrS PE=1 SV=2 - [RIR2_DROME]	2.80382	2.8	1	1	1	1	656661	393	45.0857	5.63037
Q9VKZ8	Ubiquitin carboxyl-terminal hydrolase OS=Drosophila melanogaster GN=CG5384 PE=2 SV=1 - [Q9VKZ8_DROME]	2.80064	3.37	1	1	1	1	62148.9	475	53.673	6.25244
A1Z8P9	Nucleoprotein TPR OS=Drosophila melanogaster GN=Mtor PE=1 SV=1 - [TPR_DROME]	2.78986	0.51	1	1	1	1	210437	2346	262.194	5.09717
Q9VFW4	MIP09035p OS=Drosophila melanogaster GN=poly PE=2 SV=1 - [Q9VFW4_DROME]	2.78936	4.38	1	1	1	1	1.25265e+06	251	27.9236	6.90283
Q9V3J4	Sec13 OS=Drosophila melanogaster GN=Sec13 PE=4 SV=1 - [Q9V3J4_DROME]	2.77102	3.37	1	1	1	1	1.07921e+06	356	39.5032	6.25244
P17704	40S ribosomal protein S17 OS=Drosophila melanogaster GN=RpS17 PE=1 SV=2 - [RS17_DROME]	2.77059	10.69	1	1	1	1	269182	131	15.2752	9.93506
Q9VL18-2	Isoform A of Probable elongation factor 1-delta OS=Drosophila melanogaster GN=eEF1delta - [EF1D_DROME]	2.74449	5.24	2	1	1	1	1.31871e+06	229	25.8284	4.7417
Q9VXE0	Probable small nuclear ribonucleoprotein G OS=Drosophila melanogaster GN=SmG PE=1 SV=1 - [RUXG_DROME]	2.73797	17.11	1	1	1	1	236798	76	8.53237	8.79248
Q9VCW6	GH03051p OS=Drosophila melanogaster GN=Gclm PE=2 SV=1 - [Q9VCW6_DROME]	2.69961	3.86	1	1	1	1	2.27173e+06	285	31.4532	5.74463
Q9VYQ8	Ubiquitin carboxyl-terminal hydrolase 7 OS=Drosophila melanogaster GN=Usp7 PE=1 SV=1 - [UBP7_DROME]	2.68676	1.06	1	1	1	1	579579	1129	130.365	6.03662
Q9VMV6	SelT-like protein OS=Drosophila melanogaster GN=CG3887 PE=2 SV=1 - [SELT_DROME]	2.6792	6.06	1	1	1	1	626427	198	22.3083	5.93506
Q9VJ86	Bicoid stability factor OS=Drosophila melanogaster GN=bsf PE=2 SV=2 - [Q9VJ86_DROME]	2.67844	0.71	1	1	1	1	493082	1412	157.167	7.13721
Q95028	L-lactate dehydrogenase OS=Drosophila melanogaster GN=ImpL3 PE=2 SV=1 - [LDH_DROME]	2.67322	3.61	1	1	1	1	1.07144e+06	332	35.5146	7.07861
P56538	Eukaryotic translation initiation factor 6 OS=Drosophila melanogaster GN=eIF6 PE=2 SV=3 - [IF6_DROME]	2.66978	4.9	1	1	1	1	1.13027e+06	245	26.4775	4.729
Q9W0E4	Puromycin sensitive aminopeptidase, isoform A OS=Drosophila melanogaster GN=Psa PE=4 SV=1 - [Q9W0E4_DROME]	2.65641	1.15	3	1	1	1	1.4556e+06	866	99.2641	5.30029
Q7YU05	LD13846p OS=Drosophila melanogaster GN=l(1)G0334 PE=2 SV=1 - [Q7YU05_DROME]	2.64444	3.05	3	1	1	1	971994	328	35.8715	6.53662
Q9VG32	Malic enzyme OS=Drosophila melanogaster GN=Men PE=2 SV=1 - [Q9VG32_DROME]	2.63854	1.32	2	1	1	1		759	84.3136	7.21045
Q9W247	CG4752 OS=Drosophila melanogaster GN=CG4752-RA PE=2 SV=2 - [Q9W247_DROME]	2.63348	0.77	1	1	1	1	907651	1294	139.525	6.46826
P49735	DNA replication licensing factor Mcm2 OS=Drosophila melanogaster GN=Mcm2 PE=1 SV=1 - [MCM2_DROME]	2.63132	1.35	1	1	1	1	346541	887	100.351	5.10986
P54359	Septin-2 OS=Drosophila melanogaster GN=Sep2 PE=2 SV=2 - [SEPT2_DROME]	2.62502	2.86	1	1	1	1	391391	419	48.4438	7.60596
Q9VH95	Uncharacterized protein CG16817 OS=Drosophila melanogaster GN=CG16817 PE=1 SV=1 - [YC17_DROME]	2.6145	7.07	1	1	1	1		184	20.7399	4.60205
Q06943	High mobility group protein Z OS=Drosophila melanogaster GN=HmgZ PE=1 SV=1 - [HMGZ_DROME]	2.61393	12.61	1	1	1	1	1.63998e+06	111	12.6485	9.29053
Q9W199	Mitochondrial ribosomal protein S17 OS=Drosophila melanogaster GN=mRpS17 PE=2 SV=1 - [Q9W199_DROME]	2.61236	9.68	1	1	1	1	516940	155	18.0022	8.74854
Q9V7N5-2	Isoform A of V-type proton ATPase subunit C OS=Drosophila melanogaster GN=Vha44 - [VATC_DROME]	2.6083	3.35	3	1	1	1	773262	388	44.5011	7.79639
P31009	40S ribosomal protein S2 OS=Drosophila melanogaster GN=RpS2 PE=1 SV=2 - [RS2_DROME]	2.60808	4.12	1	1	1	1	773127	267	28.8814	10.1548
Q7JR49	CG8029, isoform A OS=Drosophila melanogaster GN=VhaAC45 PE=2 SV=1 - [Q7JR49_DROME]	2.60264	3.43	1	1	1	1	902752	379	41.0974	5.09717
Q8IQN7	CG13035 OS=Drosophila melanogaster GN=CG44836 PE=4 SV=1 - [Q8IQN7_DROME]	2.59792	1.49	1	1	1	1	2.13818e+06	739	84.1953	7.35693
Q24492	Replication protein A 70 kDa DNA-binding subunit OS=Drosophila melanogaster GN=RpA-70 PE=1 SV=1 - [RFA1_DROME]	2.5908	1.66	1	1	1	1	1.45754e+06	603	66.5824	6.75635
P02283	Histone H2B OS=Drosophila melanogaster GN=His2B PE=1 SV=2 - [H2B_DROME]	2.59076	8.94	1	1	1	1	9.54826e+06	123	13.6875	10.3452
P22464	Annexin B9 OS=Drosophila melanogaster GN=AnxB9 PE=2 SV=2 - [ANXB9_DROME]	2.58452	3.7	3	1	1	1	300244	324	36.0352	4.88135
O16797-4	Isoform B of 60S ribosomal protein L3 OS=Drosophila melanogaster GN=RpL3 - [RL3_DROME]	2.57285	2.98	2	1	1	1	3.0871e+07	403	45.4073	10.1841
O97067	Probable peptidyl-tRNA hydrolase 2 OS=Drosophila melanogaster GN=CG1307 PE=2 SV=2 - [PTH2_DROME]	2.56845	8.06	1	1	1	1		186	19.8603	8.89502
Q9VIP8	Protein valois OS=Drosophila melanogaster GN=vls PE=1 SV=1 - [VLS_DROME]	2.56691	3.54	1	1	1	1		367	40.5831	6.7417
Q9V3T8	LD32469p OS=Drosophila melanogaster GN=SC35 PE=2 SV=1 - [Q9V3T8_DROME]	2.5343	5.64	1	1	1	1	599328	195	21.3868	11.7515
Q8MSS1	Protein lava lamp OS=Drosophila melanogaster GN=lva PE=1 SV=2 - [LVA_DROME]	2.53294	0.47	1	1	1	1		2779	315.71	4.85596
P48810-2	Isoform B of Heterogeneous nuclear ribonucleoprotein 87F OS=Drosophila melanogaster GN=Hrb87F - [RB87F_DROME]	2.52664	2.77	6	1	1	1	1.24385e+06	325	33.6501	8.74854
Q9V3I2	Drab5 OS=Drosophila melanogaster GN=Rab5 PE=2 SV=1 - [Q9V3I2_DROME]	2.52526	6.39	1	1	1	1	282579	219	23.944	8.41162
Q9VQT8	CG16712 OS=Drosophila melanogaster GN=CG16712 PE=4 SV=1 - [Q9VQT8_DROME]	2.51593	12.2	1	1	1	1	1.79731e+06	82	8.74523	5.92236
O77410	Eukaryotic translation initiation factor 3 subunit E OS=Drosophila melanogaster GN=eIF3-S6 PE=2 SV=1 - [EIF3E_DROME]	2.49537	2.3	1	1	1	1	1.3288e+06	435	51.1291	6.78564
P15215	Laminin subunit gamma-1 OS=Drosophila melanogaster GN=LanB2 PE=2 SV=2 - [LAMC1_DROME]	2.4932	0.98	1	1	1	1	258822	1639	182.223	5.37646
E1JIJ8	Acetylcholine esterase, isoform B OS=Drosophila melanogaster GN=Ace PE=4 SV=1 - [E1JIJ8_DROME]	2.48082	1.69	2	1	1	1	708356	649	71.8385	6.1001
Q9VB22	LD33695p OS=Drosophila melanogaster GN=raps PE=1 SV=1 - [Q9VB22_DROME]	2.46054	1.52	1	1	1	1	8.23343e+06	658	71.425	6.7417
M9PB99	Abrupt, isoform E OS=Drosophila melanogaster GN=ab PE=4 SV=1 - [M9PB99_DROME]	2.45787	1.78	1	1	1	1	975747	899	97.2397	7.2251
Q9GNH8	Hexokinase A, isoform B OS=Drosophila melanogaster GN=Hex-A PE=3 SV=1 - [Q9GNH8_DROME]	2.45609	2.46	2	1	1	1	314245	448	49.8831	5.80811
Q9V9M7	RE62581p OS=Drosophila melanogaster GN=RpL21 PE=1 SV=1 - [Q9V9M7_DROME]	2.44848	5.03	1	1	1	1	4.81889e+06	159	18.4642	10.5503
Q9V3A8	Ergic53, isoform A OS=Drosophila melanogaster GN=ergic53 PE=2 SV=1 - [Q9V3A8_DROME]	2.44544	2.93	1	1	1	1	212175	512	57.5327	6.07471
B7Z005	Drongo, isoform I OS=Drosophila melanogaster GN=drongo PE=4 SV=2 - [B7Z005_DROME]	2.44374	1.95	3	1	1	1		514	55.2616	7.97217
M9PE30	Chd64, isoform C OS=Drosophila melanogaster GN=Chd64 PE=4 SV=1 - [M9PE30_DROME]	2.41551	6.29	2	1	1	1	899680	175	19.3937	7.75244
Q9V345	COP9 signalosome complex subunit 4 OS=Drosophila melanogaster GN=CSN4 PE=1 SV=1 - [CSN4_DROME]	2.39876	4.67	1	1	1	1	1.6998e+07	407	46.4441	6.31592
Q7K0B6	CG30000 OS=Drosophila melanogaster GN=GstT1 PE=2 SV=1 - [Q7K0B6_DROME]	2.39726	4.82	1	1	1	1	856861	228	26.5549	8.96826
Q9VIS3	Fructose-1,6-bisphosphatase OS=Drosophila melanogaster GN=fbp PE=2 SV=1 - [Q9VIS3_DROME]	2.38976	2.69	2	1	1	1	663033	334	36.1736	6.80029
Q9VL86	Zinc carboxypeptidase A 1 OS=Drosophila melanogaster GN=CG17633 PE=2 SV=1 - [CBPA1_DROME]	2.3808	3.02	1	1	1	1	811632	430	47.631	5.32568
A1Z843	CG1371 OS=Drosophila melanogaster GN=CG1371 PE=4 SV=1 - [A1Z843_DROME]	2.37928	1.33	1	1	1	1		1199	130.81	7.2251
Q9VIH1	CG9273 protein OS=Drosophila melanogaster GN=RPA2 PE=1 SV=2 - [Q9VIH1_DROME]	2.37908	4.07	1	1	1	1	2.10906e+06	246	26.394	5.08447
Q9VY28	Probable 28S ribosomal protein S25, mitochondrial OS=Drosophila melanogaster GN=mRpS25 PE=2 SV=1 - [RT25_DROME]	2.37486	5.99	1	1	1	1	995398	167	19.1448	9.11475
Q00174	Laminin subunit alpha OS=Drosophila melanogaster GN=LanA PE=1 SV=2 - [LAMA_DROME]	2.36332	0.3	1	1	1	1	306297	3712	410.893	5.22412
Q9VSS1	Pixie, isoform A OS=Drosophila melanogaster GN=pix PE=2 SV=1 - [Q9VSS1_DROME]	2.36298	1.96	1	1	1	1	441887	611	69.254	8.1333
Q24251	ATP synthase subunit d, mitochondrial OS=Drosophila melanogaster GN=ATPsyn-d PE=2 SV=2 - [ATP5H_DROME]	2.35094	7.3	1	1	1	1	615627	178	20.1881	6.55127
P20007-2	Isoform B of Phosphoenolpyruvate carboxykinase [GTP] OS=Drosophila melanogaster GN=Pepck - [PCKG_DROME]	2.3504	2.2	2	1	1	1		500	54.9134	7.03467
Q9VMU4	60S ribosomal protein L37a OS=Drosophila melanogaster GN=RpL37A PE=1 SV=3 - [RL37A_DROME]	2.34714	9.78	1	1	1	1	1.72486e+07	92	10.3044	10.6089
Q7JYX2	CG2065 OS=Drosophila melanogaster GN=CG2065 PE=2 SV=1 - [Q7JYX2_DROME]	2.34543	4.33	3	1	1	1	437590	300	33.3573	9.24658
P14318	Muscle-specific protein 20 OS=Drosophila melanogaster GN=Mp20 PE=2 SV=2 - [MP20_DROME]	2.3447	6.52	1	1	1	1	533483	184	20.1775	8.646
Q9VYV4	Amun, isoform A OS=Drosophila melanogaster GN=Amun PE=2 SV=1 - [Q9VYV4_DROME]	2.32084	2	1	1	1	1	287745	550	58.3873	4.57666
Q9VP43	CG32436 OS=Drosophila melanogaster GN=CG32436-RA PE=2 SV=2 - [Q9VP43_DROME]	2.30898	1.04	1	1	1	1		1737	200.921	6.22705
Q9V726-2	Isoform B of Cleavage and polyadenylation specificity factor subunit 1 OS=Drosophila melanogaster GN=Cpsf160 - [CPSF1_DROME]	2.30829	0.7	2	1	1	1	896358	1420	160.617	6.17627
Q8IPU1	AT19489p OS=Drosophila melanogaster GN=CG33054-RB PE=2 SV=1 - [Q8IPU1_DROME]	2.3064	9.32	1	1	1	1	3.90847e+06	161	17.8291	7.94287
Q6II39	CG42580 OS=Drosophila melanogaster GN=CG42580 PE=4 SV=1 - [Q6II39_DROME]	2.29636	10.1	2	1	1	1	177826	99	11.1203	4.41162
M9PGX7	Succinyl-CoA:3-ketoacid-coenzyme A transferase OS=Drosophila melanogaster GN=CG1140 PE=3 SV=1 - [M9PGX7_DROME]	2.29274	3.11	3	1	1	1		450	47.9372	7.88428
M9PGX2	Pretaporter, isoform D OS=Drosophila melanogaster GN=prtp PE=4 SV=1 - [M9PGX2_DROME]	2.29166	3.12	2	1	1	1	3.29015e+06	353	39.76	5.42725
Q9VGW1	Cadherin-86C OS=Drosophila melanogaster GN=Cad86C PE=2 SV=3 - [CAD86_DROME]	2.288	0.67	1	1	1	1	2.5368e+06	1943	220.272	6.99072
M9PI13	CG11714, isoform C OS=Drosophila melanogaster GN=CG11714 PE=4 SV=1 - [M9PI13_DROME]	2.28553	2.96	2	1	1	1	98046915	371	42.5147	5.43994
Q9VSD7	Lariat debranching enzyme OS=Drosophila melanogaster GN=ldbr PE=1 SV=1 - [DBR1_DROME]	2.27968	2.25	1	1	1	1	137410	534	59.425	5.2876
Q9VXH6	Calpain-C OS=Drosophila melanogaster GN=CalpC PE=1 SV=4 - [CANC_DROME]	2.27648	4.11	1	1	1	1	1.53947e+06	681	77.3979	7.00537
Q9VIE8	Aconitase, isoform B OS=Drosophila melanogaster GN=Acon PE=2 SV=2 - [Q9VIE8_DROME]	2.27598	1.52	1	1	1	1		787	85.3446	8.23584
Q4V532	CG33460 OS=Drosophila melanogaster GN=CG30086 PE=2 SV=1 - [Q4V532_DROME]	2.2733	5.82	1	1	1	1	875525	275	31.4506	6.27783
Q9VTX8	Protein odr-4 homolog OS=Drosophila melanogaster GN=CG10616 PE=1 SV=2 - [ODR4_DROME]	2.27112	2.85	2	1	1	1	406449	492	54.5526	5.0083
Q9VL71	LD29830p OS=Drosophila melanogaster GN=Srp54 PE=2 SV=1 - [Q9VL71_DROME]	2.26921	2.14	1	1	1	1	899289	513	58.3305	11.3267
Q9VRL1	LD28904p OS=Drosophila melanogaster GN=Uev1A PE=2 SV=1 - [Q9VRL1_DROME]	2.26817	6.9	1	1	1	1	4.16474e+06	145	16.6583	6.13818
Q95RV5	Ribulose-phosphate 3-epimerase OS=Drosophila melanogaster GN=CG1364 PE=2 SV=1 - [Q95RV5_DROME]	2.26781	7.24	1	1	1	1	7.82635e+06	221	24.2122	5.40186
E1JGX3	Nipped-B, isoform G OS=Drosophila melanogaster GN=Nipped-B PE=4 SV=1 - [E1JGX3_DROME]	2.25914	0.44	2	1	1	1	8.67195e+06	2053	233.735	6.46826
Q94522	Succinyl-CoA ligase [ADP/GDP-forming] subunit alpha, mitochondrial OS=Drosophila melanogaster GN=Scsalpha PE=2 SV=3 - [SUCA_DROME]	2.2591	3.96	1	1	1	1	522928	328	34.3671	8.98291
Q86BJ3-13	Isoform 13 of Heparan sulfate 2-O-sulfotransferase pipe OS=Drosophila melanogaster GN=pip - [PIPE_DROME]	2.24625	4.79	2	1	1	1	366924	292	34.1813	9.36377
Q9VW56	Probable prefoldin subunit 6 OS=Drosophila melanogaster GN=CG7770 PE=2 SV=1 - [PFD6_DROME]	2.23882	8.8	1	1	1	1	3.46714e+06	125	14.4184	8.51416
P41043	Glutathione S-transferase S1 OS=Drosophila melanogaster GN=GstS1 PE=1 SV=2 - [GST1_DROME]	2.23637	5.22	1	1	1	1	328841	249	27.596	4.65283
E1NZB4	Found in neurons, isoform D (Fragment) OS=Drosophila melanogaster GN=fne PE=2 SV=1 - [E1NZB4_DROME]	2.23221	3.12	7	1	1	1	670063	353	38.0116	9.14404
O96860	Dynein light chain 2, cytoplasmic OS=Drosophila melanogaster GN=Cdlc2 PE=3 SV=1 - [DYL2_DROME]	2.22308	12.36	2	1	1	1	1.15723e+06	89	10.3511	7.37158
P41093	60S ribosomal protein L18a OS=Drosophila melanogaster GN=RpL18A PE=1 SV=1 - [RL18A_DROME]	2.22146	7.34	1	1	1	1		177	21.0164	10.6235
Q01604	Phosphoglycerate kinase OS=Drosophila melanogaster GN=Pgk PE=2 SV=2 - [PGK_DROME]	2.21431	2.65	1	1	1	1	1.53621e+06	415	43.834	7.41553
P39018	40S ribosomal protein S19a OS=Drosophila melanogaster GN=RpS19a PE=1 SV=3 - [RS19A_DROME]	2.21052	6.41	1	1	1	1	7.15024e+06	156	17.2803	10.1108
Q8IRB6	Beta-hexosaminidase OS=Drosophila melanogaster GN=Hexo1 PE=2 SV=1 - [Q8IRB6_DROME]	2.20093	1.65	2	1	1	1	654591	606	68.9652	5.73193
Q94516	ATP synthase subunit b, mitochondrial OS=Drosophila melanogaster GN=ATPsyn-b PE=2 SV=2 - [AT5F1_DROME]	2.19983	4.53	1	1	1	1	930793	243	27.3403	8.71924
M9PH94	Cabeza, isoform D OS=Drosophila melanogaster GN=caz PE=4 SV=1 - [M9PH94_DROME]	2.19797	5.92	2	1	1	1		355	34.3044	9.39307
M9NDM3	Rhea, isoform C OS=Drosophila melanogaster GN=rhea PE=4 SV=1 - [M9NDM3_DROME]	2.18864	0.65	4	1	1	1	824446	2169	235.137	5.99854
Q9VF83	CG31301 OS=Drosophila melanogaster GN=CG12258 PE=2 SV=2 - [Q9VF83_DROME]	2.16881	2.73	1	1	1	1	1.62215e+06	439	50.0212	8.82178
Q9W0H2	CG9153, isoform A OS=Drosophila melanogaster GN=CG9153 PE=4 SV=2 - [Q9W0H2_DROME]	2.16055	1.04	2	1	1	1		1058	118.939	6.21436
Q24583	V-type proton ATPase subunit F 1 OS=Drosophila melanogaster GN=Vha14-1 PE=1 SV=1 - [VATF1_DROME]	2.15851	9.68	1	1	1	1		124	13.8412	6.37939
Q7K2Q6	CG15097, isoform A OS=Drosophila melanogaster GN=CG15097 PE=2 SV=1 - [Q7K2Q6_DROME]	2.15064	2.92	2	1	1	1		513	57.5143	7.41553
P18105	Kinesin-like protein Nod OS=Drosophila melanogaster GN=nod PE=1 SV=1 - [NOD_DROME]	2.14677	1.5	1	1	1	1	336578	666	73.8612	9.62744
Q07171-5	Isoform 5 of Gelsolin OS=Drosophila melanogaster GN=Gel - [GELS_DROME]	2.14655	1.68	4	1	1	1	1.39854e+06	535	58.9421	4.84326
Q24276	Hsp90 co-chaperone Cdc37 OS=Drosophila melanogaster GN=Cdc37 PE=1 SV=1 - [CDC37_DROME]	2.14401	2.83	1	1	1	1	228691	389	45.1213	5.05908
Q9VFC1	CG6687 OS=Drosophila melanogaster GN=Spn88Eb PE=2 SV=1 - [Q9VFC1_DROME]	2.14088	3.05	1	1	1	1	547756	426	48.7442	6.75635
P18930	NADH-ubiquinone oxidoreductase chain 3 OS=Drosophila melanogaster GN=mt:ND3 PE=3 SV=1 - [NU3M_DROME]	2.13975	9.4	1	1	1	1	724226	117	13.5545	8.17725
Q8IRH5-2	Isoform A of Zinc finger protein CG2199 OS=Drosophila melanogaster GN=CG2199 - [Y2199_DROME]	2.13953	1.52	2	1	1	1		724	80.854	8.5874
Q9W392	CG7033 OS=Drosophila melanogaster GN=CG7033 PE=2 SV=2 - [Q9W392_DROME]	2.1381	2.24	1	1	1	1	3.41402e+06	535	58.0273	5.84619
Q9VEN5	Keap1, isoform A OS=Drosophila melanogaster GN=Keap1 PE=4 SV=1 - [Q9VEN5_DROME]	2.12726	1.61	2	1	1	1		744	83.5506	6.55127
Q9VAV8	Beat VI OS=Drosophila melanogaster GN=beat-VI PE=2 SV=3 - [Q9VAV8_DROME]	2.12723	5.42	1	1	1	1	1.72025e+06	332	36.5694	7.84033
M9NGR9	Ca[2+]-channel protein alpha[[1]] subunit T, isoform D OS=Drosophila melanogaster GN=Ca-alpha1T PE=4 SV=1 - [M9NGR9_DROME]	2.12667	0.47	5	1	1	1		3180	351.12	8.82178
Q9W2U4	Serine/threonine-protein phosphatase 4 regulatory subunit 2 OS=Drosophila melanogaster GN=PPP4R2r PE=1 SV=2 - [PP4R2_DROME]	2.12412	1.81	1	1	1	1		609	66.7681	4.41162
Q9V405	26S proteasome regulatory complex subunit p48A OS=Drosophila melanogaster GN=Rpt3 PE=2 SV=1 - [Q9V405_DROME]	2.1225	2.42	1	1	1	1	650445	413	46.9692	5.37646
Q9VQI2	CG2991, isoform A OS=Drosophila melanogaster GN=CG2991 PE=2 SV=1 - [Q9VQI2_DROME]	2.11953	3.74	1	1	1	1	1.97931e+06	562	62.9851	7.53271
Q9VD23	Pyruvate kinase OS=Drosophila melanogaster GN=CG7069 PE=3 SV=2 - [Q9VD23_DROME]	2.11729	1.75	1	1	1	1	3.90604e+06	744	83.9432	8.6167
Q9V3Y0	Lethal (2) 35Be OS=Drosophila melanogaster GN=l(2)35Be PE=4 SV=1 - [Q9V3Y0_DROME]	2.11539	4.65	1	1	1	1	1.49039e+06	215	24.2287	4.84326
Q9VYY3	Ubiquitin-like modifier-activating enzyme 5 OS=Drosophila melanogaster GN=CG1749 PE=2 SV=1 - [UBA5_DROME]	2.1122	2.97	1	1	1	1	382521	404	44.1389	4.729
Q9VK08	CG44085, isoform P OS=Drosophila melanogaster GN=CG44085 PE=4 SV=2 - [Q9VK08_DROME]	2.10141	0.67	2	1	1	1		2246	251.544	4.86865
Q7KUA4	LD22577p OS=Drosophila melanogaster GN=Uba2 PE=2 SV=1 - [Q7KUA4_DROME]	2.09847	1.57	1	1	1	1		700	77.5627	5.021
P26308	Guanine nucleotide-binding protein subunit beta-1 OS=Drosophila melanogaster GN=Gbeta13F PE=1 SV=1 - [GBB1_DROME]	2.09675	3.53	1	1	1	1	717329	340	37.1089	6.44287
Q9VTH0	Procollagen lysyl hydroxylase, isoform A OS=Drosophila melanogaster GN=Plod PE=4 SV=1 - [Q9VTH0_DROME]	2.09618	1.66	1	1	1	1	301747	721	82.4574	5.68115
Q9VFX2	Osiris 22 OS=Drosophila melanogaster GN=Osi22 PE=4 SV=1 - [Q9VFX2_DROME]	2.09287	3.92	1	1	1	1	5.51024e+06	332	37.1481	6.22705
Q9V9Z4	CG15564 OS=Drosophila melanogaster GN=CG15564 PE=4 SV=2 - [Q9V9Z4_DROME]	2.08911	2.54	1	1	1	1	4.32233e+06	511	56.5466	9.59814
Q9VAM6	CDGSH iron-sulfur domain-containing protein 2 homolog OS=Drosophila melanogaster GN=CG1458 PE=2 SV=1 - [CISD2_DROME]	2.08677	9.02	1	1	1	1	588795	133	14.6234	8.45557
P83099	Putative protein kinase C delta type homolog OS=Drosophila melanogaster GN=Pkcdelta PE=2 SV=3 - [KPC4_DROME]	2.08593	3.43	1	1	1	1	7.17261e+06	671	76.284	8.51416
Q8IRB0	FI02176p OS=Drosophila melanogaster GN=NT1 PE=2 SV=1 - [Q8IRB0_DROME]	2.08146	2.64	3	1	1	1		454	50.8717	5.12256
Q9V3U2	H/ACA ribonucleoprotein complex subunit 2-like protein OS=Drosophila melanogaster GN=NHP2 PE=1 SV=1 - [NHP2_DROME]	2.08129	5	1	1	1	1	4.76921e+06	160	17.7122	8.104
Q9W3C1	Polycomb protein l(1)G0020 OS=Drosophila melanogaster GN=l(1)G0020 PE=1 SV=2 - [U202_DROME]	2.0801	1.19	1	1	1	1	1.04537e+06	1008	112.803	8.52881
Q86BG1	CG18375, isoform B OS=Drosophila melanogaster GN=ASPP PE=4 SV=1 - [Q86BG1_DROME]	2.07757	1.4	1	1	1	1		1069	115.089	8.98291
Q9VEX9	Histone deacetylase complex subunit SAP18 OS=Drosophila melanogaster GN=Bin1 PE=1 SV=1 - [SAP18_DROME]	2.07385	6.67	1	1	1	1	1.76118e+06	150	17.2766	8.29443
A1ZAV3	Misexpression suppressor of ras 4, isoform A OS=Drosophila melanogaster GN=MESR4 PE=4 SV=1 - [A1ZAV3_DROME]	2.07031	0.51	1	1	1	1		2171	241.014	5.09717
Q24297	Small nuclear ribonucleoprotein F OS=Drosophila melanogaster GN=SmF PE=1 SV=2 - [RUXF_DROME]	2.06909	9.09	1	1	1	1	1.56517e+06	88	9.73278	4.53857
B7Z071	CG14082, isoform C OS=Drosophila melanogaster GN=CG14082 PE=4 SV=2 - [B7Z071_DROME]	2.06751	3.81	2	1	1	1	52741.1	473	49.5928	10.0669
Q95RL2	LD21608p OS=Drosophila melanogaster GN=row PE=2 SV=1 - [Q95RL2_DROME]	2.06365	2.66	2	1	1	1	2.56104e+06	602	66.9908	9.48096
D0Z726	MIP14975p OS=Drosophila melanogaster GN=Ntf-2 PE=4 SV=1 - [D0Z726_DROME]	2.06324	8.99	4	1	1	1	4.59335e+06	89	9.88009	6.93213
M9PIC3	CG4825, isoform B OS=Drosophila melanogaster GN=CG4825 PE=4 SV=1 - [M9PIC3_DROME]	2.06284	2.82	2	1	1	1	3.71964e+06	497	56.6697	9.21729
Q9W2S3	BTB (POZ) domain containing 9 ortholog, isoform A OS=Drosophila melanogaster GN=BTBD9 PE=2 SV=1 - [Q9W2S3_DROME]	2.0621	1.39	1	1	1	1	5.90002e+06	722	81.9836	5.87158
Q9VBR8	CG11902 OS=Drosophila melanogaster GN=CG11902 PE=4 SV=2 - [Q9VBR8_DROME]	2.05733	0.84	1	1	1	1		1426	165.819	7.66455
Q7KVP4	CG9485, isoform A OS=Drosophila melanogaster GN=CG9485 PE=4 SV=1 - [Q7KVP4_DROME]	2.05277	0.71	4	1	1	1	196668	1542	173.468	6.46826
Q76NQ0	CG33303, isoform A OS=Drosophila melanogaster GN=CG33303 PE=4 SV=1 - [Q76NQ0_DROME]	2.05064	2.18	1	1	1	1	2.08515e+06	458	51.6774	8.04541
Q01820	Protein germ cell-less OS=Drosophila melanogaster GN=gcl PE=2 SV=1 - [GCL_DROME]	2.04775	2.11	1	1	1	1	343301	569	65.1108	6.22705
Q8MLV8	CG30287 OS=Drosophila melanogaster GN=CG30287 PE=3 SV=1 - [Q8MLV8_DROME]	2.04562	4.58	1	1	1	1		284	31.4531	9.0415
Q9VCX7	CG31156 OS=Drosophila melanogaster GN=CG31156 PE=2 SV=3 - [Q9VCX7_DROME]	2.04436	1.9	1	1	1	1	4.9419e+06	948	106.364	8.86572
O97477	Inositol-3-phosphate synthase OS=Drosophila melanogaster GN=Inos PE=1 SV=1 - [INO1_DROME]	2.03992	1.77	1	1	1	1	1.67633e+06	565	62.2108	6.22705
Q9VCA1	AT01267p OS=Drosophila melanogaster GN=CG13611 PE=2 SV=1 - [Q9VCA1_DROME]	2.03787	3.77	1	1	1	1	1.68537e+06	477	54.0698	8.86572
O46307	CG11417 OS=Drosophila melanogaster GN=fs(1)N PE=4 SV=1 - [O46307_DROME]	2.03629	1.69	1	1	1	1	692763	771	88.4764	4.98291
Q9VLY9	Thioester-containing protein 2, isoform B OS=Drosophila melanogaster GN=Tep2 PE=4 SV=2 - [Q9VLY9_DROME]	2.03075	0.71	5	1	1	1	678167	1399	155.687	6.354
O02194-3	Isoform 3 of Presenilin homolog OS=Drosophila melanogaster GN=Psn - [PSN_DROME]	2.02572	3.54	1	1	1	1	3.08408e+06	508	55.6897	6.68311
Q9VUB5	CG9007, isoform A OS=Drosophila melanogaster GN=upSET PE=4 SV=3 - [Q9VUB5_DROME]	2.02401	0.35	1	1	1	1	493082	3146	336.238	9.59814
Q9VZS5	60S ribosomal protein L28 OS=Drosophila melanogaster GN=RpL28 PE=1 SV=1 - [RL28_DROME]	2.02101	7.64	1	1	1	1	2.57127e+06	144	16.0191	11.0923
B7Z0B3	CG10359, isoform G OS=Drosophila melanogaster GN=CG10359 PE=4 SV=1 - [B7Z0B3_DROME]	2.021	2.4	1	1	1	1	813233	459	51.0387	6.80029
P28668-2	Isoform B of Bifunctional glutamate/proline--tRNA ligase OS=Drosophila melanogaster GN=Aats-glupro - [SYEP_DROME]	2.01776	1	2	1	1	1	614444	996	107.768	8.85107
Q9VX63	CG8915 OS=Drosophila melanogaster GN=CG8915-RA PE=2 SV=1 - [Q9VX63_DROME]	2.00827	1.02	1	1	1	1	1.8375e+06	976	109.344	8.95361
Q9VGZ1	CDK5RAP1-like protein OS=Drosophila melanogaster GN=CG6345 PE=2 SV=1 - [CK5P1_DROME]	2.00758	2.06	1	1	1	1		583	65.7876	8.54346
Q9VAY9	GH07821p OS=Drosophila melanogaster GN=mRpS22 PE=2 SV=1 - [Q9VAY9_DROME]	2.00514	2.8	1	1	1	1	414280	393	45.7588	7.73779
Q9VJ58	Fas-associated factor OS=Drosophila melanogaster GN=Faf PE=2 SV=1 - [Q9VJ58_DROME]	2.0031	2.59	1	1	1	1		464	52.9278	5.37646
Q94526	Open rectifier potassium channel protein 1 OS=Drosophila melanogaster GN=Ork1 PE=1 SV=2 - [ORK1_DROME]	2.00206	1.8	1	1	1	1		1001	109.222	9.59814
Q9VK15	CG16815 OS=Drosophila melanogaster GN=CG16815 PE=4 SV=3 - [Q9VK15_DROME]	1.99783	6.25	1	1	1	1		192	22.5573	10.1987
Q7KUT2-2	Isoform A of Lon protease homolog, mitochondrial OS=Drosophila melanogaster GN=Lon - [LONM_DROME]	1.99767	1.39	2	1	1	1	420957	1006	112.823	7.29834
Q9VDC5	CG5892 OS=Drosophila melanogaster GN=CG5892 PE=4 SV=2 - [Q9VDC5_DROME]	1.99753	2.43	1	1	1	1	1.04977e+06	742	82.221	6.41748
Q9VK13	CG15479 OS=Drosophila melanogaster GN=CG15479 PE=2 SV=1 - [Q9VK13_DROME]	1.99711	5.83	1	1	1	1	1.1679e+07	206	24.0323	9.49561
Q9VTW1	CG4300, isoform B OS=Drosophila melanogaster GN=CG4300 PE=2 SV=1 - [Q9VTW1_DROME]	1.99629	2.46	1	1	1	1	1.04115e+06	366	42.0015	5.08447
Q9VJU6	IP09831p OS=Drosophila melanogaster GN=NimB5 PE=2 SV=3 - [Q9VJU6_DROME]	1.99397	5.08	1	1	1	1	486778	315	35.3099	7.02002
Q9VVY3	Glycogen-binding subunit 76A OS=Drosophila melanogaster GN=Gbs-76A PE=1 SV=1 - [GBS76_DROME]	1.99237	2.06	1	1	1	1	1.27316e+06	681	73.9215	4.61475
B7Z095	CG33287 OS=Drosophila melanogaster GN=CG33287 PE=4 SV=1 - [B7Z095_DROME]	1.9872	1.27	1	1	1	1		1101	128.003	6.81494
Q94513	Boundary element associated factor OS=Drosophila melanogaster GN=BEAF-32 PE=2 SV=1 - [Q94513_DROME]	1.98293	2.48	2	1	1	1	3.55198e+06	282	31.757	6.53662
Q9VB55	Without children, isoform A OS=Drosophila melanogaster GN=woc PE=4 SV=2 - [Q9VB55_DROME]	1.98093	0.59	2	1	1	1	785617	1688	187.277	4.75439
Q9VWN5	Protein FAM188A homolog OS=Drosophila melanogaster GN=CG7332 PE=1 SV=1 - [F188A_DROME]	1.98046	1.79	1	1	1	1	258419	560	61.7158	5.92236
Q9VB49	Martik OS=Drosophila melanogaster GN=mrt PE=4 SV=1 - [Q9VB49_DROME]	1.97984	1.94	1	1	1	1		775	85.7234	5.37646
E1JGY9	CG33558, isoform D OS=Drosophila melanogaster GN=mim PE=4 SV=1 - [E1JGY9_DROME]	1.97886	2	1	1	1	1	1.38595e+07	950	101.512	9.17334
Q9VXM5	LD22609p OS=Drosophila melanogaster GN=tay PE=2 SV=3 - [Q9VXM5_DROME]	1.97772	0.48	1	1	1	1	325940	2486	256.482	8.52881
Q9VN50	Eukaryotic translation initiation factor 3 subunit F-1 OS=Drosophila melanogaster GN=eIF3-S5-1 PE=2 SV=1 - [EI3F1_DROME]	1.97757	3.93	1	1	1	1	1.50074e+06	280	31.085	6.52197
P18488	Homeotic protein empty spiracles OS=Drosophila melanogaster GN=ems PE=2 SV=2 - [EMS_DROME]	1.97596	3.02	1	1	1	1		497	53.7498	7.57666
Q7KVX5	Vap-33-1, isoform A OS=Drosophila melanogaster GN=Vap-33A PE=4 SV=1 - [Q7KVX5_DROME]	1.97455	4.26	3	1	1	1	2.83395e+06	235	26.7543	8.38232
Q9VFE6	RRP15-like protein OS=Drosophila melanogaster GN=CG3817 PE=1 SV=1 - [RRP15_DROME]	1.97454	3.62	1	1	1	1	1.64772e+06	276	31.1875	5.22412
Q9VAB0	CG15528 OS=Drosophila melanogaster GN=CG15528 PE=4 SV=1 - [Q9VAB0_DROME]	1.97362	6.13	1	1	1	1	513583	212	23.6701	7.79639
P10040	Protein crumbs OS=Drosophila melanogaster GN=crb PE=1 SV=3 - [CRB_DROME]	1.97267	0.65	2	1	1	1		2146	233.418	4.89404
