# Supplementary material for: Mysterious inhibitory cell regulator investigated and found likely to be secretogranin II related
Source: PeerJ. 2017 Oct 13;5:e3833. doi: 10.7717/peerj.3833 (PMC5642266; doi:10.7717/peerj.3833)
Supplement: Supplemental Information 5 — Test specifics 526. [file peerj-05-3833-s005.xlsx]

## Sheet: Sheet1
Accession	Description	A4: Area	B4: Area	Score A2	Coverage A2	# Peptides A2	# PSM A2	Score B2	Coverage B2	# Peptides B2	# PSM B2	# AAs	MW [kDa]	calc. pI
P02299	Histone H3 OS=Drosophila melanogaster GN=His3 PE=1 SV=4 - [H3_DROME]	0	7.53698e+08					4.87853	6.62	1	2	136	15.3785	11.2681	A: Dr4
P54351	Vesicle-fusing ATPase 2 OS=Drosophila melanogaster GN=Nsf2 PE=2 SV=2 - [NSF2_DROME]	0	1.81683e+08					10.4593	4.65	3	4	752	83.3817	6.7417	B: Dr3
Q9VKK1	Enhancer of mRNA-decapping protein 4 homolog OS=Drosophila melanogaster GN=Ge-1 PE=1 SV=2 - [EDC4_DROME]	0	1.05705e+08					2.28911	1.77	1	1	1354	149.157	5.89697
P48605	T-complex protein 1 subunit gamma OS=Drosophila melanogaster GN=Cctgamma PE=2 SV=2 - [TCPG_DROME]	0	9.07685e+07					48.9043	25.37	13	18	544	59.3573	6.80029
P12613	T-complex protein 1 subunit alpha OS=Drosophila melanogaster GN=T-cp1 PE=2 SV=2 - [TCPA_DROME]	0	6.95416e+07					17.3988	10.23	5	7	557	59.5193	6.39209
Q9W4X7	Eukaryotic translation initiation factor 3 subunit G-1 OS=Drosophila melanogaster GN=eIF3-S4-1 PE=1 SV=1 - [EI3G1_DROME]	0	6.46845e+07					9.2837	13.01	2	4	269	29.9271	8.79248
Q9V461	DNA replication licensing factor Mcm6 OS=Drosophila melanogaster GN=Mcm6 PE=1 SV=1 - [MCM6_DROME]	0	4.89263e+07					8.21286	4.53	3	3	817	92.2946	5.37646
Q7K0L4	WD repeat-containing protein 26 homolog OS=Drosophila melanogaster GN=CG7611 PE=1 SV=1 - [WDR26_DROME]	0	3.89635e+07					21.4257	9.52	5	8	630	69.5729	5.63037
P54353	Putative peptidyl-prolyl cis-trans isomerase dodo OS=Drosophila melanogaster GN=dod PE=2 SV=3 - [DOD_DROME]	0	2.78105e+07					3.03644	7.83	1	1	166	18.3651	7.44482
Q27884	Serine/threonine-protein phosphatase 6 catalytic subunit OS=Drosophila melanogaster GN=PpV PE=2 SV=1 - [PPP6_DROME]	0	2.34591e+07					5.24063	3.3	1	2	303	34.7363	5.70654
P25991-4	Isoform E of Protein suppressor of forked OS=Drosophila melanogaster GN=su(f) - [SUF_DROME]	0	2.16437e+07					10.7849	3.55	2	4	733	84.4056	8.29443
O77430	EG:115C2.4 protein OS=Drosophila melanogaster GN=skpA PE=1 SV=1 - [O77430_DROME]	0	1.90345e+07					2.02314	6.79	1	1	162	18.5852	4.65283
P52034	6-phosphofructokinase OS=Drosophila melanogaster GN=Pfk PE=2 SV=2 - [K6PF_DROME]	0	1.84157e+07					4.17782	3.05	2	2	788	86.5927	6.82959
A1Z9E3	Elongation factor Tu OS=Drosophila melanogaster GN=EfTuM PE=3 SV=1 - [A1Z9E3_DROME]	0	1.73206e+07					9.12514	4.5	3	4	489	53.9577	8.03076
Q7K1Y4	Probable cytosolic iron-sulfur protein assembly protein Ciao1 OS=Drosophila melanogaster GN=Ciao1 PE=1 SV=1 - [CIAO1_DROME]	0	1.61799e+07					7.26937	13.73	3	3	335	37.0209	5.2749
P40320-4	Isoform 4 of S-adenosylmethionine synthase OS=Drosophila melanogaster GN=Sam-S - [METK_DROME]	0	1.60216e+07					4.24399	4.46	1	1	381	42.1694	6.59521
P50882	60S ribosomal protein L9 OS=Drosophila melanogaster GN=RpL9 PE=1 SV=2 - [RL9_DROME]	0	1.57159e+07					13.3498	14.21	3	4	190	21.3783	9.68604
Q9VTB0	CG8003, isoform A OS=Drosophila melanogaster GN=CG8003 PE=2 SV=1 - [Q9VTB0_DROME]	0	1.43704e+07					3.01304	2.95	1	1	407	45.739	7.62061
Q9VTZ5	LD22449p OS=Drosophila melanogaster GN=Tsf2 PE=2 SV=1 - [Q9VTZ5_DROME]	0	1.42749e+07					1.92793	1.83	1	1	819	92.2657	6.45557
Q961V3	CG2246, isoform D OS=Drosophila melanogaster GN=CG2246 PE=2 SV=1 - [Q961V3_DROME]	0	1.42251e+07					2.7887	3.81	1	1	367	40.5089	7.51807
Q7KVL7	Vacuolar protein sorting-associated protein 35 OS=Drosophila melanogaster GN=Vps35 PE=3 SV=2 - [Q7KVL7_DROME]	0	1.39321e+07					7.88084	4.61	3	3	803	91.0726	5.42725
M9PG32	TBP-associated factor 6, isoform B OS=Drosophila melanogaster GN=Taf6 PE=4 SV=1 - [M9PG32_DROME]	0	1.33866e+07					3.28672	2.81	1	1	605	65.5259	8.93896
Q9VKJ3	Nuclear pore complex protein Nup160 homolog OS=Drosophila melanogaster GN=Nup160 PE=1 SV=1 - [NU160_DROME]	0	1.32103e+07					9.69758	0.92	1	3	1411	160.174	5.36377
Q961B8	CG8290, isoform B OS=Drosophila melanogaster GN=BEST:LD29214 PE=2 SV=1 - [Q961B8_DROME]	0	1.31679e+07					1.9629	1.51	1	1	1125	127.332	8.25049
Q9V9X1	CG12063 OS=Drosophila melanogaster GN=mey PE=4 SV=3 - [Q9V9X1_DROME]	0	1.30927e+07					9.35684	4.39	3	4	774	83.8285	5.17334
Q9VMY1	Probable 39S ribosomal protein L24, mitochondrial OS=Drosophila melanogaster GN=mRpL24 PE=1 SV=1 - [RM24_DROME]	0	1.29041e+07					5.20709	4.45	1	2	247	29.1982	9.37842
Q9VJH2	CG31739, isoform A OS=Drosophila melanogaster GN=mdy PE=2 SV=3 - [Q9VJH2_DROME]	0	1.27515e+07					2.39921	1.11	1	1	1082	121.444	5.8208
A1Z8X3	Anastral spindle 3 OS=Drosophila melanogaster GN=ana3 PE=4 SV=1 - [A1Z8X3_DROME]	0	1.26588e+07					2.88774	0.96	1	1	1977	225.409	7.86963
Q7K209	CG8525 OS=Drosophila melanogaster GN=CG8525 PE=2 SV=1 - [Q7K209_DROME]	0	1.25046e+07					8.81528	6.63	2	3	347	38.4781	7.86963
Q9VLT5	Protein purity of essence OS=Drosophila melanogaster GN=poe PE=1 SV=1 - [POE_DROME]	0	1.24361e+07					3.35711	0.23	1	1	5322	590.325	6.37939
Q9NGX9	Cytochrome P450 302a1, mitochondrial OS=Drosophila melanogaster GN=dib PE=2 SV=2 - [CP302_DROME]	0	1.23412e+07					1.98044	3.07	1	1	489	55.539	9.12939
Q9VK69	T-complex protein 1 subunit delta OS=Drosophila melanogaster GN=CG5525 PE=2 SV=1 - [Q9VK69_DROME]	0	1.20876e+07					28.2721	10.69	5	11	533	57.0802	7.56201
P41092	60S ribosomal protein L27a OS=Drosophila melanogaster GN=RpL27A PE=1 SV=2 - [RL27A_DROME]	0	1.16816e+07					8.89968	18.79	3	4	149	17.0113	10.7114
Q05344	FACT complex subunit Ssrp1 OS=Drosophila melanogaster GN=Ssrp PE=1 SV=2 - [SSRP1_DROME]	0	1.13768e+07					3.28774	2.21	1	1	723	81.4823	5.63037
A1ZA89	Dystroglycan, isoform B OS=Drosophila melanogaster GN=Dg PE=4 SV=1 - [A1ZA89_DROME]	0	1.13329e+07					5.01675	1.42	1	2	914	102.57	6.3667
Q9VIU7	Probable dolichol-phosphate mannosyltransferase OS=Drosophila melanogaster GN=CG10166 PE=3 SV=1 - [DPM1_DROME]	0	1.06621e+07					9.82349	5.81	1	3	241	26.9852	8.79248
Q9VQD1	CG3515 OS=Drosophila melanogaster GN=CG3515-RA PE=2 SV=2 - [Q9VQD1_DROME]	0	10556042					1.9577	4.05	1	1	395	44.7415	8.85107
Q9W517	Protein wings apart-like OS=Drosophila melanogaster GN=wapl PE=1 SV=1 - [WAPL_DROME]	0	1.04084e+07					2.27108	1.03	1	1	1741	185.043	6.53662
O62531	AP-47 OS=Drosophila melanogaster GN=AP-1mu PE=2 SV=1 - [O62531_DROME]	0	1.03226e+07					9.98863	12.68	4	4	426	48.9096	7.18115
Q9VWH4-2	Isoform A of Probable isocitrate dehydrogenase [NAD] subunit alpha, mitochondrial OS=Drosophila melanogaster GN=l(1)G0156 - [IDH3A_DROME]	0	10291154					2.58928	3.39	1	1	354	38.5598	7.35693
Q9VHP0	ATP-dependent RNA helicase bel OS=Drosophila melanogaster GN=bel PE=1 SV=1 - [DDX3_DROME]	0	1.01569e+07					17.8821	5.64	5	8	798	85.0293	7.53271
A1ZB82	CG5174, isoform K OS=Drosophila melanogaster GN=CG5174 PE=4 SV=1 - [A1ZB82_DROME]	0	9.97085e+06					2.08411	9.09	1	1	99	10.9826	5.09717
Q9V3P3	LD45860p OS=Drosophila melanogaster GN=REG PE=2 SV=1 - [Q9V3P3_DROME]	0	9.63416e+06					3.99467	5.31	1	1	245	28.1039	6.04932
P48461	Serine/threonine-protein phosphatase alpha-1 isoform OS=Drosophila melanogaster GN=Pp1alpha-96A PE=1 SV=1 - [PP11_DROME]	0	9.4777e+06					38.149	19.27	5	11	327	37.3457	6.66846
Q9VKM3	Lethal (2) 06225, isoform A OS=Drosophila melanogaster GN=l(2)06225 PE=4 SV=1 - [Q9VKM3_DROME]	0	9.20774e+06					5.39379	15.15	1	2	99	10.8649	9.75928
Q9VC18	CG11089 OS=Drosophila melanogaster GN=CG11089 PE=2 SV=1 - [Q9VC18_DROME]	0	8.96769e+06					2.42398	2.37	1	1	590	63.2837	7.86963
Q9VDK7	Signal recognition particle subunit SRP72 OS=Drosophila melanogaster GN=Srp72 PE=2 SV=1 - [Q9VDK7_DROME]	0	8.35727e+06					6.70309	2	1	2	650	72.806	9.05615
Q7K5K3	CG11876, isoform A OS=Drosophila melanogaster GN=CG11876 PE=2 SV=1 - [Q7K5K3_DROME]	0	8.31094e+06					20.1449	17.81	5	7	365	39.3264	7.79639
Q9VDL2	LD40493p OS=Drosophila melanogaster GN=TFAM PE=2 SV=1 - [Q9VDL2_DROME]	0	8.28438e+06					9.39098	8.56	2	4	257	29.9451	9.99365
P13706-4	Isoform GPDH-3 of Glycerol-3-phosphate dehydrogenase [NAD(+)], cytoplasmic OS=Drosophila melanogaster GN=Gpdh - [GPDA_DROME]	0	8.25713e+06					12.1817	4.57	1	4	350	38.2338	6.60986
Q9VGF7	CG18347 OS=Drosophila melanogaster GN=GC1 PE=2 SV=1 - [Q9VGF7_DROME]	0	8.06777e+06					4.26367	3.74	1	2	321	34.5343	9.5542
A1ZAX1	Eukaryotic translation initiation factor 3 subunit C OS=Drosophila melanogaster GN=eIF3-S8 PE=1 SV=1 - [EIF3C_DROME]	0	7.80101e+06					3.02015	1.32	1	1	910	105.588	6.06201
Q9VM18	Trehalose 6-phosphate phosphatase OS=Drosophila melanogaster GN=CG5177 PE=2 SV=1 - [Q9VM18_DROME]	0	7.62517e+06					15.4141	12.68	2	5	276	31.2336	7.12256
O46084	Serine/threonine-protein phosphatase Pgam5, mitochondrial OS=Drosophila melanogaster GN=Pgam5 PE=1 SV=1 - [PGAM5_DROME]	0	7.53796e+06					14.1726	12.8	3	5	289	33.145	8.85107
Q9VFC8-2	Isoform B of Glycogen [starch] synthase OS=Drosophila melanogaster GN=GlyS - [GYS_DROME]	0	7.38559e+06					11.5257	4.64	3	5	689	79.1836	6.59521
Q9VMY9	CG18143 OS=Drosophila melanogaster GN=DhpD PE=2 SV=1 - [Q9VMY9_DROME]	0	7.26392e+06					11.5228	6.25	2	4	448	48.8539	6.43018
O18388	Importin subunit beta OS=Drosophila melanogaster GN=Fs(2)Ket PE=2 SV=2 - [IMB_DROME]	0	7.15163e+06					3.15351	1.47	1	1	884	98.6316	5.03369
Q9VSK9	CG6745 OS=Drosophila melanogaster GN=CG6745 PE=2 SV=1 - [Q9VSK9_DROME]	0	7.11746e+06					1.93071	1.77	1	1	734	82.7493	5.64307
P08120	Collagen alpha-1(IV) chain OS=Drosophila melanogaster GN=Cg25C PE=2 SV=3 - [CO4A1_DROME]	0	7.00858e+06					2.03909	0.79	1	1	1779	174.193	8.60205
Q9VUQ1	CG7945, isoform B OS=Drosophila melanogaster GN=CG7945 PE=2 SV=2 - [Q9VUQ1_DROME]	0	6.91894e+06					2.55818	4.44	1	1	248	28.3609	5.23682
Q7K2G1	Proteasomal ubiquitin receptor ADRM1 homolog OS=Drosophila melanogaster GN=Rpn13 PE=1 SV=1 - [ADRM1_DROME]	0	6.90771e+06					30.8749	9.77	3	10	389	41.9864	5.64307
Q9VPY2	Phospholipase A2 activator protein, isoform A OS=Drosophila melanogaster GN=Plap PE=2 SV=1 - [Q9VPY2_DROME]	0	6.37316e+06					7.85039	2.8	2	3	787	85.6971	5.8335
Q7KV89	Misshapen, isoform G OS=Drosophila melanogaster GN=msn PE=4 SV=2 - [Q7KV89_DROME]	0	6.34123e+06					4.1756	0.91	1	2	1101	120.543	7.85498
Q9VB95	TweedleC OS=Drosophila melanogaster GN=TwdlC PE=4 SV=1 - [Q9VB95_DROME]	0	6.2967e+06					1.95305	3.61	1	1	360	39.4592	6.22705
Q8SXM8	Lysine--tRNA ligase OS=Drosophila melanogaster GN=Aats-lys PE=2 SV=1 - [Q8SXM8_DROME]	0	6.21869e+06					11.5206	8.36	4	5	574	64.6199	6.50732
Q8STG9	DSec61alpha OS=Drosophila melanogaster GN=Sec61alpha PE=2 SV=1 - [Q8STG9_DROME]	0	6.19531e+06					2.15023	2.31	1	1	476	52.1505	8.23584
Q9VVH5	AT13736p OS=Drosophila melanogaster GN=CG7580 PE=4 SV=1 - [Q9VVH5_DROME]	0	6.00568e+06					6.7878	20.22	2	3	89	10.0864	10.0815
Q9VM49	CG11266, isoform A OS=Drosophila melanogaster GN=CG11266 PE=2 SV=1 - [Q9VM49_DROME]	0	5.86869e+06					2.07659	1.85	1	1	594	66.4415	10.0083
Q9W107	Probable tyrosine--tRNA ligase, mitochondrial OS=Drosophila melanogaster GN=CG16912 PE=2 SV=1 - [SYYM_DROME]	0	5.7758e+06					1.99812	2.8	1	1	464	52.5413	8.80713
Q9VJZ1	CG9302 OS=Drosophila melanogaster GN=CG9302-RA PE=2 SV=1 - [Q9VJZ1_DROME]	0	5.75258e+06					4.26129	4.31	2	2	510	57.9095	8.77783
A1Z6H7	Gp210 OS=Drosophila melanogaster GN=Gp210 PE=4 SV=1 - [A1Z6H7_DROME]	0	5.64558e+06					4.43134	0.64	1	2	1876	209.661	6.46826
Q9V6U8	Nedd8-activating enzyme E1 catalytic subunit OS=Drosophila melanogaster GN=Uba3 PE=1 SV=1 - [UBA3_DROME]	0	5.56031e+06					4.38817	2.67	1	2	450	50.0001	5.41455
Q7KW08	EG:63B12.5 protein OS=Drosophila melanogaster GN=Pex5 PE=4 SV=1 - [Q7KW08_DROME]	0	5.53227e+06					1.9313	1.79	1	1	559	63.0846	4.88135
Q9VZD5	Probable 28S ribosomal protein S6, mitochondrial OS=Drosophila melanogaster GN=mRpS6 PE=2 SV=1 - [RT06_DROME]	0	5.33863e+06					4.60005	6.8	1	2	147	17.0041	9.1001
A1ZBA9	Autophagy-specific gene 7, isoform B OS=Drosophila melanogaster GN=Atg7 PE=4 SV=1 - [A1ZBA9_DROME]	0	5.29119e+06					1.98418	2.94	1	1	510	56.8657	5.94775
Q9VK60	CG6180 OS=Drosophila melanogaster GN=CG6180 PE=2 SV=2 - [Q9VK60_DROME]	0	5.04832e+06					9.91564	10.89	1	2	257	28.6877	8.82178
Q9VAG2	CG7802, isoform A OS=Drosophila melanogaster GN=neo PE=2 SV=1 - [Q9VAG2_DROME]	0	5.03978e+06					6.96771	3.09	2	3	744	83.0334	5.16064
A8JQU3	Gasp, isoform B OS=Drosophila melanogaster GN=Gasp PE=4 SV=1 - [A8JQU3_DROME]	0	5.03313e+06					1.98935	4.68	1	1	235	26.0768	4.75439
Q9VAD0	Acid phosphatase 1, isoform A OS=Drosophila melanogaster GN=Acph-1 PE=2 SV=1 - [Q9VAD0_DROME]	0	4.95438e+06					6.61993	3.2	1	2	438	50.1053	6.68311
Q9VV62	Doublesex cognate 73A OS=Drosophila melanogaster GN=dsx-c73A PE=2 SV=2 - [Q9VV62_DROME]	0	4.86783e+06					3.10662	1.29	1	1	852	91.6745	5.51611
Q8MSV1	Protein yippee-like OS=Drosophila melanogaster GN=Yippee PE=3 SV=1 - [Q8MSV1_DROME]	0	4.64616e+06					2.74037	10.91	1	1	110	12.6724	9.74463
Q7KSD3	Frayed, isoform A OS=Drosophila melanogaster GN=fray PE=2 SV=1 - [Q7KSD3_DROME]	0	4.60773e+06					2.25887	2.17	1	1	552	60.2633	5.99854
Q9W0I2	CG9134, isoform A OS=Drosophila melanogaster GN=CG9134 PE=2 SV=1 - [Q9W0I2_DROME]	0	4.59521e+06					32.2295	19.15	2	8	188	21.8335	5.56689
M9PFG7	Kinesin light chain, isoform C OS=Drosophila melanogaster GN=Klc PE=4 SV=1 - [M9PFG7_DROME]	0	4.58327e+06					5.21323	5.33	2	2	507	57.8803	6.16357
Q9VK81	CG5418 OS=Drosophila melanogaster GN=CG5418 PE=4 SV=1 - [Q9VK81_DROME]	0	4.49224e+06					2.18902	5.92	1	1	355	40.0715	5.8208
Q9VA34	CG15544 OS=Drosophila melanogaster GN=CG15544 PE=2 SV=4 - [Q9VA34_DROME]	0	4.42308e+06					2.03773	2	1	1	851	90.9534	7.53271
O61231	60S ribosomal protein L10 OS=Drosophila melanogaster GN=RpL10 PE=1 SV=1 - [RL10_DROME]	0	4.35376e+06					6.87295	9.63	2	3	218	25.5112	9.84717
Q95U54	GH06271p OS=Drosophila melanogaster GN=Mms19 PE=2 SV=1 - [Q95U54_DROME]	0	4.32331e+06					2.54777	1.15	1	1	959	106.981	5.90967
Q9VJC6	Dynein heavy chain at 36C OS=Drosophila melanogaster GN=Dhc36C PE=4 SV=2 - [Q9VJC6_DROME]	0	4.30764e+06					2.01437	0.25	1	1	4024	460.863	5.93506
M9NDG6	CG34031 OS=Drosophila melanogaster GN=CG34031 PE=3 SV=1 - [M9NDG6_DROME]	0	4.28793e+06					1.92787	5.02	1	1	219	25.2403	10.0962
O18373	Selenide, water dikinase OS=Drosophila melanogaster GN=SelD PE=1 SV=1 - [SPS1_DROME]	0	4.16209e+06					12.7579	9.05	3	4	398	43.4182	6.93213
Q9VXI3	CG9911, isoform C OS=Drosophila melanogaster GN=CG9911 PE=4 SV=1 - [Q9VXI3_DROME]	0	4.06014e+06					15.0996	12	4	6	375	43.3209	5.87158
Q8IPM3	Growl, isoform B (Fragment) OS=Drosophila melanogaster GN=lost PE=4 SV=2 - [Q8IPM3_DROME]	0	4.04239e+06					28.4524	11.21	5	9	535	58.925	9.31982
Q9VD64	Dead end OS=Drosophila melanogaster GN=dnd PE=2 SV=2 - [Q9VD64_DROME]	0	3.99968e+06					2.54792	6.15	1	1	179	20.0534	8.23584
Q9VV60	LD21116p OS=Drosophila melanogaster GN=Aats-tyr PE=2 SV=1 - [Q9VV60_DROME]	0	3.92377e+06					4.65101	4.76	2	2	525	58.1225	6.87354
Q9VRV9	CG8219 OS=Drosophila melanogaster GN=CG8219 PE=4 SV=2 - [Q9VRV9_DROME]	0	3.9224e+06					2.09718	1.41	1	1	853	96.3669	5.12256
Q9VTW6	CG10418 OS=Drosophila melanogaster GN=CG10418 PE=4 SV=1 - [Q9VTW6_DROME]	0	3.84741e+06					11.8648	20	1	3	95	10.7306	6.52197
Q9VVA6	Nuclear migration protein NudC OS=Drosophila melanogaster GN=nudC PE=2 SV=2 - [Q9VVA6_DROME]	0	3.80117e+06					1.95531	3.61	1	1	332	37.7684	5.64307
Q9VIM5	Actin-related protein 2/3 complex subunit 2 OS=Drosophila melanogaster GN=Arpc2 PE=2 SV=2 - [ARPC2_DROME]	0	3.77403e+06					2.95043	4.32	1	1	301	35.0822	7.91357
Q500Y7	CG14482 OS=Drosophila melanogaster GN=CG14482 PE=4 SV=1 - [Q500Y7_DROME]	0	3.77069e+06					2.11407	17.54	1	1	57	6.27128	9.46631
Q8SY41	Breast carcinoma-amplified sequence 3 homolog OS=Drosophila melanogaster GN=rudhira PE=1 SV=1 - [BCAS3_DROME]	0	3.76568e+06					2.26257	1.25	1	1	1122	117.464	5.92236
Q9VQ68	CG42296 OS=Drosophila melanogaster GN=lectin-22C PE=4 SV=2 - [Q9VQ68_DROME]	0	3.73311e+06					2.09641	1.31	1	1	994	109.412	6.3667
Q24253	Beta adaptin OS=Drosophila melanogaster GN=AP-1-2beta PE=2 SV=1 - [Q24253_DROME]	0	3.69655e+06					21.132	3.8	3	7	921	101.115	5.10986
O97182	Actin related complex p41 subunit OS=Drosophila melanogaster GN=Arpc1 PE=2 SV=1 - [O97182_DROME]	0	3.68742e+06					10.3822	12.2	3	3	377	41.5748	8.35303
Q9VMB9	Cytochrome c oxidase subunit Vb OS=Drosophila melanogaster GN=CoVb PE=2 SV=1 - [Q9VMB9_DROME]	0	3.6416e+06					2.03811	10.83	1	1	120	13.5697	8.68994
A1Z9J3	Short stop, isoform H OS=Drosophila melanogaster GN=shot PE=4 SV=1 - [A1Z9J3_DROME]	0	3.62382e+06					9.27638	0.67	4	4	8805	988.943	5.70654
P13008	40S ribosomal protein S26 OS=Drosophila melanogaster GN=RpS26 PE=1 SV=1 - [RS26_DROME]	0	3.61288e+06					13.7308	13.16	1	4	114	13.2582	11.1509
Q9XZ57	Eb1, isoform E OS=Drosophila melanogaster GN=Eb1 PE=2 SV=1 - [Q9XZ57_DROME]	0	3.54532e+06					2.25299	4.48	1	1	290	32.4679	5.33838
Q9VJZ6	CG6523 OS=Drosophila melanogaster GN=CG6523 PE=2 SV=1 - [Q9VJZ6_DROME]	0	3.543e+06					8.739	8.33	1	2	216	23.6162	4.85596
Q961A8	LD25351p OS=Drosophila melanogaster GN=Papss PE=2 SV=1 - [Q961A8_DROME]	0	3.52634e+06					7.49405	2.86	1	2	629	71.1012	7.2251
Q9VRQ2	Mad2 OS=Drosophila melanogaster GN=mad2 PE=2 SV=1 - [Q9VRQ2_DROME]	0	3.52326e+06					2.33095	5.31	1	1	207	23.3898	5.92236
M9PJM7	Garnet, isoform F OS=Drosophila melanogaster GN=g PE=4 SV=1 - [M9PJM7_DROME]	0	3.51383e+06					1.9643	1.76	1	1	967	106.921	6.90283
Q24179	Protein sly1 homolog OS=Drosophila melanogaster GN=Slh PE=2 SV=4 - [SLY1_DROME]	0	3.51095e+06					5.13367	2.03	1	2	639	72.3202	6.18896
O44081	H/ACA ribonucleoprotein complex subunit 4 OS=Drosophila melanogaster GN=Nop60B PE=1 SV=1 - [DKC1_DROME]	0	3.44399e+06					26.8319	9.84	4	8	508	56.7949	9.27588
Q9VM33	Elongation factor G, mitochondrial OS=Drosophila melanogaster GN=ico PE=2 SV=2 - [EFGM_DROME]	0	3.43891e+06					2.00707	1.07	1	1	745	83.4566	6.72705
Q9W1X4	Nuclear pore complex protein Nup214 OS=Drosophila melanogaster GN=Nup214 PE=1 SV=2 - [NU214_DROME]	0	3.34333e+06					2.30461	0.76	1	1	1711	175.067	8.74854
Q9VZX6	LD06441p OS=Drosophila melanogaster GN=mRpS35 PE=2 SV=1 - [Q9VZX6_DROME]	0	3.28914e+06					14.9482	11.66	3	6	326	37.6404	9.02686
Q24048-2	Isoform 2.1 of Sodium/potassium-transporting ATPase subunit beta-2 OS=Drosophila melanogaster GN=nrv2 - [ATPB2_DROME]	0	3.27134e+06					2.22374	4.04	1	1	322	36.9436	7.92822
Q9VR31	CG2976, isoform A OS=Drosophila melanogaster GN=CG2976 PE=2 SV=1 - [Q9VR31_DROME]	0	3.21004e+06					2.14075	3.02	1	1	331	38.8833	5.17334
Q9VG69	CG5844 OS=Drosophila melanogaster GN=CG5844 PE=2 SV=1 - [Q9VG69_DROME]	0	3.15476e+06					4.19786	5.82	2	2	378	41.5931	5.68115
Q9VHE4	CG8132 OS=Drosophila melanogaster GN=CG8132 PE=2 SV=1 - [Q9VHE4_DROME]	0	3.13173e+06					3.38828	5.3	1	1	283	31.8502	7.15186
Q7KK96	Structural maintenance of chromosomes protein OS=Drosophila melanogaster GN=SMC2 PE=2 SV=1 - [Q7KK96_DROME]	0	3.11901e+06					5.47184	0.85	1	2	1179	134.251	8.17725
Q9VA73-3	Isoform 3 of Calcium-binding mitochondrial carrier protein Aralar1 OS=Drosophila melanogaster GN=aralar1 - [CMC_DROME]	0	3.08463e+06					5.86986	1.62	1	2	679	74.8558	8.55811
Q86B97	Midline fasciclin, isoform H OS=Drosophila melanogaster GN=mfas PE=4 SV=1 - [Q86B97_DROME]	0	3.05974e+06					4.28767	1.23	1	2	815	90.4869	5.59229
Q8IN51	CG31205 OS=Drosophila melanogaster GN=CG31205-RB PE=2 SV=2 - [Q8IN51_DROME]	0	3.04529e+06					2.15617	5.84	1	1	274	30.2924	6.52197
Q7K2X8	Nup44A, isoform A OS=Drosophila melanogaster GN=Nup44A PE=2 SV=1 - [Q7K2X8_DROME]	0	3.03855e+06					7.72684	3.67	1	3	354	39.4896	6.7124
Q11002-2	Isoform A of Calpain-A OS=Drosophila melanogaster GN=CalpA - [CANA_DROME]	0	3.02242e+06					2.12187	1.77	1	1	565	64.7652	4.81787
A1Z9J6	Mitochondrial ribosomal protein L53 OS=Drosophila melanogaster GN=mRpL53 PE=2 SV=1 - [A1Z9J6_DROME]	0	2.98807e+06					2.13626	8.39	1	1	155	16.8502	10.0083
Q7JWH5	MIP07211p OS=Drosophila melanogaster GN=Roc2 PE=4 SV=1 - [Q7JWH5_DROME]	0	2.98218e+06					2.05374	13.27	1	1	113	13.0919	5.85889
Q9VR43	AT09986p OS=Drosophila melanogaster GN=CG15625 PE=2 SV=1 - [Q9VR43_DROME]	0	2.97754e+06					4.20305	3.72	1	3	349	41.7328	8.00146
Q9VH81	GH12714p OS=Drosophila melanogaster GN=PpD3 PE=2 SV=1 - [Q9VH81_DROME]	0	2.8848e+06					8.2404	2.5	1	3	520	59.225	6.22705
Q9VBT1	CG31098 OS=Drosophila melanogaster GN=CG31098 PE=4 SV=2 - [Q9VBT1_DROME]	0	2.87314e+06					2.03199	1.92	1	1	417	47.8906	5.64307
Q9VBP9-2	Isoform B of Nuclear protein localization protein 4 homolog OS=Drosophila melanogaster GN=Npl4 - [NPL4_DROME]	0	2.87144e+06					2.32743	2.08	1	1	624	69.9277	6.72705
M9MRD9	CG8552, isoform B OS=Drosophila melanogaster GN=CG8552 PE=4 SV=1 - [M9MRD9_DROME]	0	2.85313e+06					2.1582	1.51	1	1	663	74.9427	5.97314
Q9VD58	CG6439, isoform A OS=Drosophila melanogaster GN=CG6439 PE=2 SV=1 - [Q9VD58_DROME]	0	2.8428e+06					6.01848	3.51	1	2	370	40.3559	8.54346
Q9W1F7	CG2970 OS=Drosophila melanogaster GN=CG2970 PE=2 SV=2 - [Q9W1F7_DROME]	0	2.79731e+06					13.9807	6.83	2	4	366	40.5061	8.83643
P09491	Tropomyosin-2 OS=Drosophila melanogaster GN=Tm2 PE=2 SV=1 - [TPM2_DROME]	0	2.78908e+06					27.0664	9.51	2	7	284	32.9606	4.83057
Q95TP0	CG31961, isoform A OS=Drosophila melanogaster GN=CG31961 PE=2 SV=1 - [Q95TP0_DROME]	0	2.78896e+06					2.72825	3.38	1	1	355	40.4965	7.32764
Q8MT58	CG17337 OS=Drosophila melanogaster GN=CG17337 PE=2 SV=1 - [Q8MT58_DROME]	0	2.78383e+06					5.03546	4.6	2	2	478	53.1303	5.65576
Q4V6M5	CG32023 OS=Drosophila melanogaster GN=CG32023 PE=2 SV=1 - [Q4V6M5_DROME]	0	2.7747e+06					1.97862	12.5	1	1	160	17.4832	6.26514
Q8T3U2	40S ribosomal protein S23 OS=Drosophila melanogaster GN=RpS23 PE=1 SV=1 - [RS23_DROME]	0	2.76487e+06					7.64017	12.59	2	3	143	16.0068	10.5942
Q6NP72	CG13220 OS=Drosophila melanogaster GN=CG13220 PE=2 SV=1 - [Q6NP72_DROME]	0	2.75016e+06					1.96431	7.19	1	1	153	16.3748	9.43701
Q9VQG4	Congested-like trachea protein OS=Drosophila melanogaster GN=colt PE=2 SV=1 - [COLT_DROME]	0	2.71425e+06					3.19231	4.25	1	1	306	32.931	9.51025
Q9VM19	Trehalose 6-phosphate phosphatase OS=Drosophila melanogaster GN=CG5171 PE=2 SV=1 - [Q9VM19_DROME]	0	2.70804e+06					2.05004	3.3	1	1	273	30.5978	6.55127
P32748	Dihydroorotate dehydrogenase (quinone), mitochondrial OS=Drosophila melanogaster GN=Dhod PE=2 SV=2 - [PYRD_DROME]	0	2.69394e+06					2.86545	3.21	1	1	405	44.3144	9.24658
M9PFL9	CENP-meta, isoform F OS=Drosophila melanogaster GN=cmet PE=3 SV=1 - [M9PFL9_DROME]	0	2.69371e+06					2.42697	0.89	1	1	2132	244.677	5.21143
Q8MQQ3	LP05923p OS=Drosophila melanogaster GN=pyd PE=2 SV=1 - [Q8MQQ3_DROME]	0	2.67993e+06					2.77248	1.13	1	1	1149	125.499	8.79248
Q7KN94	Walrus, isoform A OS=Drosophila melanogaster GN=wal PE=2 SV=1 - [Q7KN94_DROME]	0	2.67071e+06					27.064	17.27	4	8	330	34.1602	8.32373
Q9V4C8-5	Isoform F of Host cell factor OS=Drosophila melanogaster GN=Hcf - [HCF_DROME]	0	2.63507e+06					3.06574	1.04	1	1	1448	154.236	7.60596
Q9W5N2	60S ribosomal protein L38 OS=Drosophila melanogaster GN=RpL38 PE=1 SV=1 - [RL38_DROME]	0	2.61554e+06					13.3518	28.57	2	6	70	8.19464	10.2866
Q8SYP9	Mitochondrial ribosomal protein S5, isoform A OS=Drosophila melanogaster GN=mRpS5 PE=2 SV=1 - [Q8SYP9_DROME]	0	2.61267e+06					3.25269	2.95	1	1	407	45.9562	10.1987
Q9VXQ0	Mitochondrial ribosomal protein L3 OS=Drosophila melanogaster GN=mRpL3 PE=4 SV=2 - [Q9VXQ0_DROME]	0	2.60101e+06					2.35209	4.42	1	1	362	40.5273	10.0669
A1Z7S0	Receptor mediated endocytosis 8 OS=Drosophila melanogaster GN=Rme-8 PE=4 SV=1 - [A1Z7S0_DROME]	0	2.59651e+06					21.5471	2.53	5	8	2408	272.376	7.04932
M9MRD4	Muscle-specific protein 300, isoform B OS=Drosophila melanogaster GN=Msp300 PE=4 SV=1 - [M9MRD4_DROME]	0	2.56954e+06					4.05848	0.37	2	2	8382	957.772	5.49072
Q9VHN6	39S ribosomal protein L19, mitochondrial OS=Drosophila melanogaster GN=mRpL19 PE=2 SV=1 - [RM19_DROME]	0	2.54527e+06					2.09372	2.94	1	1	306	36.17	8.82178
Q9W402	CG3446 OS=Drosophila melanogaster GN=CG3446 PE=2 SV=1 - [Q9W402_DROME]	0	2.54196e+06					12.5448	9.09	1	4	154	17.7363	9.39307
B7Z0X1	Serine hydroxymethyltransferase OS=Drosophila melanogaster GN=CG3011 PE=3 SV=1 - [B7Z0X1_DROME]	0	2.54008e+06					34.449	18.2	7	11	467	50.9524	7.72314
P91926	AP-2 complex subunit alpha OS=Drosophila melanogaster GN=AP-2alpha PE=1 SV=1 - [AP2A_DROME]	0	2.53658e+06					20.6386	10.11	8	8	940	105.553	7.18115
Q9VQ94	Ghost, isoform A OS=Drosophila melanogaster GN=Sec24CD PE=2 SV=2 - [Q9VQ94_DROME]	0	2.53583e+06					4.11429	1.34	1	1	1193	129.188	7.25439
Q9VLJ5	AT07979p2 OS=Drosophila melanogaster GN=lmgB PE=2 SV=3 - [Q9VLJ5_DROME]	0	2.53316e+06					2.1893	8.22	1	1	365	37.6744	9.90576
Q9V9P9	CG11629 OS=Drosophila melanogaster GN=CG11629-RA PE=2 SV=1 - [Q9V9P9_DROME]	0	2.5221e+06					2.30006	2.38	1	2	463	52.257	10.0083
Q7K0E6	Aspartyl-tRNA synthetase OS=Drosophila melanogaster GN=Aats-asp PE=2 SV=1 - [Q7K0E6_DROME]	0	2.52135e+06					7.15469	6.21	3	3	531	59.0222	6.81494
Q8SX57	CG31549 OS=Drosophila melanogaster GN=CG11005 PE=2 SV=1 - [Q8SX57_DROME]	0	2.50536e+06					5.57255	5.45	1	2	257	26.9161	7.09326
Q9VWG1	CG14207, isoform A OS=Drosophila melanogaster GN=HspB8 PE=2 SV=1 - [Q9VWG1_DROME]	0	2.50534e+06					10.9406	18.03	2	3	183	20.8287	5.93506
Q8MSX2	Mediator of RNA polymerase II transcription subunit 6 OS=Drosophila melanogaster GN=MED6 PE=1 SV=1 - [MED6_DROME]	0	2.49973e+06					2.13945	4.42	1	1	249	28.3561	8.01611
Q9VH72	CG9471, isoform A OS=Drosophila melanogaster GN=CG9471-RA PE=2 SV=1 - [Q9VH72_DROME]	0	2.44701e+06					6.30368	10.78	2	3	204	22.699	7.48877
Q9VEQ2	CG3678 OS=Drosophila melanogaster GN=CG17556-RA PE=2 SV=2 - [Q9VEQ2_DROME]	0	2.44348e+06					2.05539	3.9	1	1	282	32.7237	7.04932
Q9VJY6	60S ribosomal protein L24 OS=Drosophila melanogaster GN=RpL24 PE=1 SV=1 - [RL24_DROME]	0	2.44114e+06					3.74897	8.39	1	1	155	17.5089	11.063
P40792	Ras-related protein Rac1 OS=Drosophila melanogaster GN=Rac1 PE=1 SV=2 - [RAC1_DROME]	0	2.4144e+06					4.50249	10.94	2	2	192	21.3401	8.33838
O76454	Pterin-4-alpha-carbinolamine dehydratase OS=Drosophila melanogaster GN=Pcd PE=1 SV=2 - [PHS_DROME]	0	2.39238e+06					14.8776	14.58	2	5	192	21.054	9.75928
Q4Z8K6-3	Isoform C of Ran-binding proteins 9/10 homolog OS=Drosophila melanogaster GN=RanBPM - [RBP9X_DROME]	0	2.39089e+06					16.0272	9.03	4	6	598	66.3785	6.68311
Q9W021	39S ribosomal protein L23, mitochondrial OS=Drosophila melanogaster GN=mRpL23 PE=2 SV=1 - [RM23_DROME]	0	2.38278e+06					16.7295	20	3	7	150	17.8663	9.61279
Q8T0J5	CG7675, isoform A OS=Drosophila melanogaster GN=CG7675 PE=2 SV=1 - [Q8T0J5_DROME]	0	2.37823e+06					2.04035	4.53	1	1	287	31.4298	9.31982
Q9V427	Innexin inx2 OS=Drosophila melanogaster GN=Inx2 PE=1 SV=1 - [INX2_DROME]	0	2.37642e+06					7.45514	3.27	1	2	367	42.4608	6.30322
Q9VZZ5	CG16986, isoform A OS=Drosophila melanogaster GN=CG16986-RA PE=2 SV=1 - [Q9VZZ5_DROME]	0	2.36434e+06					3.46543	9.79	1	1	143	15.7543	8.52881
Q9VRS6	Jonah 65Aiv OS=Drosophila melanogaster GN=Jon65Aiv PE=2 SV=1 - [Q9VRS6_DROME]	0	2.36068e+06					10.0163	12.18	2	3	271	27.9991	7.7085
Q24186	40S ribosomal protein S5a OS=Drosophila melanogaster GN=RpS5a PE=1 SV=1 - [RS5A_DROME]	0	2.34903e+06					32.4247	16.23	3	9	228	25.4183	8.63135
Q9VGK7	Putative elongator complex protein 1 OS=Drosophila melanogaster GN=Elp1 PE=1 SV=2 - [ELP1_DROME]	0	2.31902e+06					2.21322	0.88	1	1	1252	142.724	6.43018
P06606	Tubulin alpha-4 chain OS=Drosophila melanogaster GN=alphaTub67C PE=3 SV=1 - [TBA4_DROME]	0	2.30048e+06					18.867	16.88	6	7	462	51.1479	5.26221
P54622	Single-stranded DNA-binding protein, mitochondrial OS=Drosophila melanogaster GN=mtSSB PE=1 SV=2 - [SSBP_DROME]	0	2.29941e+06					3.83511	9.59	1	1	146	16.3575	9.84717
R9PY71	CG34264, isoform D OS=Drosophila melanogaster GN=CG34264 PE=4 SV=1 - [R9PY71_DROME]	0	2.29836e+06					1.99416	7.89	1	1	114	13.0528	10.1841
Q9VXF9	AT13091p OS=Drosophila melanogaster GN=rngo PE=2 SV=1 - [Q9VXF9_DROME]	0	2.28819e+06					2.27189	6.11	1	1	458	50.5053	5.16064
Q8I0G5-3	Isoform C of Coatomer subunit gamma OS=Drosophila melanogaster GN=gammaCop - [COPG_DROME]	0	2.28352e+06					2.30317	1.37	1	1	878	97.144	5.30029
Q9VPX5	CG4764 OS=Drosophila melanogaster GN=Vps29 PE=2 SV=1 - [Q9VPX5_DROME]	0	2.27794e+06					6.19859	7.14	1	2	182	20.4607	7.00537
Q7K569	GH10595p OS=Drosophila melanogaster GN=Gpo-1 PE=2 SV=1 - [Q7K569_DROME]	0	2.26082e+06					2.21393	1.66	1	1	724	80.3712	7.6499
Q9VVC5	Neural conserved at 73EF, isoform A OS=Drosophila melanogaster GN=Nc73EF PE=2 SV=2 - [Q9VVC5_DROME]	0	2.25179e+06					31.9458	11.61	9	12	1008	112.514	6.88818
Q9XYU0	DNA replication licensing factor Mcm7 OS=Drosophila melanogaster GN=Mcm7 PE=1 SV=1 - [MCM7_DROME]	0	2.22998e+06					2.36249	1.81	1	1	720	81.2324	6.99072
Q9W3S4	CG4617, isoform A OS=Drosophila melanogaster GN=CG4617 PE=2 SV=2 - [Q9W3S4_DROME]	0	2.22791e+06					4.16742	2.87	1	2	418	45.6955	9.48096
Q9VTB4	CG6463 OS=Drosophila melanogaster GN=CG6463 PE=2 SV=2 - [Q9VTB4_DROME]	0	2.21619e+06					19.6502	35.48	3	7	124	13.7793	9.39307
Q9VHW4	FI21225p1 OS=Drosophila melanogaster GN=unc-45 PE=2 SV=1 - [Q9VHW4_DROME]	0	2.20044e+06					2.38273	0.84	1	1	947	104.981	5.78271
Q8IRH4	Protein tyrosine phosphatase 61F, isoform D OS=Drosophila melanogaster GN=Ptp61F PE=4 SV=1 - [Q8IRH4_DROME]	0	2.18538e+06					2.17732	2.09	1	1	431	48.4862	5.19873
P49762	Serine/threonine-protein kinase Doa OS=Drosophila melanogaster GN=Doa PE=1 SV=2 - [DOA_DROME]	0	2.14673e+06					2.25653	1.56	1	1	832	95.6627	8.67529
Q9VSS2	Signal recognition particle subunit SRP68 OS=Drosophila melanogaster GN=Srp68 PE=2 SV=1 - [SRP68_DROME]	0	2.14386e+06					4.51798	3.31	2	2	604	68.9657	8.47021
A1Z992	CG33138 OS=Drosophila melanogaster GN=AGBE PE=4 SV=1 - [A1Z992_DROME]	0	2.13296e+06					5.70238	4.38	2	2	685	79.0596	6.25244
Q7K3M5	CG11107 OS=Drosophila melanogaster GN=CG11107 PE=2 SV=1 - [Q7K3M5_DROME]	0	2.13224e+06					2.79624	2.19	1	1	729	82.599	7.06396
Q9U915	Adenylate kinase OS=Drosophila melanogaster GN=Adk2 PE=1 SV=1 - [KAD2_DROME]	0	2.10869e+06					2.27859	4.17	1	1	240	26.5259	7.88428
P28466	Protein Wnt-5 OS=Drosophila melanogaster GN=Wnt5 PE=1 SV=2 - [WNT5_DROME]	0	2.0867e+06					2.04398	1.2	1	1	1004	112.388	8.79248
Q9VMH2	Actin-related protein 2/3 complex, subunit 4 OS=Drosophila melanogaster GN=Arpc4 PE=1 SV=1 - [Q9VMH2_DROME]	0	2.08356e+06					2.51325	6.55	1	1	168	19.5652	8.45557
Q9VJ64	CG10383 OS=Drosophila melanogaster GN=CG10383-RA PE=2 SV=1 - [Q9VJ64_DROME]	0	2.08067e+06					2.06055	1.79	1	1	784	89.7343	8.01611
Q9V359	Vacuolar protein sorting-associated protein 28 homolog OS=Drosophila melanogaster GN=Vps28 PE=1 SV=1 - [VPS28_DROME]	0	2.07837e+06					1.96859	5.24	1	1	210	24.4963	4.95752
Q9VFN1	CG14357 OS=Drosophila melanogaster GN=CG14357 PE=4 SV=2 - [Q9VFN1_DROME]	0	2.0758e+06					1.96732	2.19	1	1	319	35.6454	8.19189
Q9V9K7	Serrate RNA effector molecule homolog OS=Drosophila melanogaster GN=Ars2 PE=1 SV=2 - [SRRT_DROME]	0	2.05701e+06					2.08803	1.17	1	1	943	107.156	5.5542
Q9W1J0	Transporter OS=Drosophila melanogaster GN=CG5549 PE=3 SV=2 - [Q9W1J0_DROME]	0	2.04081e+06					3.91431	2.36	2	2	1188	122.351	9.49561
Q9VFV9	DnaJ-like-2, isoform A OS=Drosophila melanogaster GN=Droj2 PE=2 SV=1 - [Q9VFV9_DROME]	0	2.04009e+06					13.2809	9.18	3	5	403	45.2016	6.48096
Q4V495	CG34402, isoform D OS=Drosophila melanogaster GN=CG31218 PE=2 SV=1 - [Q4V495_DROME]	0	2.0223e+06					2.06705	2.67	1	1	486	54.4788	6.99072
M9PF04	CG32103, isoform D OS=Drosophila melanogaster GN=CG32103 PE=3 SV=1 - [M9PF04_DROME]	0	2.01394e+06					1.95503	2	1	1	350	38.9502	8.77783
Q9VSL9	CG6638 OS=Drosophila melanogaster GN=CG6638 PE=2 SV=1 - [Q9VSL9_DROME]	0	2.01146e+06					3.06423	2.62	1	1	420	46.1664	8.17725
Q9VWV2	CG32549, isoform D OS=Drosophila melanogaster GN=CG32549 PE=3 SV=2 - [Q9VWV2_DROME]	0	2.01008e+06					5.97268	2.24	1	2	581	66.1593	6.49365
Q0KI98	FI06027p OS=Drosophila melanogaster GN=Aats-trp PE=2 SV=1 - [Q0KI98_DROME]	0	2.00112e+06					4.9565	3.02	1	2	430	47.9408	6.85889
O96299	LD47736p OS=Drosophila melanogaster GN=Sodh-2 PE=2 SV=1 - [O96299_DROME]	0	1.97953e+06					2.79752	3.33	1	1	360	38.637	6.82959
Q9W0T7	CG16940, isoform A OS=Drosophila melanogaster GN=CG16940 PE=2 SV=2 - [Q9W0T7_DROME]	0	1.97853e+06					2.02993	1.26	1	1	1032	116.767	8.17725
Q9VYS3	Regulator of nonsense transcripts 1 homolog OS=Drosophila melanogaster GN=Upf1 PE=1 SV=2 - [RENT1_DROME]	0	1.97764e+06					6.55216	1.95	2	3	1180	129.831	7.32764
M9PDV6	CG43955, isoform B OS=Drosophila melanogaster GN=Fife PE=4 SV=1 - [M9PDV6_DROME]	0	1.97466e+06					2.05786	1.65	1	1	969	104.702	8.19189
A1Z7H3	Lethal (2) 44DEa, isoform C OS=Drosophila melanogaster GN=Acsl PE=4 SV=1 - [A1Z7H3_DROME]	0	1.95002e+06					15.8929	5.52	3	5	707	79.3773	8.44092
Q961C9	Transport and Golgi organization protein 11 OS=Drosophila melanogaster GN=Tango11 PE=1 SV=1 - [TNG11_DROME]	0	1.94934e+06					2.13391	3.97	1	1	277	31.5217	6.18896
Q94517	Histone deacetylase Rpd3 OS=Drosophila melanogaster GN=Rpd3 PE=1 SV=2 - [HDAC1_DROME]	0	1.94002e+06					7.96445	7.68	3	3	521	58.2941	5.75732
Q9V9W4	CG1774 OS=Drosophila melanogaster GN=CG1774 PE=2 SV=1 - [Q9V9W4_DROME]	0	1.93228e+06					4.51961	3.81	1	2	472	53.9999	9.24658
Q9VFE4	40S ribosomal protein S5b OS=Drosophila melanogaster GN=RpS5b PE=2 SV=1 - [RS5B_DROME]	0	1.93015e+06					26.3102	16.09	3	7	230	25.7003	8.54346
Q9W1M9	Rrp4 OS=Drosophila melanogaster GN=Rrp4 PE=4 SV=1 - [Q9W1M9_DROME]	0	1.90329e+06					1.93147	4.03	1	1	298	33.6033	6.18896
O61491	Flotillin-1 OS=Drosophila melanogaster GN=Flo-1 PE=2 SV=1 - [FLOT1_DROME]	0	1.8726e+06					19.3998	13.85	4	6	426	47.1052	5.64307
Q0E8X7	CG30415, isoform A OS=Drosophila melanogaster GN=CG30415 PE=4 SV=1 - [Q0E8X7_DROME]	0	1.85858e+06					1.95763	8.54	1	1	82	9.53489	9.67139
Q9Y134	L.2.35Df OS=Drosophila melanogaster GN=l(2)35Df PE=2 SV=1 - [Q9Y134_DROME]	0	1.85043e+06					2.25414	1.04	1	1	1055	118.85	6.771
Q9VLK2	Ribosomal L1 domain-containing protein CG13096 OS=Drosophila melanogaster GN=CG13096 PE=1 SV=1 - [Y3096_DROME]	0	1.84343e+06					7.20142	5.43	3	3	681	74.3189	8.51416
Q04047-2	Isoform 2 of Protein no-on-transient A OS=Drosophila melanogaster GN=nonA - [NONA_DROME]	0	1.83871e+06					11.8038	7.31	4	4	698	76.9711	9.24658
Q0KIB3	CG2051 OS=Drosophila melanogaster GN=CG2051 PE=4 SV=1 - [Q0KIB3_DROME]	0	1.83412e+06					3.6302	3.21	1	1	405	47.9163	6.72705
P37276-2	Isoform C of Dynein heavy chain, cytoplasmic OS=Drosophila melanogaster GN=Dhc64C - [DYHC_DROME]	0	1.82539e+06					4.59237	0.5	2	2	4638	529.572	6.31592
Q7JVY0	Coronin OS=Drosophila melanogaster GN=coro PE=2 SV=1 - [Q7JVY0_DROME]	0	1.8156e+06					2.17865	2.65	1	1	528	57.2326	6.37939
Q9VZU7	Ubiquitin carboxyl-terminal hydrolase OS=Drosophila melanogaster GN=CG12082 PE=2 SV=1 - [Q9VZU7_DROME]	0	1.81327e+06					2.17552	1.21	1	1	827	92.0333	5.49072
P35128	Ubiquitin-conjugating enzyme E2 N OS=Drosophila melanogaster GN=ben PE=2 SV=1 - [UBE2N_DROME]	0	1.80807e+06					2.47928	9.93	1	1	151	17.225	5.60498
Q9VCD8	Structural maintenance of chromosomes protein OS=Drosophila melanogaster GN=SMC1 PE=2 SV=1 - [Q9VCD8_DROME]	0	1.80203e+06					6.0513	1.13	1	2	1238	142.792	6.72705
Q8SY53	GH11935p OS=Drosophila melanogaster GN=Ostgamma PE=2 SV=1 - [Q8SY53_DROME]	0	1.7923e+06					4.4296	3.33	1	2	330	36.9864	9.96436
P49963	Signal recognition particle 19 kDa protein OS=Drosophila melanogaster GN=Srp19 PE=2 SV=2 - [SRP19_DROME]	0	1.78289e+06					13.0475	32.5	3	4	160	18.3832	10.0376
Q0E930	CG30116, isoform B OS=Drosophila melanogaster GN=CG30116 PE=4 SV=1 - [Q0E930_DROME]	0	1.77722e+06					2.03719	0.88	1	1	1698	190.455	6.68311
Q9VYI3	Probable 39S ribosomal protein L49, mitochondrial OS=Drosophila melanogaster GN=mRpL49 PE=3 SV=1 - [RM49_DROME]	0	1.7695e+06					10.789	17.88	2	4	179	20.6448	9.62744
Q9XZ34	CG30085 OS=Drosophila melanogaster GN=Rif1 PE=2 SV=1 - [Q9XZ34_DROME]	0	1.76928e+06					2.23727	1.84	1	1	1416	156.721	6.65381
Q9VJ77	CG15160 OS=Drosophila melanogaster GN=CG15160-RA PE=2 SV=2 - [Q9VJ77_DROME]	0	1.75142e+06					2.21199	3.41	1	1	822	90.9095	5.63037
P91929	NADH dehydrogenase [ubiquinone] 1 alpha subcomplex subunit 10, mitochondrial OS=Drosophila melanogaster GN=ND42 PE=2 SV=2 - [NDUAA_DROME]	0	1.7478e+06					2.31715	2.95	1	1	407	46.8676	6.80029
Q9VB25	FI17842p1 OS=Drosophila melanogaster GN=Klp98A PE=2 SV=2 - [Q9VB25_DROME]	0	1.74588e+06					1.99942	0.79	1	1	1265	141.473	6.13818
Q9VAI2	Kuzbanian-like OS=Drosophila melanogaster GN=Kul PE=4 SV=1 - [Q9VAI2_DROME]	0	1.74549e+06					2.23726	0.91	1	1	1537	168.692	9.1001
Q7K581	CG8963, isoform A OS=Drosophila melanogaster GN=CG8963 PE=2 SV=1 - [Q7K581_DROME]	0	1.73178e+06					1.93491	2.5	1	1	559	63.1903	6.22705
Q8SX76	LD24646p OS=Drosophila melanogaster GN=pch2 PE=2 SV=1 - [Q8SX76_DROME]	0	1.72819e+06					1.934	2.38	1	1	421	46.5342	5.69385
Q9VPQ2	CG4164 OS=Drosophila melanogaster GN=CG4164 PE=2 SV=1 - [Q9VPQ2_DROME]	0	1.71409e+06					19.8893	12.71	4	6	354	40.1862	5.66846
Q9W2Y3	NAD(P)H-hydrate epimerase OS=Drosophila melanogaster GN=CG2974 PE=2 SV=2 - [NNRE_DROME]	0	1.70393e+06					10.6608	15.22	2	3	230	25.4979	6.04932
M9MSI8	Tweek, isoform I OS=Drosophila melanogaster GN=tweek PE=4 SV=1 - [M9MSI8_DROME]	0	1.7e+06					1.96161	0.26	1	1	5075	564.426	7.31299
Q95SI7	CG6028 OS=Drosophila melanogaster GN=CG6028 PE=2 SV=1 - [Q95SI7_DROME]	0	1.69649e+06					3.59024	4.78	1	1	293	32.2729	6.56592
Q9VCF4	AP-1sigma OS=Drosophila melanogaster GN=AP-1sigma PE=2 SV=2 - [Q9VCF4_DROME]	0	1.69058e+06					2.10645	5.73	1	1	157	18.5616	6.55127
Q9W229	40S ribosomal protein S24 OS=Drosophila melanogaster GN=RpS24 PE=1 SV=1 - [Q9W229_DROME]	0	1.68532e+06					19.4858	20.61	2	6	131	15.0382	11.2241
Q9XZ61	26S proteasome regulatory complex subunit p37A OS=Drosophila melanogaster GN=Uch-L5 PE=2 SV=1 - [Q9XZ61_DROME]	0	1.67419e+06					9.72322	9.26	3	4	324	37.6491	5.21143
Q8IR24	Stunted, isoform B OS=Drosophila melanogaster GN=sun PE=4 SV=1 - [Q8IR24_DROME]	0	1.66771e+06					3.753	26.32	1	1	57	6.33535	10.5942
Q8IPT1	CG32441, isoform D OS=Drosophila melanogaster GN=CG32441 PE=4 SV=2 - [Q8IPT1_DROME]	0	1.66748e+06					2.22368	7.48	1	1	214	23.7131	5.26221
Q9VMX3	CG3756 OS=Drosophila melanogaster GN=CG3756 PE=2 SV=1 - [Q9VMX3_DROME]	0	1.66079e+06					4.77301	6.61	2	2	333	38.1137	6.7417
M9NFI6	CG15446, isoform C OS=Drosophila melanogaster GN=CG15446 PE=4 SV=1 - [M9NFI6_DROME]	0	1.65334e+06					2.13149	3.81	1	1	315	35.5134	9.59814
M9PIA6	Mi-2, isoform D OS=Drosophila melanogaster GN=Mi-2 PE=4 SV=1 - [M9PIA6_DROME]	0	1.64885e+06					1.99812	0.61	1	1	1973	222.991	5.75732
Q7K4B2	CG7845 OS=Drosophila melanogaster GN=CG7845 PE=2 SV=1 - [Q7K4B2_DROME]	0	1.64418e+06					21.173	10.74	3	7	419	46.6453	6.55127
Q8T6B9	Poly(U)-binding-splicing factor half pint OS=Drosophila melanogaster GN=pUf68 PE=1 SV=2 - [PUF68_DROME]	0	1.63877e+06					6.27168	3.92	2	2	637	67.8969	5.96045
Q9VHC7	FI21236p1 OS=Drosophila melanogaster GN=rump PE=2 SV=1 - [Q9VHC7_DROME]	0	1.61921e+06					13.7215	5.06	2	4	632	66.6907	7.85498
A1Z6S6	RE54322p OS=Drosophila melanogaster GN=vimar PE=2 SV=1 - [A1Z6S6_DROME]	0	1.61779e+06					2.02772	2.05	1	1	634	70.2089	5.16064
Q9V3D2	Oxygen-dependent coproporphyrinogen-III oxidase OS=Drosophila melanogaster GN=Coprox PE=1 SV=1 - [HEM6_DROME]	0	1.61513e+06					3.95706	5.13	2	2	390	44.3913	8.71924
Q960J9	CG32633, isoform A OS=Drosophila melanogaster GN=CG1733 PE=2 SV=1 - [Q960J9_DROME]	0	1.60933e+06					16.8598	13.33	3	7	285	30.9412	5.56689
P91620-1	Isoform SIF type 2 of Protein still life, isoforms C/SIF type 2 OS=Drosophila melanogaster GN=sif - [SIF2_DROME]	0	1.59478e+06					4.53824	0.63	1	2	2052	228.811	8.77783
Q8WTC1	28S ribosomal protein S15, mitochondrial OS=Drosophila melanogaster GN=bonsai PE=2 SV=2 - [RT15_DROME]	0	1.59245e+06					15.7646	18.93	4	5	280	33.4515	9.20264
Q7K3B7	CG11208 OS=Drosophila melanogaster GN=CG11208 PE=2 SV=1 - [Q7K3B7_DROME]	0	1.58488e+06					9.29309	4.75	2	3	568	62.2249	7.47412
Q9VD66	Female-specific independent of transformer OS=Drosophila melanogaster GN=fit PE=2 SV=1 - [Q9VD66_DROME]	0	1.58256e+06					2.23466	9.09	1	1	121	13.8689	7.57666
A1Z7J7	Sec31, isoform A OS=Drosophila melanogaster GN=Sec31 PE=4 SV=1 - [A1Z7J7_DROME]	0	1.58061e+06					11.1649	1.05	1	3	1240	135.927	6.13818
Q8IP37	HL02152p OS=Drosophila melanogaster GN=l(2)35Di PE=2 SV=1 - [Q8IP37_DROME]	0	1.5803e+06					3.4851	9.42	1	1	138	16.0273	9.86182
Q8IPX7	RE44908p OS=Drosophila melanogaster GN=Rrp40 PE=2 SV=1 - [Q8IPX7_DROME]	0	1.57439e+06					8.26705	8.62	2	3	232	25.0103	8.30908
P08645	Ras-like protein 3 OS=Drosophila melanogaster GN=R PE=2 SV=2 - [RAS3_DROME]	0	1.57217e+06					10.7243	17.93	3	4	184	20.8497	6.68311
Q24208	Eukaryotic translation initiation factor 2 subunit 3 OS=Drosophila melanogaster GN=eIF-2gamma PE=2 SV=1 - [IF2G_DROME]	0	1.56811e+06					42.2341	27.37	10	15	475	51.4525	8.73389
Q9VQD7	CG3214, isoform A OS=Drosophila melanogaster GN=CG3214 PE=4 SV=1 - [Q9VQD7_DROME]	0	1.55456e+06					11.5393	16.9	2	4	142	16.8124	9.23193
Q7KT29	CG10481 OS=Drosophila melanogaster GN=CG10481 PE=4 SV=1 - [Q7KT29_DROME]	0	1.55401e+06					2.46498	3.56	1	1	646	76.1791	8.77783
Q86PD3	CG30022 OS=Drosophila melanogaster GN=CG30022;CG30023 PE=2 SV=1 - [Q86PD3_DROME]	0	1.55169e+06					5.95591	8.96	2	2	279	31.3817	6.93213
Q9VWI3	IP02458p OS=Drosophila melanogaster GN=mRpS14 PE=2 SV=2 - [Q9VWI3_DROME]	0	1.54185e+06					5.00633	9.38	1	2	128	14.8239	10.6968
Q9VXD4	CG15865 OS=Drosophila melanogaster GN=CG15865 PE=4 SV=1 - [Q9VXD4_DROME]	0	1.53915e+06					2.44041	1.66	1	1	1084	123.679	8.17725
Q9W478	CG3097 OS=Drosophila melanogaster GN=CG3097 PE=2 SV=2 - [Q9W478_DROME]	0	1.52801e+06					2.69659	2.47	1	1	445	50.4979	9.37842
Q9V7D2	V-type proton ATPase subunit D 1 OS=Drosophila melanogaster GN=Vha36-1 PE=2 SV=1 - [VATD1_DROME]	0	1.46738e+06					8.54314	6.5	1	2	246	27.61	9.53955
Q9VZF6	CG14997, isoform A OS=Drosophila melanogaster GN=CG14997 PE=2 SV=1 - [Q9VZF6_DROME]	0	1.46639e+06					3.42434	3.72	1	1	457	51.1291	9.14404
Q9VE52	Cleavage stimulation factor 64 kilodalton subunit OS=Drosophila melanogaster GN=CstF-64 PE=2 SV=2 - [Q9VE52_DROME]	0	1.4376e+06					1.94582	3.1	1	1	419	46.155	5.78271
Q7KTG2	CG15828 OS=Drosophila melanogaster GN=Apoltp PE=4 SV=2 - [Q7KTG2_DROME]	0	1.42838e+06					4.06427	0.35	1	1	4333	494.01	6.32861
Q9VUV9	Putative U5 small nuclear ribonucleoprotein 200 kDa helicase OS=Drosophila melanogaster GN=l(3)72Ab PE=2 SV=4 - [U520_DROME]	0	1.42611e+06					2.09277	0.47	1	1	2142	244.356	6.03662
Q9VUR0	Probable Ufm1-specific protease 2 OS=Drosophila melanogaster GN=UFSP2 PE=2 SV=1 - [UFSP2_DROME]	0	1.42026e+06					2.9142	1.81	1	1	607	68.2067	6.75635
Q7KN75	Dodeca-satellite-binding protein 1, isoform A OS=Drosophila melanogaster GN=Dp1 PE=2 SV=1 - [Q7KN75_DROME]	0	1.41919e+06					23.3297	6.99	7	8	1301	144.188	6.20166
Q9VCI0	Probable oligoribonuclease OS=Drosophila melanogaster GN=CG10214 PE=1 SV=1 - [ORN_DROME]	0	1.41579e+06					7.54829	6.16	1	3	211	24.2822	6.93213
Q9VQK0-2	Isoform B of UPF0518 protein CG3558 OS=Drosophila melanogaster GN=CG3558 - [U518_DROME]	0	1.40541e+06					2.41469	2.04	1	1	1028	112.401	6.12549
M9PD08	Ef1alpha-like factor, isoform C OS=Drosophila melanogaster GN=Elf PE=4 SV=1 - [M9PD08_DROME]	0	1.39342e+06					13.7092	6.67	2	3	495	55.2522	7.1958
Q7KML2	Probable peroxisomal acyl-coenzyme A oxidase 1 OS=Drosophila melanogaster GN=CG5009 PE=1 SV=1 - [ACOX1_DROME]	0	1.39081e+06					2.24617	2.09	1	1	669	74.2398	6.90283
Q9VEC8	CG7215, isoform A OS=Drosophila melanogaster GN=Prx5-RA PE=2 SV=1 - [Q9VEC8_DROME]	0	1.38667e+06					1.96184	6.92	1	1	130	14.7398	7.28369
Q9VPE2	CG6020, isoform A OS=Drosophila melanogaster GN=CG6020 PE=4 SV=1 - [Q9VPE2_DROME]	0	1.38172e+06					12.336	10.34	3	5	416	46.7923	9.39307
Q9VTL1	PCI domain-containing protein 2 homolog OS=Drosophila melanogaster GN=PCID2 PE=1 SV=2 - [PCID2_DROME]	0	1.37768e+06					5.66667	2.53	1	2	395	45.1504	8.39697
Q9VRV7	Splicing factor 3B subunit 6-like protein OS=Drosophila melanogaster GN=CG13298 PE=1 SV=1 - [SF3B6_DROME]	0	1.37142e+06					2.34741	9.92	1	1	121	14.1853	9.31982
Q9V521	Phenoloxidase subunit A3 OS=Drosophila melanogaster GN=proPo-A3 PE=1 SV=1 - [PRPA3_DROME]	0	1.37113e+06					2.29892	1.17	1	1	684	79.2346	6.97607
Q7JZ62	CG10465 OS=Drosophila melanogaster GN=CG10465 PE=2 SV=1 - [Q7JZ62_DROME]	0	1.34302e+06					3.10789	4.32	1	1	301	34.0272	6.43018
O02373	UDP-glucose 6-dehydrogenase OS=Drosophila melanogaster GN=sgl PE=1 SV=1 - [UGDH_DROME]	0	1.34173e+06					13.8692	12.18	4	5	476	52.8412	6.17627
B7YZQ1	Sterile20-like kinase, isoform F OS=Drosophila melanogaster GN=slik PE=4 SV=1 - [B7YZQ1_DROME]	0	1.33924e+06					1.98537	0.8	1	1	1635	184.482	6.7417
O61492-4	Isoform D of Flotillin-2 OS=Drosophila melanogaster GN=Flo-2 - [FLOT2_DROME]	0	1.33022e+06					26.2163	23.13	5	8	281	30.9893	5.68115
Q7KLG8	LD28935p OS=Drosophila melanogaster GN=Sep5 PE=2 SV=1 - [Q7KLG8_DROME]	0	1.32533e+06					3.5515	3.55	1	1	422	48.4426	7.56201
Q9VUQ9	CG6498, isoform A OS=Drosophila melanogaster GN=CG6498 PE=4 SV=1 - [Q9VUQ9_DROME]	0	1.3227e+06					2.18014	1.54	1	1	2139	225.369	8.44092
Q9VQR9	CG17593, isoform A OS=Drosophila melanogaster GN=CG17593-RA PE=2 SV=1 - [Q9VQR9_DROME]	0	1.30301e+06					6.32991	4.62	2	3	476	54.1201	5.30029
Q9NHD5	Probable N-acetyltransferase san OS=Drosophila melanogaster GN=san PE=1 SV=1 - [SAN_DROME]	0	1.29705e+06					2.67173	4.89	1	1	184	20.9807	8.77783
Q9VSD6	D-Importin 7/RanBP7 OS=Drosophila melanogaster GN=msk PE=2 SV=1 - [Q9VSD6_DROME]	0	1.29303e+06					11.3628	2.29	2	3	1049	119.234	4.85596
A1YK02	Nup75 OS=Drosophila melanogaster GN=Nup75 PE=4 SV=1 - [A1YK02_DROME]	0	1.27952e+06					2.50602	2.1	1	1	668	76.8231	6.04932
Q01989-3	Isoform I of Myosin heavy chain 95F OS=Drosophila melanogaster GN=jar - [MYS9_DROME]	0	1.27128e+06					29.1835	4.01	3	8	1073	122.316	8.39697
Q9VCA5	Probable phenylalanine--tRNA ligase beta subunit OS=Drosophila melanogaster GN=CG5706 PE=2 SV=1 - [SYFB_DROME]	0	1.2637e+06					10.6051	4.92	2	4	589	65.7362	6.03662
Q9VX91	E3 ubiquitin-protein ligase UBR1 OS=Drosophila melanogaster GN=UBR1 PE=2 SV=2 - [UBR1_DROME]	0	1.25925e+06					4.22167	1.21	2	2	1824	208.225	6.43018
Q9VKD6	AT13028p OS=Drosophila melanogaster GN=dgt2 PE=2 SV=1 - [Q9VKD6_DROME]	0	1.25822e+06					3.8118	5.19	1	1	231	25.8288	6.32861
Q9W3Y3	CG3226 OS=Drosophila melanogaster GN=CG3226 PE=2 SV=1 - [Q9W3Y3_DROME]	0	1.25596e+06					2.98173	6.09	1	1	230	25.7673	6.96143
Q9VDT1	Arc42 OS=Drosophila melanogaster GN=Arc42 PE=2 SV=1 - [Q9VDT1_DROME]	0	1.24738e+06					11.3977	3.21	1	4	405	43.6262	7.88428
Q9VQS5	Intraflagellar transport protein 57 homolog OS=Drosophila melanogaster GN=Che-13 PE=2 SV=1 - [IFT57_DROME]	0	1.24007e+06					1.95964	2.47	1	1	405	47.1438	4.93213
Q9VCQ8	CG6738 OS=Drosophila melanogaster GN=CG6738-RA PE=2 SV=2 - [Q9VCQ8_DROME]	0	1.23678e+06					2.2061	2.74	1	1	401	45.0234	5.51611
Q9VMW9	GDP-mannose 4,6 dehydratase OS=Drosophila melanogaster GN=Gmd PE=1 SV=2 - [GMDS_DROME]	0	1.23086e+06					6.79488	3.8	1	2	395	44.7553	7.29834
Q9VDJ9	Leucine-rich repeat kinase OS=Drosophila melanogaster GN=Lrrk PE=2 SV=3 - [Q9VDJ9_DROME]	0	1.2227e+06					1.96998	0.33	1	1	2445	271.348	7.06396
Q7KW39-2	Isoform A of Probable methylmalonate-semialdehyde dehydrogenase [acylating], mitochondrial OS=Drosophila melanogaster GN=CG17896 - [MMSA_DROME]	0	1.21984e+06					2.79908	3.91	1	1	511	54.9982	8.35303
P35122	Ubiquitin carboxyl-terminal hydrolase OS=Drosophila melanogaster GN=Uch PE=2 SV=2 - [UCHL_DROME]	0	1.19821e+06					12.9097	11.01	2	5	227	25.8341	5.49072
Q9VM16	CG15818 OS=Drosophila melanogaster GN=CG15818 PE=2 SV=1 - [Q9VM16_DROME]	0	1.19793e+06					2.14998	3.53	1	1	283	32.2782	6.30322
Q9VBX5	CG31108 OS=Drosophila melanogaster GN=CG10057 PE=2 SV=1 - [Q9VBX5_DROME]	0	1.19569e+06					2.28269	1.96	1	1	917	104.326	8.33838
Q9VGW6	DNA replication licensing factor Mcm5 OS=Drosophila melanogaster GN=Mcm5 PE=1 SV=1 - [MCM5_DROME]	0	1.19246e+06					3.07565	2.05	1	1	733	82.206	7.84033
Q9VNF7	MTA1-like, isoform B OS=Drosophila melanogaster GN=MTA1-like PE=4 SV=2 - [Q9VNF7_DROME]	0	1.18104e+06					7.30748	3.67	3	3	844	92.7162	9.34912
P16378	G protein alpha o subunit OS=Drosophila melanogaster GN=Galphao PE=1 SV=1 - [GNAO_DROME]	0	1.17939e+06					22.3924	12.99	4	9	354	40.4501	5.52881
O17445	60S ribosomal protein L15 OS=Drosophila melanogaster GN=RpL15 PE=1 SV=1 - [RL15_DROME]	0	1.17853e+06					8.2262	16.67	3	3	204	24.3102	11.4731
Q9U9Q1	Replication factor C 38kD subunit OS=Drosophila melanogaster GN=RfC38 PE=4 SV=1 - [Q9U9Q1_DROME]	0	1.17504e+06					7.8203	7.3	2	3	356	40.7892	8.39697
O46037	Vinculin OS=Drosophila melanogaster GN=Vinc PE=1 SV=1 - [VINC_DROME]	0	1.1707e+06					2.06513	1.14	1	1	961	106.236	6.69775
Q9VNH1	Probable RNA methyltransferase CG1239 OS=Drosophila melanogaster GN=CG1239 PE=2 SV=2 - [BN3D2_DROME]	0	1.16854e+06					1.94821	4.67	1	1	300	34.7023	9.5249
Q9VXP3	GH05406p OS=Drosophila melanogaster GN=mRpS30 PE=2 SV=1 - [Q9VXP3_DROME]	0	1.16468e+06					3.61441	2.51	1	1	557	65.0669	8.47021
Q9VC10	CG31120, isoform B OS=Drosophila melanogaster GN=PIG-S PE=2 SV=2 - [Q9VC10_DROME]	0	1.16358e+06					2.6754	2.43	1	1	536	60.4028	7.69385
Q9I7H9	Prolyl 3-hydroxylase sudestada1 OS=Drosophila melanogaster GN=sud1 PE=2 SV=1 - [OGFD1_DROME]	0	1.16184e+06					2.20814	3.36	1	1	536	61.1544	4.95752
Q7KJA9	O-glycosyltransferase OS=Drosophila melanogaster GN=sxc PE=2 SV=1 - [Q7KJA9_DROME]	0	1.14327e+06					2.06223	0.94	1	1	1059	118.575	7.15186
P12426	Adenine phosphoribosyltransferase OS=Drosophila melanogaster GN=Aprt PE=2 SV=3 - [APT_DROME]	0	1.13988e+06					2.73798	6.04	1	1	182	19.6777	5.69385
Q9V9X4	Methylthioribose-1-phosphate isomerase OS=Drosophila melanogaster GN=CG11334 PE=2 SV=1 - [MTNA_DROME]	0	1.12036e+06					2.29825	3.02	1	1	364	39.0836	7.00537
P08646	Ras-like protein 1 OS=Drosophila melanogaster GN=Ras85D PE=1 SV=2 - [RAS1_DROME]	0	1.11992e+06					1.99516	4.76	1	1	189	21.5799	7.81104
Q8INB9-2	Isoform A of RAC serine/threonine-protein kinase OS=Drosophila melanogaster GN=Akt1 - [AKT1_DROME]	0	1.11728e+06					6.57665	2.08	1	3	530	59.8733	5.87158
P21187	Polyadenylate-binding protein OS=Drosophila melanogaster GN=pAbp PE=1 SV=3 - [PABP_DROME]	0	1.11019e+06					23.8799	11.36	6	9	634	69.8816	9.30518
Q9VTZ7	CG4069 OS=Drosophila melanogaster GN=CG4069 PE=2 SV=1 - [Q9VTZ7_DROME]	0	1.10497e+06					9.9737	5.3	2	4	509	56.3156	6.72705
B7YZX9	CG31688, isoform B OS=Drosophila melanogaster GN=CG31688 PE=4 SV=1 - [B7YZX9_DROME]	0	1.10377e+06					3.55418	8.29	1	1	193	20.6073	7.23975
Q9W4D4	CG4198 OS=Drosophila melanogaster GN=CG4198 PE=2 SV=2 - [Q9W4D4_DROME]	0	1.0655e+06					2.30056	6.92	1	1	477	53.3761	7.29834
Q9VLM5	Dolichyl-diphosphooligosaccharide--protein glycosyltransferase subunit DAD1 OS=Drosophila melanogaster GN=l(2)k12914 PE=3 SV=1 - [DAD1_DROME]	0	1.05224e+06					4.89254	9.82	1	2	112	12.5176	8.17725
Q9W0B8	Alpha-coatomer protein, isoform A OS=Drosophila melanogaster GN=alphaCOP PE=2 SV=1 - [Q9W0B8_DROME]	0	1.04523e+06					2.20607	0.81	1	1	1234	139.241	7.6499
Q9VXP4	Platelet-activating factor acetylhydrolase IB subunit beta homolog OS=Drosophila melanogaster GN=Paf-AHalpha PE=1 SV=1 - [PA1B2_DROME]	0	1.04253e+06					2.54386	7.11	1	1	225	25.445	5.80811
Q9V9A7	Probable methylcrotonoyl-CoA carboxylase beta chain, mitochondrial OS=Drosophila melanogaster GN=l(2)04524 PE=2 SV=1 - [MCCB_DROME]	0	1.03934e+06					10.5381	5.02	2	3	578	62.6089	7.48877
P23625	G protein alpha q subunit OS=Drosophila melanogaster GN=Galphaq PE=2 SV=2 - [GNAQ_DROME]	0	1.0362e+06					3.23868	3.68	1	1	353	41.2686	5.31299
Q9Y105	Probable glutamine--tRNA ligase OS=Drosophila melanogaster GN=Aats-gln PE=1 SV=1 - [SYQ_DROME]	0	1.03484e+06					2.18223	1.29	1	1	778	87.4531	7.21045
Q9VDI1	LD46328p OS=Drosophila melanogaster GN=Synd PE=1 SV=2 - [Q9VDI1_DROME]	0	1.03019e+06					2.06982	2.02	1	1	494	55.8754	5.63037
Q9VAJ2	Bub3 OS=Drosophila melanogaster GN=Bub3 PE=2 SV=1 - [Q9VAJ2_DROME]	0	1.02685e+06					2.83372	6.13	1	1	326	37.3916	6.53662
Q9VU02	Probable small nuclear ribonucleoprotein Sm D1 OS=Drosophila melanogaster GN=SmD1 PE=1 SV=1 - [SMD1_DROME]	0	1.02446e+06					2.32654	8.87	1	1	124	13.7876	11.6489
A1ZB14	Eag-like K[+] channel OS=Drosophila melanogaster GN=Elk PE=1 SV=1 - [A1ZB14_DROME]	0	1.0235e+06					1.96477	0.93	1	1	1284	141.289	7.21045
Q9V6Y3	Probable 28S ribosomal protein S16, mitochondrial OS=Drosophila melanogaster GN=mRpS16 PE=2 SV=1 - [RT16_DROME]	0	1.02243e+06					2.20678	6.2	1	1	129	14.5096	9.979
P55935	40S ribosomal protein S9 OS=Drosophila melanogaster GN=RpS9 PE=1 SV=2 - [RS9_DROME]	0	1.01347e+06					8.30855	10.26	2	4	195	22.6096	10.6089
Q9VM12	CG5958 OS=Drosophila melanogaster GN=CG5958-RA PE=2 SV=1 - [Q9VM12_DROME]	0	1.00784e+06					1.93284	4.08	1	1	294	33.9135	7.44482
Q9W1V3	rRNA 2'-O-methyltransferase fibrillarin OS=Drosophila melanogaster GN=Fib PE=2 SV=1 - [FBRL_DROME]	0	1.00706e+06					6.81013	10.76	3	3	344	34.6158	10.2866
Q9VCX3	Probable 39S ribosomal protein L45, mitochondrial OS=Drosophila melanogaster GN=mRpL45 PE=2 SV=1 - [RM45_DROME]	0	1.003e+06					6.41411	5.26	2	3	361	41.5847	9.23193
Q9W542	LD07342p OS=Drosophila melanogaster GN=mip130 PE=1 SV=3 - [Q9W542_DROME]	0	997269					2.07722	1.62	1	1	986	110.359	5.2749
Q8T060	CG12304, isoform B OS=Drosophila melanogaster GN=CG12304-RB PE=2 SV=3 - [Q8T060_DROME]	0	997264					2.01053	3.32	1	1	301	33.2203	8.6167
Q7KLW9	BcDNA.LD02793 OS=Drosophila melanogaster GN=Prp19 PE=2 SV=1 - [Q7KLW9_DROME]	0	988291					5.74267	2.57	1	2	505	55.1644	6.90283
P40793	Cdc42 homolog OS=Drosophila melanogaster GN=Cdc42 PE=1 SV=1 - [CDC42_DROME]	0	979064					7.46119	10.99	2	3	191	21.389	7.13721
Q8IPG9	Basigin, isoform A OS=Drosophila melanogaster GN=Bsg PE=2 SV=1 - [Q8IPG9_DROME]	0	977724					2.07473	3.77	1	1	265	29.207	5.18604
Q9VGP6	Prefoldin subunit 3 OS=Drosophila melanogaster GN=mgr PE=1 SV=3 - [PFD3_DROME]	0	973079					2.14692	4.64	1	1	194	22.3003	5.10986
Q9W551	CG14817 OS=Drosophila melanogaster GN=CG14817-RA PE=4 SV=1 - [Q9W551_DROME]	0	972952					3.07041	13.21	1	1	106	12.8209	10.0522
O61380	Eukaryotic translation initiation factor 4G, isoform A OS=Drosophila melanogaster GN=eIF4G PE=2 SV=3 - [O61380_DROME]	0	972041					4.96474	1.38	2	2	1666	183.829	7.82568
Q9W1Y1	ER membrane protein complex subunit 8/9 homolog OS=Drosophila melanogaster GN=CG3501 PE=1 SV=1 - [EMC89_DROME]	0	971820					12.3361	7.39	1	3	203	22.7665	6.04932
P48148	Ras-like GTP-binding protein Rho1 OS=Drosophila melanogaster GN=Rho1 PE=1 SV=1 - [RHO1_DROME]	0	971150					8.43425	19.27	3	3	192	21.7092	7.00537
Q9VMG8	CG13991 OS=Drosophila melanogaster GN=CG13991 PE=4 SV=2 - [Q9VMG8_DROME]	0	968207					1.97045	0.74	1	1	1767	206.752	8.88037
O76742	CG5915 protein OS=Drosophila melanogaster GN=Rab7 PE=2 SV=1 - [O76742_DROME]	0	964194					7.87171	18.36	3	3	207	23.3165	5.46533
Q9VVA4	CG9674, isoform A OS=Drosophila melanogaster GN=CG9674 PE=2 SV=2 - [Q9VVA4_DROME]	0	957836					6.70248	1.56	2	2	2114	231.928	6.41748
A1Z8U9	Ribosomal protein S11, isoform B OS=Drosophila melanogaster GN=RpS11 PE=3 SV=1 - [A1Z8U9_DROME]	0	950088					2.81353	11.69	1	1	154	18.0909	11.1216
Q9VN93-2	Isoform B of Putative cysteine proteinase CG12163 OS=Drosophila melanogaster GN=CG12163 - [CPR1_DROME]	0	940085					7.44645	2.95	1	2	475	53.5117	8.04541
Q9VDC3	AP-2sigma OS=Drosophila melanogaster GN=AP-2sigma PE=2 SV=1 - [Q9VDC3_DROME]	0	931674					2.26119	4.93	1	1	142	16.9526	6.17627
Q9W0M7	CG13900, isoform A OS=Drosophila melanogaster GN=CG13900-RA PE=2 SV=2 - [Q9W0M7_DROME]	0	927274					8.6734	2.44	2	3	1227	136.529	5.46533
Q9VW26	Ornithine aminotransferase, mitochondrial OS=Drosophila melanogaster GN=Oat PE=2 SV=1 - [OAT_DROME]	0	915790					6.05777	5.8	2	2	431	47.2813	7.04932
P25843	Profilin OS=Drosophila melanogaster GN=chic PE=1 SV=1 - [PROF_DROME]	0	913086					25.5827	34.13	2	5	126	13.7148	5.41455
Q7JVZ8	CG5224 OS=Drosophila melanogaster GN=GstE11 PE=2 SV=1 - [Q7JVZ8_DROME]	0	912386					2.48482	5.33	1	1	225	25.078	5.87158
P29845	Heat shock 70 kDa protein cognate 5 OS=Drosophila melanogaster GN=Hsc70-5 PE=1 SV=2 - [HSP7E_DROME]	0	906369					2.20483	1.46	1	1	686	74.0202	6.354
P42282	Protein tramtrack, alpha isoform OS=Drosophila melanogaster GN=ttk PE=1 SV=3 - [TTKA_DROME]	0	893407					2.19337	2.71	1	1	813	88.3284	6.25244
Q0E914	Smooth, isoform G OS=Drosophila melanogaster GN=sm PE=4 SV=1 - [Q0E914_DROME]	0	888655					2.00768	6.54	1	1	260	28.4635	8.80713
Q9VGW7	Arginine methyltransferase 1 OS=Drosophila melanogaster GN=Art1 PE=2 SV=1 - [Q9VGW7_DROME]	0	870679					24.1461	23.67	6	9	376	42.7779	5.14795
Q9VEN1-2	Isoform 2 of Filamin-A OS=Drosophila melanogaster GN=cher - [FLNA_DROME]	0	869888					2.53162	1.19	1	1	838	90.3713	6.53662
Q9VEV7	CG17565 OS=Drosophila melanogaster GN=CG17565 PE=2 SV=1 - [Q9VEV7_DROME]	0	866861					1.98442	2.39	1	1	419	46.6818	5.38916
P52486	Ubiquitin-conjugating enzyme E2-22 kDa OS=Drosophila melanogaster GN=UbcD4 PE=1 SV=2 - [UBCD4_DROME]	0	861011					9.43827	7.54	1	3	199	22.4955	5.46533
Q9VXQ5	GH13725p OS=Drosophila melanogaster GN=Tcp-1zeta PE=2 SV=1 - [Q9VXQ5_DROME]	0	859776					33.6612	15.2	8	13	533	58.2096	6.62451
Q9VBH7	CG14544 OS=Drosophila melanogaster GN=CG14544 PE=2 SV=1 - [Q9VBH7_DROME]	0	850235					11.944	8.52	2	3	317	35.0783	7.03467
O97102	LD07775p OS=Drosophila melanogaster GN=smt3 PE=1 SV=1 - [O97102_DROME]	0	847431					3.06293	13.33	1	1	90	10.118	5.45264
Q9VYR0	Protein LSM12 homolog A OS=Drosophila melanogaster GN=CG15735 PE=2 SV=2 - [LS12A_DROME]	0	846549					2.13154	5.99	1	1	217	23.7307	5.68115
Q9I7T6	CG10862 OS=Drosophila melanogaster GN=CG10862-RA PE=2 SV=1 - [Q9I7T6_DROME]	0	839148					2.65349	3.39	1	1	354	39.03	10.0229
Q9VCA9	Signal peptidase complex subunit 3 OS=Drosophila melanogaster GN=Spase22-23 PE=2 SV=1 - [SPCS3_DROME]	0	836116					1.94548	5.03	1	1	179	20.2914	7.97217
Q9V3Y4	LD43650p OS=Drosophila melanogaster GN=Mtch PE=2 SV=1 - [Q9V3Y4_DROME]	0	836044					3.59809	5.06	1	1	316	34.9893	9.05615
Q23983	Soluble NSF attachment protein OS=Drosophila melanogaster GN=Snap PE=1 SV=1 - [SNAP_DROME]	0	832244					2.55828	4.11	1	1	292	32.979	5.45264
Q7JXF5	GH12838p OS=Drosophila melanogaster GN=Nup62 PE=2 SV=1 - [Q7JXF5_DROME]	0	831142					13.56	13.2	4	5	394	40.6594	4.80518
Q9VP05	Mediator of RNA polymerase II transcription subunit 1 OS=Drosophila melanogaster GN=MED1 PE=1 SV=2 - [MED1_DROME]	0	822494					2.01257	1.36	1	1	1475	149.439	9.33447
Q9VTZ6	Probable phosphomannomutase OS=Drosophila melanogaster GN=CG10688 PE=2 SV=1 - [PMM_DROME]	0	815139					4.74906	5.12	1	2	254	29.648	5.70654
Q9VXG8	Serine/threonine-protein kinase ATR OS=Drosophila melanogaster GN=mei-41 PE=1 SV=2 - [ATR_DROME]	0	812364					4.11484	0.91	2	2	2517	289.144	7.56201
Q7JXZ2	Eip55E OS=Drosophila melanogaster GN=Eip55E PE=2 SV=1 - [Q7JXZ2_DROME]	0	810225					17.8553	13.74	4	6	393	42.9613	7.62061
Q9VEH0	Aluminum tubes, isoform A OS=Drosophila melanogaster GN=alt PE=4 SV=1 - [Q9VEH0_DROME]	0	802501					2.20363	1.31	1	1	842	95.0376	7.09326
Q9VXF1	Serine/threonine-protein phosphatase 2B catalytic subunit 3 OS=Drosophila melanogaster GN=CanA-14F PE=1 SV=4 - [PP2B3_DROME]	0	798941					9.96867	3.42	2	4	584	64.2445	6.07471
Q9VZI3	Unc-112-related protein OS=Drosophila melanogaster GN=Fit1 PE=1 SV=1 - [UN112_DROME]	0	798706					2.67637	1.98	1	1	708	80.4455	7.72314
E1JGN7	Bancal, isoform E OS=Drosophila melanogaster GN=bl PE=4 SV=1 - [E1JGN7_DROME]	0	797095					2.08864	2.64	1	1	493	49.8425	8.35303
Q9VXK9	CG9170, isoform A OS=Drosophila melanogaster GN=CG9170 PE=2 SV=1 - [Q9VXK9_DROME]	0	792510					1.93247	1.04	1	1	1246	139.63	6.17627
Q9V434	Asparaginyl-tRNA synthetase, isoform A OS=Drosophila melanogaster GN=Aats-asn PE=2 SV=1 - [Q9V434_DROME]	0	791548					7.67813	4.12	2	3	558	63.8913	5.96045
Q9W415	tRNA (guanine-N(7)-)-methyltransferase non-catalytic subunit wuho OS=Drosophila melanogaster GN=wuho PE=2 SV=1 - [WUHO_DROME]	0	786341					4.32663	2.36	1	2	424	46.4694	5.33838
Q9VBX1	Nuclear export mediator factor NEMF homolog OS=Drosophila melanogaster GN=Clbn PE=1 SV=2 - [NEMF_DROME]	0	783005					2.01689	1.01	1	1	992	112.546	7.1665
Q9VWI0	CG12203 OS=Drosophila melanogaster GN=CG12203 PE=2 SV=2 - [Q9VWI0_DROME]	0	776069					10.1119	23.5	3	4	183	20.6684	9.80322
Q7K4Q9	HMG coenzyme A synthase, isoform A OS=Drosophila melanogaster GN=Hmgs PE=2 SV=1 - [Q7K4Q9_DROME]	0	763783					5.29155	3.01	1	2	465	51.1447	6.31592
Q26454	DNA replication licensing factor MCM4 OS=Drosophila melanogaster GN=dpa PE=1 SV=2 - [MCM4_DROME]	0	761540					12.769	5.31	4	5	866	96.5496	7.51807
M9PH35	Cathepsin B1, isoform B OS=Drosophila melanogaster GN=CtsB1 PE=3 SV=1 - [M9PH35_DROME]	0	761328					2.84241	3.33	1	1	330	36.2434	6.31592
O18335	Drab11 OS=Drosophila melanogaster GN=Rab11 PE=2 SV=1 - [O18335_DROME]	0	759036					2.1678	5.14	1	1	214	24.2305	5.73193
P42284-1	Isoform M of Longitudinals lacking protein, isoforms H/M/V OS=Drosophila melanogaster GN=lola - [LOLA2_DROME]	0	758477					6.7217	3.23	1	2	465	49.2899	5.17334
Q8MS37	RE15579p OS=Drosophila melanogaster GN=tyn PE=2 SV=1 - [Q8MS37_DROME]	0	748157					16.6927	7.41	4	6	715	80.6301	5.90967
Q86BY9	Protein rigor mortis OS=Drosophila melanogaster GN=rig PE=1 SV=1 - [RIG_DROME]	0	746592					5.38478	0.89	1	2	1235	137.741	6.771
M9PCC7	Piezo, isoform M OS=Drosophila melanogaster GN=Piezo PE=4 SV=1 - [M9PCC7_DROME]	0	742481					1.93901	0.47	1	1	2533	288.14	8.27979
Q9W350	C11.1 OS=Drosophila melanogaster GN=c11.1 PE=2 SV=2 - [Q9W350_DROME]	0	734444					1.93752	0.8	1	1	1742	192.968	6.3667
Q9VVX4	Mitochondrial ribosomal protein L21, isoform A OS=Drosophila melanogaster GN=mRpL21 PE=2 SV=2 - [Q9VVX4_DROME]	0	731160					9.68933	15.42	2	4	201	22.5991	10.1548
Q9W212	CG30259, isoform A OS=Drosophila melanogaster GN=CG30259 PE=4 SV=3 - [Q9W212_DROME]	0	722853					4.42646	4.44	2	2	540	63.1472	7.2251
Q9VE85	CG7671 OS=Drosophila melanogaster GN=Nup43 PE=4 SV=1 - [Q9VE85_DROME]	0	711922					2.41875	3.63	1	1	358	40.1224	5.22412
Q9VVN2	Probable 28S ribosomal protein S26, mitochondrial OS=Drosophila melanogaster GN=mRpS26 PE=2 SV=1 - [RT26_DROME]	0	708174					7.58884	6.22	1	2	225	26.2475	8.41162
Q9V9S8-3	Isoform C of Ferrochelatase, mitochondrial OS=Drosophila melanogaster GN=FeCh - [HEMH_DROME]	0	702544					13.2723	14.23	3	5	281	31.7644	9.20264
Q9VF27	GM02062p OS=Drosophila melanogaster GN=ND23 PE=2 SV=1 - [Q9VF27_DROME]	0	694997					6.1516	10.6	2	3	217	24.5621	5.88428
M9PDD4	CG40045, isoform C OS=Drosophila melanogaster GN=CG40045 PE=3 SV=1 - [M9PDD4_DROME]	0	693717					2.09813	5.3	1	1	132	15.4016	6.53662
Q9U4L6	Mitochondrial import receptor subunit TOM40 homolog 1 OS=Drosophila melanogaster GN=Tom40 PE=2 SV=2 - [TO401_DROME]	0	686169					5.27742	3.78	1	2	344	36.3134	7.09326
P23128-2	Isoform B of Putative ATP-dependent RNA helicase me31b OS=Drosophila melanogaster GN=me31B - [DDX6_DROME]	0	683082					3.31751	2.8	1	1	428	48.6124	7.97217
Q0E8E8	MIP08013p1 OS=Drosophila melanogaster GN=Mpcp PE=2 SV=1 - [Q0E8E8_DROME]	0	679499					8.8825	4.78	2	4	356	38.825	8.88037
E1JJ90	CG7352, isoform C OS=Drosophila melanogaster GN=CG7352 PE=4 SV=1 - [E1JJ90_DROME]	0	668931					2.21444	5.08	1	1	394	47.7806	8.93896
Q9TVM2	Exportin-1 OS=Drosophila melanogaster GN=emb PE=1 SV=1 - [XPO1_DROME]	0	663109					6.22813	1.13	1	2	1063	122.72	5.87158
P42271	Tubulin gamma-2 chain OS=Drosophila melanogaster GN=gammaTub37C PE=2 SV=3 - [TBG2_DROME]	0	657498					2.08778	2.41	1	1	457	51.2639	6.31592
Q9VN86	AT14148p OS=Drosophila melanogaster GN=CG2604 PE=2 SV=1 - [Q9VN86_DROME]	0	656718					6.69908	3.26	1	2	430	47.2262	8.96826
A8JNV5	Rad9, isoform B OS=Drosophila melanogaster GN=Rad9 PE=4 SV=2 - [A8JNV5_DROME]	0	651098					2.20457	2.41	1	1	456	51.1773	4.89404
P36179	Serine/threonine-protein phosphatase PP2A 65 kDa regulatory subunit OS=Drosophila melanogaster GN=Pp2A-29B PE=2 SV=4 - [2AAA_DROME]	0	650762					21.46	13.03	5	8	591	65.3823	5.04639
A1ZAI3	Putative fatty acyl-CoA reductase CG8303 OS=Drosophila melanogaster GN=CG8303 PE=2 SV=2 - [FACR2_DROME]	0	648464					1.97109	1.61	1	1	620	70.0929	8.39697
Q9VP47	Pre-rRNA-processing protein TSR1 homolog OS=Drosophila melanogaster GN=CG7338 PE=1 SV=1 - [TSR1_DROME]	0	644439					4.70308	1.35	1	2	814	93.6582	6.87354
Q9VBU9	40S ribosomal protein S27 OS=Drosophila melanogaster GN=RpS27 PE=1 SV=1 - [Q9VBU9_DROME]	0	641591					16.5507	28.57	2	7	84	9.35785	9.5249
E1JH95	CG4966, isoform C OS=Drosophila melanogaster GN=HPS4 PE=4 SV=1 - [E1JH95_DROME]	0	638866					2.20675	1.33	1	1	828	93.0668	6.80029
Q9I7W2	CG12106 OS=Drosophila melanogaster GN=CG12106 PE=2 SV=1 - [Q9I7W2_DROME]	0	634713					3.06945	5.69	1	1	211	23.0679	5.78271
Q9VY97	Mutagen-sensitive 101 OS=Drosophila melanogaster GN=mus101 PE=4 SV=1 - [Q9VY97_DROME]	0	621788					1.95395	0.84	1	1	1425	158.34	6.50732
Q9VXD3	CG13012, isoform B OS=Drosophila melanogaster GN=CG13012 PE=2 SV=2 - [Q9VXD3_DROME]	0	618421					1.97443	11.63	1	1	129	13.9041	7.34229
Q9VYW4	CG1703 OS=Drosophila melanogaster GN=CG1703 PE=2 SV=1 - [Q9VYW4_DROME]	0	616570					3.3999	1.55	1	1	901	101.481	5.8208
Q9VQX6	CG3702, isoform A OS=Drosophila melanogaster GN=CG3702 PE=2 SV=2 - [Q9VQX6_DROME]	0	615133					2.29486	1.25	1	1	641	73.5533	7.13721
A1Z909	CG8545 OS=Drosophila melanogaster GN=CG8545-RA PE=2 SV=1 - [A1Z909_DROME]	0	610402					2.76393	1.68	1	1	891	99.7804	5.50342
Q9VMU0	CG8680 OS=Drosophila melanogaster GN=CG8680 PE=2 SV=1 - [Q9VMU0_DROME]	0	610230					2.21579	11.11	1	1	126	14.3482	8.57275
Q9VAX8	CG4849 OS=Drosophila melanogaster GN=CG4849 PE=2 SV=1 - [Q9VAX8_DROME]	0	609234					10.3245	3.69	3	4	975	110.58	5.03369
Q9VDV2	AT06125p OS=Drosophila melanogaster GN=CG6195 PE=2 SV=1 - [Q9VDV2_DROME]	0	607892					8.82846	6.06	2	4	363	40.6104	8.57275
O62530	AP-50, isoform A OS=Drosophila melanogaster GN=AP-2mu PE=2 SV=1 - [O62530_DROME]	0	582354					27.5551	12.59	4	8	437	49.8242	9.48096
Q9VAW3	GH12731p OS=Drosophila melanogaster GN=Gfat2 PE=2 SV=1 - [Q9VAW3_DROME]	0	579163					7.23671	1.46	1	3	683	76.4903	6.62451
Q9VXN4	Probable arginine--tRNA ligase, cytoplasmic OS=Drosophila melanogaster GN=Aats-arg PE=2 SV=1 - [SYRC_DROME]	0	579152					12.6802	4.36	2	4	665	75.5291	7.44482
O76928	Carmine, isoform A OS=Drosophila melanogaster GN=cm PE=2 SV=1 - [O76928_DROME]	0	574857					2.39016	2.65	1	1	415	46.7661	8.07471
Q9VDI3	CG17272 OS=Drosophila melanogaster GN=CG17272 PE=2 SV=2 - [Q9VDI3_DROME]	0	551171					8.52218	8.72	1	3	149	17.1245	5.59229
Q962I2	RAL2 OS=Drosophila melanogaster GN=Rala PE=2 SV=1 - [Q962I2_DROME]	0	541063					4.19706	13.71	2	2	197	22.4223	5.75732
Q9VXE8	Courtless OS=Drosophila melanogaster GN=crl PE=2 SV=1 - [Q9VXE8_DROME]	0	534296					2.27428	7.78	1	1	167	18.4442	4.79248
Q9VF03	Brahma associated protein 155 kDa OS=Drosophila melanogaster GN=mor PE=2 SV=3 - [Q9VF03_DROME]	0	533791					2.48329	1.08	1	1	1209	131.28	5.73193
Q9W4P5	V-type proton ATPase subunit d 1 OS=Drosophila melanogaster GN=VhaAC39-1 PE=2 SV=1 - [VA0D1_DROME]	0	532368					8.5848	6.57	2	3	350	39.8257	4.90674
O96607	Homer OS=Drosophila melanogaster GN=homer PE=2 SV=1 - [O96607_DROME]	0	532037					2.16072	2.54	1	1	394	42.6784	7.48877
Q2PE36	Adenosine deaminase acting on RNA, isoform C OS=Drosophila melanogaster GN=Adar PE=2 SV=1 - [Q2PE36_DROME]	0	530061					1.96197	6.45	1	2	186	20.7736	9.23193
Q9VH48	Probable histone-arginine methyltransferase CARMER OS=Drosophila melanogaster GN=Art4 PE=1 SV=1 - [CARM1_DROME]	0	509389					2.23447	1.89	1	1	530	59.6895	6.12549
P25008	Cyclin-C OS=Drosophila melanogaster GN=CycC PE=1 SV=1 - [CCNC_DROME]	0	501086					7.00333	4.12	1	3	267	31.2724	6.354
Q9V4W1	Nucleoporin GLE1 OS=Drosophila melanogaster GN=GLE1 PE=2 SV=1 - [GLE1_DROME]	0	479846					2.26871	1.62	1	1	677	77.3109	6.80029
Q9XZ19	CG3909 OS=Drosophila melanogaster GN=CG3909 PE=2 SV=1 - [Q9XZ19_DROME]	0	472304					6.36918	3.93	1	2	331	36.0776	5.24951
Q8I0L0	CG32240 OS=Drosophila melanogaster GN=CG32240 PE=2 SV=1 - [Q8I0L0_DROME]	0	440927					2.00342	8.28	1	1	145	17.382	9.86182
P21914	Succinate dehydrogenase [ubiquinone] iron-sulfur subunit, mitochondrial OS=Drosophila melanogaster GN=SdhB PE=2 SV=2 - [SDHB_DROME]	0	432732					4.34252	6.73	2	2	297	33.7189	8.66064
O76464	Nitrilase and fragile histidine triad fusion protein NitFhit OS=Drosophila melanogaster GN=NitFhit PE=1 SV=1 - [NFT1_DROME]	0	419021					10.7404	2.83	1	3	460	52.1986	7.60596
P29327	40S ribosomal protein S6 OS=Drosophila melanogaster GN=RpS6 PE=1 SV=1 - [RS6_DROME]	0	414736					7.04988	8.47	2	3	248	28.3899	10.7407
Q9Y103	Septin-interacting protein 1 OS=Drosophila melanogaster GN=sip1 PE=1 SV=1 - [TFP11_DROME]	0	392981					2.74796	2.38	1	1	839	94.7682	6.18896
Q9VGZ3	Iron regulatory protein 1B OS=Drosophila melanogaster GN=Irp-1B PE=4 SV=1 - [Q9VGZ3_DROME]	0	383902					4.68331	1.33	1	2	899	98.5165	5.94775
P17917	Proliferating cell nuclear antigen OS=Drosophila melanogaster GN=PCNA PE=1 SV=2 - [PCNA_DROME]	0	379954					4.75258	7.31	2	2	260	28.8111	4.80518
Q8T079	Putative oxidoreductase GLYR1 homolog OS=Drosophila melanogaster GN=CG4747 PE=1 SV=1 - [GLYR1_DROME]	0	376408					4.26578	1.99	1	2	602	65.211	6.1001
Q7KVY5	Shaggy, isoform K OS=Drosophila melanogaster GN=sgg PE=4 SV=1 - [Q7KVY5_DROME]	0	354258					7.81919	4.09	1	2	416	43.315	8.01611
Q9VEP6	CG3590 OS=Drosophila melanogaster GN=AdSL PE=2 SV=1 - [Q9VEP6_DROME]	0	346349					12.3982	6.24	2	4	481	53.7638	7.48877
Q7JQH9	LD31742p OS=Drosophila melanogaster GN=whd PE=2 SV=1 - [Q7JQH9_DROME]	0	342874					2.66653	1.67	1	1	780	89.3561	8.45557
P04359	60S ribosomal protein L32 OS=Drosophila melanogaster GN=RpL32 PE=1 SV=3 - [RL32_DROME]	0	337715					12.8393	17.16	2	5	134	16.0098	11.3999
Q8SXF0	Mitochondrial ribosomal protein S9 OS=Drosophila melanogaster GN=mRpS9 PE=2 SV=1 - [Q8SXF0_DROME]	0	328616					23.3845	12.66	4	7	395	45.2401	8.90967
Q9VIN9	LP10852p OS=Drosophila melanogaster GN=mRpS18B PE=2 SV=1 - [Q9VIN9_DROME]	0	254415					2.42085	5.39	1	1	204	23.1645	8.67529
Q8MSS7	Mitochondrial ribosomal protein S2 OS=Drosophila melanogaster GN=mRpS2 PE=2 SV=1 - [Q8MSS7_DROME]	0	197643					15.5666	16.67	4	6	264	30.1925	9.14404
Q9VUJ0	39S ribosomal protein L39, mitochondrial OS=Drosophila melanogaster GN=mRpL39 PE=1 SV=2 - [RM39_DROME]	0	173080					5.10628	3.6	1	2	333	37.301	8.6167
P32234	GTP-binding protein 128up OS=Drosophila melanogaster GN=128up PE=2 SV=2 - [128UP_DROME]	0	0					5.3383	6.25	2	2	368	41.1058	8.60205
Q9VI04	Beta-alanine synthase OS=Drosophila melanogaster GN=pyd3 PE=1 SV=2 - [Q9VI04_DROME]	0	0					4.74306	6.74	2	2	386	43.7719	6.85889
P50887	60S ribosomal protein L22 OS=Drosophila melanogaster GN=RpL22 PE=1 SV=2 - [RL22_DROME]	0	0					4.15252	3.68	1	2	299	30.5919	10.1108
M9PDW9	Deadlock, isoform B OS=Drosophila melanogaster GN=del PE=4 SV=1 - [M9PDW9_DROME]	0	0					2.20469	2.35	1	1	978	110.407	9.14404
A1ZAB5	Protein clueless OS=Drosophila melanogaster GN=clu PE=1 SV=1 - [CLU_DROME]	0	0					7.65504	2.76	3	3	1448	160.752	6.59521
O76511	Thymidylate synthase OS=Drosophila melanogaster GN=Ts PE=1 SV=2 - [TYSY_DROME]	0	0					28.7897	19	5	9	321	36.6333	6.60986
Q9VCV7	CG4907 OS=Drosophila melanogaster GN=CG4907 PE=4 SV=1 - [Q9VCV7_DROME]	0	0					2.48531	1.41	1	1	919	104.267	7.73779
Q9VS34	60S ribosomal protein L18 OS=Drosophila melanogaster GN=RpL18 PE=1 SV=1 - [RL18_DROME]	0	0					24.7537	19.68	3	9	188	21.6511	11.5317
Q9VHT2	FI07663p OS=Drosophila melanogaster GN=tex PE=2 SV=1 - [Q9VHT2_DROME]	0	0					2.38409	4.06	1	1	320	36.3829	6.46826
Q9VQR8	CG33123 OS=Drosophila melanogaster GN=CG33123 PE=3 SV=2 - [Q9VQR8_DROME]	0	0					17.6376	5.5	5	6	1182	134.787	7.63525
Q9VDQ7	Phagocyte signaling-impaired protein OS=Drosophila melanogaster GN=psidin PE=2 SV=1 - [NAA25_DROME]	0	0					1.95575	0.95	1	1	948	109.04	6.94678
Q9VPN0	CG3625, isoform B OS=Drosophila melanogaster GN=CG3625 PE=2 SV=1 - [Q9VPN0_DROME]	0	0					2.17696	5.24	1	1	248	28.4893	9.51025
Q9W0Y1	Troponin C-akin-1 protein OS=Drosophila melanogaster GN=Tina-1 PE=2 SV=1 - [TINA1_DROME]	0	0					10.4258	15.57	2	3	167	19.0435	7.44482
M9PFW8	CG32165, isoform B OS=Drosophila melanogaster GN=CG32165 PE=4 SV=1 - [M9PFW8_DROME]	0	0					5.58559	2.08	2	2	1059	118.783	4.80518
Q9V9Q4	CG1416, isoform A OS=Drosophila melanogaster GN=CG1416 PE=2 SV=2 - [Q9V9Q4_DROME]	0	0					11.4327	8.19	2	3	354	40.1291	6.56592
Q9VNB9	RE17737p OS=Drosophila melanogaster GN=RpL35A PE=1 SV=1 - [Q9VNB9_DROME]	0	0					1.93359	5.73	1	1	157	17.6447	11.1216
Q7KSZ0	Alhambra OS=Drosophila melanogaster GN=Alh PE=2 SV=1 - [Q7KSZ0_DROME]	0	0					2.88611	2.95	1	1	1323	132.804	8.66064
Q9W0S6	IP18235p OS=Drosophila melanogaster GN=mRpL17 PE=2 SV=2 - [Q9W0S6_DROME]	0	0					6.6734	12.5	2	3	176	20.8521	9.94971
Q9W334	40S ribosomal protein S28 OS=Drosophila melanogaster GN=RpS28b PE=1 SV=2 - [RS28_DROME]	0	0					8.38117	32.31	2	4	65	7.47205	10.3745
Q9W420	Transcription elongation factor SPT6 OS=Drosophila melanogaster GN=Spt6 PE=1 SV=1 - [SPT6H_DROME]	0	0					3.27608	0.82	1	1	1831	208.469	5.31299
Q9VPL3	39S ribosomal protein L10, mitochondrial OS=Drosophila melanogaster GN=mRpL10 PE=2 SV=1 - [RM10_DROME]	0	0					6.5884	6.05	1	2	248	28.3191	10.0669
Q9VF89	39S ribosomal protein L9, mitochondrial OS=Drosophila melanogaster GN=mRpL9 PE=2 SV=1 - [RM09_DROME]	0	0					2.10185	4.03	1	1	248	28.7862	9.26123
Q8I0I5	Pop2, isoform B OS=Drosophila melanogaster GN=Pop2 PE=2 SV=1 - [Q8I0I5_DROME]	0	0					7.1351	4.44	1	2	293	33.4574	5.14795
Q8MSW0	Isoleucyl-tRNA synthetase, isoform A OS=Drosophila melanogaster GN=Aats-ile PE=2 SV=1 - [Q8MSW0_DROME]	0	0					20.5573	7.73	7	8	1229	141.01	7.51807
Q7KSM5	Aos1 OS=Drosophila melanogaster GN=Aos1 PE=2 SV=1 - [Q7KSM5_DROME]	0	0					7.1721	8.31	3	3	337	37.6497	5.43994
Q9VUH8	CG13472 OS=Drosophila melanogaster GN=Tdrd3 PE=2 SV=1 - [Q9VUH8_DROME]	0	0					4.04975	1.79	1	2	836	91.6722	9.5835
Q9VWE8	Actin-related protein 10 OS=Drosophila melanogaster GN=Arp10 PE=2 SV=1 - [Q9VWE8_DROME]	0	0					3.19683	3.44	1	1	378	42.2208	5.30029
Q9V3J1-3	Isoform D of V-type proton ATPase subunit H OS=Drosophila melanogaster GN=VhaSFD - [VATH_DROME]	0	0					8.38299	5.9	2	3	441	50.6952	6.53662
Q9VKE7	CG14933, isoform A OS=Drosophila melanogaster GN=CG42486-RA PE=4 SV=1 - [Q9VKE7_DROME]	0	0					1.99259	19.48	1	1	77	8.50725	8.48486
Q9VIE7	Burgundy OS=Drosophila melanogaster GN=bur PE=2 SV=3 - [Q9VIE7_DROME]	0	0					9.23683	3.81	2	3	683	76.7421	6.80029
Q8INE8	Arginine methyltransferase 3, isoform B OS=Drosophila melanogaster GN=Art3 PE=2 SV=1 - [Q8INE8_DROME]	0	0					2.62679	2.74	1	1	474	54.169	5.08447
Q9U9Q4	Eukaryotic translation initiation factor 3 subunit H OS=Drosophila melanogaster GN=eIF-3p40 PE=2 SV=2 - [EIF3H_DROME]	0	0					12.0313	6.51	2	4	338	38.3832	6.1001
O97454	L(1)10Bb OS=Drosophila melanogaster GN=l(1)10Bb PE=2 SV=1 - [O97454_DROME]	0	0					2.28408	6.94	1	1	144	16.9985	8.51416
O76861	CG2685 OS=Drosophila melanogaster GN=CG2685-RA PE=2 SV=1 - [O76861_DROME]	0	0					2.78492	2.54	1	1	552	60.9309	7.51807
O62602	Licorne OS=Drosophila melanogaster GN=lic PE=2 SV=1 - [O62602_DROME]	0	0					7.50989	3.89	1	3	334	38.1703	6.39209
Q9VQD8	Actin-related protein 2/3 complex subunit 5 OS=Drosophila melanogaster GN=Arpc5 PE=1 SV=1 - [Q9VQD8_DROME]	0	0					2.18582	5.96	1	1	151	16.6584	5.18604
Q7KN90	Cysteine--tRNA ligase, cytoplasmic OS=Drosophila melanogaster GN=Aats-cys PE=1 SV=1 - [SYCC_DROME]	0	0					2.11918	1.08	1	1	741	84.2058	6.30322
A1Z813	Sec24 OS=Drosophila melanogaster GN=Sec24AB PE=4 SV=1 - [A1Z813_DROME]	0	0					2.30024	0.93	1	1	1184	129.298	7.62061
Q9VYS8	Anoctamin OS=Drosophila melanogaster GN=CG10353-RC PE=2 SV=3 - [Q9VYS8_DROME]	0	0					2.16917	2.34	1	1	984	112.343	7.45947
Q9V431	Apoptosis inhibitor 5 homolog OS=Drosophila melanogaster GN=Aac11 PE=2 SV=1 - [API5_DROME]	0	0					8.60435	2.61	1	3	536	59.8929	6.75635
Q8I8V0	Transcriptional adapter 2B OS=Drosophila melanogaster GN=Ada2b PE=1 SV=1 - [TAD2B_DROME]	0	0					4.33452	3.78	1	2	555	61.9923	7.09326
Q9VHJ8	SkpA associated protein, isoform A OS=Drosophila melanogaster GN=skap PE=3 SV=2 - [Q9VHJ8_DROME]	0	0					14.1596	9.96	4	5	502	54.773	8.66064
P27864	Recombination repair protein 1 OS=Drosophila melanogaster GN=Rrp1 PE=1 SV=2 - [RRP1_DROME]	0	0					2.64438	1.77	1	1	679	74.5887	8.98291
Q9VIK0	CG9319, isoform A OS=Drosophila melanogaster GN=CG9319-RA PE=2 SV=1 - [Q9VIK0_DROME]	0	0					2.21413	4.29	1	1	373	41.5864	6.55127
Q9VLI9	RH40237p OS=Drosophila melanogaster GN=Trs23 PE=2 SV=1 - [Q9VLI9_DROME]	0	0					2.60187	6.39	1	1	219	24.6959	5.43994
Q9VXQ3	CG8239 OS=Drosophila melanogaster GN=CG8239 PE=2 SV=1 - [Q9VXQ3_DROME]	0	0					6.38409	3.87	1	2	388	42.8056	6.82959
Q9VCN1	DNA polymerase OS=Drosophila melanogaster GN=DNApol-epsilon PE=3 SV=3 - [Q9VCN1_DROME]	0	0					2.25163	1.16	1	1	2236	256.538	6.46826
P27619-2	Isoform 2 of Dynamin OS=Drosophila melanogaster GN=shi - [DYN_DROME]	0	0					7.3005	1.81	1	2	830	92.9723	8.23584
P05812	Heat shock protein 67B1 OS=Drosophila melanogaster GN=Hsp67Ba PE=3 SV=1 - [HSP6A_DROME]	0	0					2.20531	8.4	1	1	238	26.5747	8.77783
P08111-2	Isoform p78 of Lethal(2) giant larvae protein OS=Drosophila melanogaster GN=l(2)gl - [L2GL_DROME]	0	0					2.11858	1.98	1	1	708	78.0626	6.07471
Q9Y0Y2	Adenylosuccinate synthetase OS=Drosophila melanogaster GN=AdSS PE=2 SV=1 - [PURA_DROME]	0	0					17.7015	8.05	3	6	447	48.8703	6.84424
P05990-2	Isoform B of CAD protein OS=Drosophila melanogaster GN=r - [PYR1_DROME]	0	0					3.98461	1.66	2	2	1386	153.19	5.92236
Q27237	Protein tumorous imaginal discs, mitochondrial OS=Drosophila melanogaster GN=l(2)tid PE=1 SV=2 - [TID_DROME]	0	0					24.7068	7.69	3	8	520	56.1019	9.1001
Q9XZU1	Exportin-2 OS=Drosophila melanogaster GN=Cas PE=2 SV=2 - [XPO2_DROME]	0	0					4.17889	2.36	2	2	975	110.098	5.8208
Q8IND1	Arpc3A, isoform D OS=Drosophila melanogaster GN=Arpc3A PE=2 SV=2 - [Q8IND1_DROME]	0	0					5.17883	15.63	2	2	160	18.2694	8.90967
M9PJQ5	Wings up A, isoform K OS=Drosophila melanogaster GN=wupA PE=4 SV=1 - [M9PJQ5_DROME]	0	0					1.96475	5.98	1	1	184	21.6368	9.68604
Q8I0A0	CG5854, isoform B OS=Drosophila melanogaster GN=CG5854 PE=2 SV=1 - [Q8I0A0_DROME]	0	0					2.41875	3.95	1	1	329	37.2088	5.73193
A8JRC2	CG5028, isoform E OS=Drosophila melanogaster GN=CG5028 PE=3 SV=1 - [A8JRC2_DROME]	0	0					2.38311	4.11	1	1	341	37.6589	6.11279
M9PCQ6	CG6509, isoform C OS=Drosophila melanogaster GN=CG6509 PE=4 SV=1 - [M9PCQ6_DROME]	0	0					2.16309	1.07	1	1	1497	162.422	8.17725
Q9VDE2	CG5793 OS=Drosophila melanogaster GN=CG5793 PE=4 SV=2 - [Q9VDE2_DROME]	0	0					2.57929	7.02	1	1	228	24.5877	6.53662
