# Supplementary material for: Mysterious inhibitory cell regulator investigated and found likely to be secretogranin II related
Source: PeerJ. 2017 Oct 13;5:e3833. doi: 10.7717/peerj.3833 (PMC5642266; doi:10.7717/peerj.3833)
Supplement: Supplemental Information 7 — Total hits 71. [file peerj-05-3833-s007.xlsx]

## Sheet: Sheet1
Accession	Description	Score	Coverage	# Proteins	# Unique Peptides	# Peptides	# PSMs	Area	# AAs	MW [kDa]	calc. pI
P06607	Vitellogenin-3 OS=Drosophila melanogaster GN=Yp3 PE=1 SV=1 - [VIT3_DROME]	90.1588	50.95	1	13	13	27	7.81952e+06	420	46.0726	8.49951
P02572	Actin-42A OS=Drosophila melanogaster GN=Act42A PE=1 SV=3 - [ACT2_DROME]	83.0148	37.23	2	5	11	27	2.68775e+07	376	41.7968	5.47803
P02255	Histone H1 OS=Drosophila melanogaster GN=His1 PE=1 SV=1 - [H1_DROME]	56.9721	10.94	5	3	3	23	1.70018e+07	256	26.3433	10.5356
M9NFR5	Ypsilon schachtel, isoform B OS=Drosophila melanogaster GN=yps PE=4 SV=1 - [M9NFR5_DROME]	54.2279	32.35	2	7	7	16	1.43716e+07	340	36.9564	10.0083
E1JGP0	Actin 57B, isoform C OS=Drosophila melanogaster GN=Act57B PE=2 SV=1 - [E1JGP0_DROME]	46.8782	24.17	5	1	7	17	2.64059e+07	360	40.2322	5.8335
P02843	Vitellogenin-1 OS=Drosophila melanogaster GN=Yp1 PE=1 SV=1 - [VIT1_DROME]	38.8902	31.44	1	8	8	13	5.20913e+06	439	48.6815	7.69385
P02844	Vitellogenin-2 OS=Drosophila melanogaster GN=Yp2 PE=1 SV=2 - [VIT2_DROME]	35.7054	21.04	1	6	6	10	4.85383e+06	442	49.63	7.95752
P48588	40S ribosomal protein S25 OS=Drosophila melanogaster GN=RpS25 PE=1 SV=3 - [RS25_DROME]	25.0527	29.06	1	4	4	9	1.30261e+07	117	13.1934	10.272
P84051	Histone H2A OS=Drosophila melanogaster GN=His2A PE=1 SV=2 - [H2A_DROME]	24.6413	31.45	3	3	3	7	1.50347e+07	124	13.3545	10.7261
P08736	Elongation factor 1-alpha 1 OS=Drosophila melanogaster GN=Ef1alpha48D PE=1 SV=2 - [EF1A1_DROME]	23.0342	12.74	2	5	5	11	8.17477e+06	463	50.2754	9.0708
P84040	Histone H4 OS=Drosophila melanogaster GN=His4 PE=1 SV=2 - [H4_DROME]	21.6436	50.49	1	5	5	8	1.0076e+07	103	11.3744	11.356
A1ZAH8	Ribosomal protein S15, isoform B OS=Drosophila melanogaster GN=RpS15 PE=2 SV=1 - [A1ZAH8_DROME]	21.4588	27.89	2	2	2	6	736328	147	16.9682	10.3306
Q24560	Tubulin beta-1 chain OS=Drosophila melanogaster GN=betaTub56D PE=1 SV=2 - [TBB1_DROME]	18.331	14.99	7	5	5	7	724511	447	50.1151	4.85596
P92177-4	Isoform C of 14-3-3 protein epsilon OS=Drosophila melanogaster GN=14-3-3epsilon - [1433E_DROME]	18.2053	14.45	7	3	3	6	3.03498e+06	256	29.1545	4.84326
P48603	F-actin-capping protein subunit beta OS=Drosophila melanogaster GN=cpb PE=2 SV=1 - [CAPZB_DROME]	16.4258	8.33	1	2	2	5	2.96304e+06	276	31.3435	5.43994
Q9V3E7	Aly OS=Drosophila melanogaster GN=Ref1 PE=2 SV=1 - [Q9V3E7_DROME]	14.5891	17.67	1	4	4	5	6.97778e+06	266	27.8347	10.5503
Q05825	ATP synthase subunit beta, mitochondrial OS=Drosophila melanogaster GN=ATPsyn-beta PE=2 SV=3 - [ATPB_DROME]	14.3784	4.75	3	2	2	5	1.15325e+06	505	54.0744	5.2749
Q9VJ26	EF-hand domain-containing protein D2 homolog OS=Drosophila melanogaster GN=Swip-1 PE=2 SV=1 - [EFHD2_DROME]	12.0615	5.07	1	1	1	5	1.05983e+07	217	25.0714	5.13525
Q8T8R1	CCHC-type zinc finger protein CG3800 OS=Drosophila melanogaster GN=CG3800 PE=1 SV=1 - [Y3800_DROME]	11.8333	27.88	1	3	3	4	813036	165	17.6028	8.646
Q9V3P0	Peroxiredoxin 1 OS=Drosophila melanogaster GN=Jafrac1 PE=1 SV=1 - [PRDX1_DROME]	11.799	5.67	1	1	1	4	1.61677e+07	194	21.724	5.70654
Q9VDH8	Ribosomal protein S30, isoform A OS=Drosophila melanogaster GN=RpS30 PE=1 SV=1 - [Q9VDH8_DROME]	11.4336	7.58	1	1	1	4	1.37637e+08	132	14.5757	10.0522
Q26365-2	Isoform A of ADP,ATP carrier protein OS=Drosophila melanogaster GN=sesB - [ADT_DROME]	10.2727	6.35	3	2	2	4	1.28482e+07	299	32.8881	9.77393
Q9W2R3	LP03320p OS=Drosophila melanogaster GN=sktl PE=2 SV=2 - [Q9W2R3_DROME]	10.1527	2.02	1	1	1	3	3.39437e+07	792	87.703	7.31299
P22058	Chromosomal protein D1 OS=Drosophila melanogaster GN=D1 PE=1 SV=3 - [CPD1_DROME]	8.46042	3.94	1	1	1	3	1.60021e+06	355	36.9789	6.63916
P06604	Tubulin alpha-2 chain OS=Drosophila melanogaster GN=alphaTub85E PE=1 SV=1 - [TBA2_DROME]	8.26719	8.24	1	1	3	3	1.59156e+06	449	49.9346	5.19873
P06603	Tubulin alpha-1 chain OS=Drosophila melanogaster GN=alphaTub84B PE=2 SV=1 - [TBA1_DROME]	8.24572	9.33	2	1	3	3	3.61827e+06	450	49.8765	5.13525
P07486	Glyceraldehyde-3-phosphate dehydrogenase 1 OS=Drosophila melanogaster GN=Gapdh1 PE=2 SV=2 - [G3P1_DROME]	7.65517	4.22	2	1	1	2	1.82179e+06	332	35.3282	8.17725
P41094	40S ribosomal protein S18 OS=Drosophila melanogaster GN=RpS18 PE=1 SV=1 - [RS18_DROME]	7.59437	7.89	1	1	1	3	446361	152	17.6006	10.4771
Q06559	40S ribosomal protein S3 OS=Drosophila melanogaster GN=RpS3 PE=1 SV=1 - [RS3_DROME]	7.25496	10.16	1	2	2	2	2.91997e+06	246	27.4536	9.39307
Q9VZ23	GTP-binding nuclear protein Ran OS=Drosophila melanogaster GN=ran PE=1 SV=1 - [RAN_DROME]	6.81422	10.65	1	2	2	3	1.52311e+06	216	24.6927	7.81104
P02828	Heat shock protein 83 OS=Drosophila melanogaster GN=Hsp83 PE=1 SV=1 - [HSP83_DROME]	6.51812	3.63	3	2	2	2	788451	717	81.8142	5.021
P08879	Nucleoside diphosphate kinase OS=Drosophila melanogaster GN=awd PE=1 SV=3 - [NDKA_DROME]	6.46368	18.95	1	2	2	3	727344	153	17.1589	8.11865
Q9W418	GH17761p OS=Drosophila melanogaster GN=Ubi-p5E PE=2 SV=3 - [Q9W418_DROME]	6.14887	32.77	5	2	2	2	1.54101e+07	534	59.9934	7.62061
P11147	Heat shock 70 kDa protein cognate 4 OS=Drosophila melanogaster GN=Hsc70-4 PE=1 SV=3 - [HSP7D_DROME]	5.48754	4.61	2	2	2	2	920774	651	71.0874	5.51611
P49630	60S ribosomal protein L36 OS=Drosophila melanogaster GN=RpL36 PE=1 SV=1 - [RL36_DROME]	5.40874	10.43	1	2	2	2	2.00377e+06	115	13.4937	11.3706
Q24154	60S ribosomal protein L29 OS=Drosophila melanogaster GN=RpL29 PE=1 SV=1 - [RL29_DROME]	4.52858	22.37	1	2	2	2	2.79423e+06	76	8.91486	11.3413
Q9W0S4	FI07208p OS=Drosophila melanogaster GN=miple2 PE=2 SV=1 - [Q9W0S4_DROME]	3.76381	7.17	3	1	1	1	1.31077e+06	279	30.4425	10.228
Q9V597	60S ribosomal protein L31 OS=Drosophila melanogaster GN=RpL31 PE=1 SV=1 - [RL31_DROME]	3.51446	11.29	1	1	1	1	365214	124	14.5237	10.1987
C5WLT4	IP03318p OS=Drosophila melanogaster GN=mGluR PE=2 SV=1 - [C5WLT4_DROME]	3.16862	7.32	2	1	1	1	2.57595e+06	533	59.3406	6.01123
Q94518	Nascent polypeptide-associated complex subunit alpha OS=Drosophila melanogaster GN=Nacalpha PE=1 SV=2 - [NACA_DROME]	3.12402	6.91	1	1	1	1		217	23.0067	4.7417
Q94920	Voltage-dependent anion-selective channel OS=Drosophila melanogaster GN=porin PE=1 SV=3 - [VDAC_DROME]	2.8613	4.96	1	1	1	1	180869	282	30.5315	6.96143
Q0KHS7	Lipid storage droplets surface-binding protein OS=Drosophila melanogaster GN=Lsd-2 PE=3 SV=1 - [Q0KHS7_DROME]	2.83573	4.18	3	1	1	1	621489	335	36.3448	8.79248
Q9W334	40S ribosomal protein S28 OS=Drosophila melanogaster GN=RpS28b PE=1 SV=2 - [RS28_DROME]	2.74052	18.46	1	1	1	1	708433	65	7.47205	10.3745
P02283	Histone H2B OS=Drosophila melanogaster GN=His2B PE=1 SV=2 - [H2B_DROME]	2.67817	8.13	1	1	1	1	588421	123	13.6875	10.3452
Q9VIM5	Actin-related protein 2/3 complex subunit 2 OS=Drosophila melanogaster GN=Arpc2 PE=2 SV=2 - [ARPC2_DROME]	2.62057	4.32	1	1	1	1	5.3591e+06	301	35.0822	7.91357
M9PEM4	CG42540, isoform H OS=Drosophila melanogaster GN=CG32245 PE=4 SV=1 - [M9PEM4_DROME]	2.50886	2.04	8	1	1	1	5.86264e+06	393	44.0614	5.49072
Q9VND0	Meiosis I arrest, isoform A OS=Drosophila melanogaster GN=mia PE=4 SV=3 - [Q9VND0_DROME]	2.44902	1.36	1	1	1	1		589	65.9423	9.23193
Q9W2X8	CG43902 OS=Drosophila melanogaster GN=CG12644 PE=4 SV=2 - [Q9W2X8_DROME]	2.41777	1.89	1	1	1	1	834885	1220	136.662	6.354
Q7PL78	CG40005 (Fragment) OS=Drosophila melanogaster GN=CG40005 PE=4 SV=3 - [Q7PL78_DROME]	2.39504	3.41	7	1	1	1	533990	323	37.5773	8.14795
A1Z8G7	CG9080 OS=Drosophila melanogaster GN=Listericin PE=2 SV=1 - [A1Z8G7_DROME]	2.35701	23.14	1	1	1	1	2.67271e+07	121	11.6826	8.90967
Q0E924	LD46344p OS=Drosophila melanogaster GN=Phb2 PE=2 SV=2 - [Q0E924_DROME]	2.28486	3.34	3	1	1	1	791550	299	33.0457	9.53955
P46150-5	Isoform C of Moesin/ezrin/radixin homolog 1 OS=Drosophila melanogaster GN=Moe - [MOEH_DROME]	2.22255	1.76	7	1	1	1	642255	512	60.5608	5.79541
Q9W1J3	Gastrulation defective protein 1 homolog OS=Drosophila melanogaster GN=CG5543 PE=2 SV=1 - [GAD1_DROME]	2.19551	1.68	1	1	1	1	2.73601e+07	655	73.5615	7.00537
O61492-2	Isoform B of Flotillin-2 OS=Drosophila melanogaster GN=Flo-2 - [FLOT2_DROME]	2.19543	3.53	2	1	1	1	364801	425	46.5733	5.89697
Q8MSI2	GH15296p OS=Drosophila melanogaster GN=Scp1 PE=2 SV=1 - [Q8MSI2_DROME]	2.14406	6.88	1	1	1	1	804635	189	21.6336	4.93213
D3PFF6	GH16248p OS=Drosophila melanogaster GN=Pitslre PE=2 SV=1 - [D3PFF6_DROME]	2.13404	1.29	2	1	1	1	226494	778	88.7444	7.98682
P19889	60S acidic ribosomal protein P0 OS=Drosophila melanogaster GN=RpLP0 PE=1 SV=1 - [RLA0_DROME]	2.10425	3.79	1	1	1	1	242879	317	34.1809	6.94678
Q9VBD8	RT02919p OS=Drosophila melanogaster GN=TwdlO PE=2 SV=1 - [Q9VBD8_DROME]	2.07568	4.37	1	1	1	1	2.59988e+07	229	24.4402	8.36768
P02517	Heat shock protein 26 OS=Drosophila melanogaster GN=Hsp26 PE=1 SV=2 - [HSP26_DROME]	1.92678	4.81	1	1	1	1	858414	208	22.9798	7.56201
Q9Y114	BcDNA.GH10229 OS=Drosophila melanogaster GN=BcDNA.GH10229 PE=2 SV=1 - [Q9Y114_DROME]	1.88151	2.74	1	1	1	1		656	71.1611	6.7417
M9NEE8	Rab8, isoform B OS=Drosophila melanogaster GN=Rab8 PE=3 SV=1 - [M9NEE8_DROME]	1.72603	6.4	20	1	1	1	1.51078e+06	172	19.675	8.35303
O62619-2	Isoform B of Pyruvate kinase OS=Drosophila melanogaster GN=PyK - [KPYK_DROME]	1.64975	2.15	2	1	1	1	2.48749e+06	512	55.0237	7.85498
Q9NDJ2-2	Isoform B of Helicase domino OS=Drosophila melanogaster GN=dom - [DOM_DROME]	0	1	3	1	1	1	772927	2497	274.446	6.37939
P26019	DNA polymerase alpha catalytic subunit OS=Drosophila melanogaster GN=DNApol-alpha180 PE=1 SV=2 - [DPOLA_DROME]	0	2.08	1	1	1	1	1.67299e+06	1488	169.796	8.01611
P26308	Guanine nucleotide-binding protein subunit beta-1 OS=Drosophila melanogaster GN=Gbeta13F PE=1 SV=1 - [GBB1_DROME]	0	1.47	6	1	1	1	4.29332e+06	340	37.1089	6.44287
Q9VGM1	CG14709 OS=Drosophila melanogaster GN=Mrp4 PE=2 SV=2 - [Q9VGM1_DROME]	0	0.68	1	1	1	1		1316	147.782	7.59131
Q8IGF3	CG1674, isoform D OS=Drosophila melanogaster GN=CG1674 PE=2 SV=1 - [Q8IGF3_DROME]	0	4.55	8	1	1	1	1.0551e+06	264	29.5649	5.87158
M9MS14	Moody, isoform C OS=Drosophila melanogaster GN=moody PE=3 SV=1 - [M9MS14_DROME]	0	3.16	1	1	1	1		633	69.0001	8.79248
B7Z005	Drongo, isoform I OS=Drosophila melanogaster GN=drongo PE=4 SV=2 - [B7Z005_DROME]	0	1.95	3	1	1	1		514	55.2616	7.97217
M9PGZ6	Zormin, isoform H OS=Drosophila melanogaster GN=zormin PE=4 SV=1 - [M9PGZ6_DROME]	0	0.2	7	1	1	1	722609	2934	330.754	5.74463
Q9VWB8	Nucleoporin 205, isoform A OS=Drosophila melanogaster GN=Nup205 PE=4 SV=2 - [Q9VWB8_DROME]	0	0.77	2	1	1	1	3.42028e+06	2067	232.582	6.66846
