# Supplementary material for: Mysterious inhibitory cell regulator investigated and found likely to be secretogranin II related
Source: PeerJ. 2017 Oct 13;5:e3833. doi: 10.7717/peerj.3833 (PMC5642266; doi:10.7717/peerj.3833)
Supplement: Supplemental Information 9 — Total control hits 1095. [file peerj-05-3833-s009.xlsx]

## Sheet: Sheet1
Accession	Description	Score	Coverage	# Proteins	# Unique Peptides	# Peptides	# PSMs	Area	# AAs	MW [kDa]	calc. pI
G3V6P7	Myosin, heavy polypeptide 9, non-muscle OS=Rattus norvegicus GN=LOC100911597 PE=4 SV=1 - [G3V6P7_RAT]	1424.71	38.21	17	65	85	545	2.07191e+08	1960	226.273	5.65576
G3V9Y1	Myosin, heavy polypeptide 10, non-muscle, isoform CRA_b OS=Rattus norvegicus GN=Myh10 PE=4 SV=1 - [G3V9Y1_RAT]	851.821	35.32	20	56	78	361	1.63221e+08	1976	228.857	5.5415
P60711	Actin, cytoplasmic 1 OS=Rattus norvegicus GN=Actb PE=1 SV=1 - [ACTB_RAT]	731.032	39.47	7	3	16	336	1.63004e+09	375	41.7097	5.47803
P48500	Triosephosphate isomerase OS=Rattus norvegicus GN=Tpi1 PE=1 SV=2 - [TPIS_RAT]	469.084	51.41	4	13	13	168	1.85699e+08	249	26.8318	7.23975
F1LNF0	Protein Myh14 OS=Rattus norvegicus GN=Myh14 PE=2 SV=1 - [F1LNF0_RAT]	440.046	24.85	16	40	51	168	1.39246e+08	2000	228.775	5.5542
P62738	Actin, aortic smooth muscle OS=Rattus norvegicus GN=Acta2 PE=2 SV=1 - [ACTA_RAT]	355.771	34.48	5	2	14	181	1.14233e+09	377	41.9818	5.38916
P69897	Tubulin beta-5 chain OS=Rattus norvegicus GN=Tubb5 PE=1 SV=1 - [TBB5_RAT]	289.513	28.15	3	1	13	99	4.6202e+07	444	49.639	4.89404
G3V7C6	RCG45400 OS=Rattus norvegicus GN=Tubb4b PE=3 SV=1 - [G3V7C6_RAT]	288	28.09	5	2	13	98	3.25084e+07	445	49.799	4.89404
P85108	Tubulin beta-2A chain OS=Rattus norvegicus GN=Tubb2a PE=1 SV=1 - [TBB2A_RAT]	265.167	28.09	3	2	13	90	2.85056e+07	445	49.875	4.89404
M0RCB1	Uncharacterized protein OS=Rattus norvegicus PE=4 SV=1 - [M0RCB1_RAT]	241.919	36.04	9	15	22	98	5.00514e+07	641	70.386	5.59229
P47942	Dihydropyrimidinase-related protein 2 OS=Rattus norvegicus GN=Dpysl2 PE=1 SV=1 - [DPYL2_RAT]	239.849	26.57	1	10	12	89	6.51713e+07	572	62.2386	6.37939
E9PTU4	Myosin-11 OS=Rattus norvegicus GN=Myh11 PE=2 SV=2 - [E9PTU4_RAT]	238.516	8.16	18	1	19	100	1.39246e+08	1972	227.156	5.49072
Q62952-2	Isoform 2 of Dihydropyrimidinase-related protein 3 OS=Rattus norvegicus GN=Dpysl3 - [DPYL3_RAT]	226.949	32.8	2	16	18	77	1.17014e+08	683	73.8529	6.45557
Q4QRB4	Tubulin beta-3 chain OS=Rattus norvegicus GN=Tubb3 PE=1 SV=1 - [TBB3_RAT]	177.648	21.33	2	1	10	57	2.75806e+07	450	50.3862	4.93213
M0R757	Protein LOC100360413 OS=Rattus norvegicus GN=LOC100360413 PE=4 SV=1 - [M0R757_RAT]	161.846	23.81	7	5	12	66	1.85225e+08	462	50.0761	9.01221
Q63610	Tropomyosin alpha-3 chain OS=Rattus norvegicus GN=Tpm3 PE=1 SV=2 - [TPM3_RAT]	160.477	31.05	1	2	11	60	2.95045e+07	248	28.9887	4.77979
Q63610-3	Isoform 3 of Tropomyosin alpha-3 chain OS=Rattus norvegicus GN=Tpm3 - [TPM3_RAT]	150.321	30.77	2	1	10	54	2.79028e+07	247	28.6918	4.79248
F1LP05	ATP synthase subunit alpha OS=Rattus norvegicus GN=Atp5a1 PE=2 SV=1 - [F1LP05_RAT]	132.689	25.68	3	14	14	54	4.75859e+07	553	59.7757	9.26123
P13832	Myosin regulatory light chain RLC-A OS=Rattus norvegicus GN=Rlc-a PE=2 SV=2 - [MRLCA_RAT]	132.357	30.23	5	6	6	48	6.74115e+07	172	19.8825	4.80518
P68370	Tubulin alpha-1A chain OS=Rattus norvegicus GN=Tuba1a PE=1 SV=1 - [TBA1A_RAT]	131.809	26.16	7	3	11	61	6.04639e+07	451	50.1036	5.05908
P62632	Elongation factor 1-alpha 2 OS=Rattus norvegicus GN=Eef1a2 PE=2 SV=1 - [EF1A2_RAT]	127.548	22.25	1	3	10	52	1.85225e+08	463	50.4223	9.02686
Q64119	Myosin light polypeptide 6 OS=Rattus norvegicus GN=Myl6 PE=1 SV=3 - [MYL6_RAT]	127.525	47.68	7	7	8	52	1.22491e+08	151	16.9641	4.55127
G3V6D3	ATP synthase subunit beta OS=Rattus norvegicus GN=Atp5b PE=3 SV=1 - [G3V6D3_RAT]	109.681	24.2	3	11	11	41	3.37777e+07	529	56.3095	5.2749
Q6IRK8	Spna2 protein OS=Rattus norvegicus GN=Sptan1 PE=2 SV=1 - [Q6IRK8_RAT]	109.001	13.01	5	30	30	54	3.18427e+06	2452	282.206	5.31299
Q62950	Dihydropyrimidinase-related protein 1 OS=Rattus norvegicus GN=Crmp1 PE=1 SV=1 - [DPYL1_RAT]	103.526	19.58	1	8	11	49	4.48918e+07	572	62.1566	7.12256
P00762	Anionic trypsin-1 OS=Rattus norvegicus GN=Prss1 PE=1 SV=1 - [TRY1_RAT]	102.646	8.13	1	1	1	28	1.96052e+06	246	25.9427	4.89404
P06685	Sodium/potassium-transporting ATPase subunit alpha-1 OS=Rattus norvegicus GN=Atp1a1 PE=1 SV=1 - [AT1A1_RAT]	101.317	20.82	13	21	21	47	1.20094e+07	1023	112.982	5.45264
Q5XIF6	Tubulin alpha-4A chain OS=Rattus norvegicus GN=Tuba4a PE=2 SV=1 - [TBA4A_RAT]	99.0818	20.98	3	1	9	47	3.15613e+07	448	49.8924	5.05908
P06761	78 kDa glucose-regulated protein OS=Rattus norvegicus GN=Hspa5 PE=1 SV=1 - [GRP78_RAT]	97.3263	29.51	1	16	18	37	2.58034e+07	654	72.3024	5.16064
P62909	40S ribosomal protein S3 OS=Rattus norvegicus GN=Rps3 PE=1 SV=1 - [RS3_RAT]	96.5068	43.21	2	10	10	34	1.12161e+07	243	26.6574	9.65674
P34058	Heat shock protein HSP 90-beta OS=Rattus norvegicus GN=Hsp90ab1 PE=1 SV=4 - [HS90B_RAT]	94.4905	24.86	7	7	17	44	1.51312e+07	724	83.2291	5.03369
Q5XI32	F-actin-capping protein subunit beta OS=Rattus norvegicus GN=Capzb PE=1 SV=1 - [CAPZB_RAT]	94.3562	35.29	1	13	13	42	1.97731e+07	272	30.6094	5.99854
P52873	Pyruvate carboxylase, mitochondrial OS=Rattus norvegicus GN=Pc PE=1 SV=2 - [PYC_RAT]	90.0599	12.65	1	15	15	39	1.20709e+07	1178	129.695	6.81494
P05065	Fructose-bisphosphate aldolase A OS=Rattus norvegicus GN=Aldoa PE=1 SV=2 - [ALDOA_RAT]	86.774	25.27	5	11	11	37	2.37053e+07	364	39.3273	8.08936
P38983	40S ribosomal protein SA OS=Rattus norvegicus GN=Rpsa PE=1 SV=3 - [RSSA_RAT]	86.0089	19.66	2	6	6	28	2.30666e+07	295	32.8034	4.86865
P14659	Heat shock-related 70 kDa protein 2 OS=Rattus norvegicus GN=Hspa2 PE=2 SV=2 - [HSP72_RAT]	85.2004	15.32	2	1	9	38	3.78669e+07	633	69.5987	5.66846
Q64428	Trifunctional enzyme subunit alpha, mitochondrial OS=Rattus norvegicus GN=Hadha PE=1 SV=2 - [ECHA_RAT]	83.2438	18.61	2	13	13	31	2.23373e+07	763	82.6125	9.05615
P11980	Pyruvate kinase isozymes M1/M2 OS=Rattus norvegicus GN=Pkm PE=1 SV=3 - [KPYM_RAT]	82.7803	24.67	7	1	13	37	3.1244e+07	531	57.7809	7.06396
P11980-2	Isoform M2 of Pyruvate kinase isozymes M1/M2 OS=Rattus norvegicus GN=Pkm - [KPYM_RAT]	82.1322	25.24	11	1	13	35	3.1244e+07	531	57.744	7.44482
Q6IMF3	Keratin, type II cytoskeletal 1 OS=Rattus norvegicus GN=Krt1 PE=2 SV=1 - [K2C1_RAT]	80.6463	6.4	5	4	5	26	5.4952e+07	625	64.7911	7.86963
Q4QQV0	Protein Tubb6 OS=Rattus norvegicus GN=Tubb6 PE=2 SV=1 - [Q4QQV0_RAT]	80.3767	23.49	2	4	11	35	2.64973e+07	447	50.0271	4.89404
G3V913	Heat shock 27kDa protein 1 OS=Rattus norvegicus GN=Hspb1 PE=3 SV=1 - [G3V913_RAT]	75.9254	29.61	2	8	8	31	3.36084e+07	206	22.7935	6.21436
P04642	L-lactate dehydrogenase A chain OS=Rattus norvegicus GN=Ldha PE=1 SV=1 - [LDHA_RAT]	75.3543	33.73	11	12	12	33	3.2779e+07	332	36.4273	8.26514
P09495	Tropomyosin alpha-4 chain OS=Rattus norvegicus GN=Tpm4 PE=1 SV=3 - [TPM4_RAT]	74.5956	26.61	4	6	9	32	1.65918e+07	248	28.4925	4.69092
D3ZRN3	Protein Actbl2 OS=Rattus norvegicus GN=Actbl2 PE=3 SV=1 - [D3ZRN3_RAT]	70.2906	24.73	2	2	10	50	4.1737e+08	376	41.9359	5.49072
D4A9T3	Protein Hmg1l1 OS=Rattus norvegicus GN=Hmg1l1 PE=4 SV=2 - [D4A9T3_RAT]	69.6598	19.25	24	4	5	27	1.07574e+06	213	24.6621	6.15088
Q60587	Trifunctional enzyme subunit beta, mitochondrial OS=Rattus norvegicus GN=Hadhb PE=1 SV=1 - [ECHB_RAT]	69.1199	25.89	3	12	12	36	1.55763e+07	475	51.3815	9.46631
P82995	Heat shock protein HSP 90-alpha OS=Rattus norvegicus GN=Hsp90aa1 PE=1 SV=3 - [HS90A_RAT]	67.5832	19.1	7	5	14	32	1.26665e+07	733	84.7618	5.0083
P04177	Tyrosine 3-monooxygenase OS=Rattus norvegicus GN=Th PE=1 SV=3 - [TY3H_RAT]	67.2755	13.25	2	8	8	33	2.57096e+07	498	55.9313	6.11279
P04182	Ornithine aminotransferase, mitochondrial OS=Rattus norvegicus GN=Oat PE=1 SV=1 - [OAT_RAT]	66.3771	19.82	2	8	9	25	1.4784e+07	439	48.302	6.99072
P70566	Tropomodulin-2 OS=Rattus norvegicus GN=Tmod2 PE=1 SV=1 - [TMOD2_RAT]	64.5955	25.07	1	9	9	28	1.83601e+07	351	39.4676	5.42725
P07153	Dolichyl-diphosphooligosaccharide--protein glycosyltransferase subunit 1 OS=Rattus norvegicus GN=Rpn1 PE=2 SV=1 - [RPN1_RAT]	62.6795	22.31	2	12	12	27	5.8866e+06	605	68.2616	6.50732
G3V9G4	ATP citrate lyase, isoform CRA_b OS=Rattus norvegicus GN=Acly PE=4 SV=1 - [G3V9G4_RAT]	62.3171	15.22	4	16	16	31	7.0732e+06	1091	119.637	7.44482
M0R9Q9	Cytosol aminopeptidase (Fragment) OS=Rattus norvegicus GN=Lap3 PE=4 SV=1 - [M0R9Q9_RAT]	61.9289	21.97	3	9	9	22	1.83096e+07	487	52.5947	6.48096
F1M953	Stress-70 protein, mitochondrial OS=Rattus norvegicus GN=Hspa9 PE=2 SV=1 - [F1M953_RAT]	60.9378	20.77	3	12	12	27	9.60936e+06	679	73.6988	6.16357
P00507	Aspartate aminotransferase, mitochondrial OS=Rattus norvegicus GN=Got2 PE=1 SV=2 - [AATM_RAT]	60.8331	24.19	3	11	11	26	1.42926e+07	430	47.2841	8.99756
Q9EPH8	Polyadenylate-binding protein 1 OS=Rattus norvegicus GN=Pabpc1 PE=2 SV=1 - [PABP1_RAT]	59.8729	16.35	9	12	12	31	1.2299e+07	636	70.6559	9.49561
Q6P502	T-complex protein 1 subunit gamma OS=Rattus norvegicus GN=Cct3 PE=1 SV=1 - [TCPG_RAT]	59.8127	18.72	3	11	11	26	4.28054e+06	545	60.6084	6.63916
P04692-5	Isoform 5 of Tropomyosin alpha-1 chain OS=Rattus norvegicus GN=Tpm1 - [TPM1_RAT]	59.4231	25.31	10	1	7	25	1.43874e+07	245	28.3265	4.76709
P04692-8	Isoform 8 of Tropomyosin alpha-1 chain OS=Rattus norvegicus GN=Tpm1 - [TPM1_RAT]	58.9266	25	5	1	7	25	1.43874e+07	248	28.7006	4.84326
Q8VI04	Isoaspartyl peptidase/L-asparaginase OS=Rattus norvegicus GN=Asrgl1 PE=1 SV=1 - [ASGL1_RAT]	58.3412	29.73	1	9	9	27	4.25129e+06	333	34.3886	7.88428
Q6IFW6	Keratin, type I cytoskeletal 10 OS=Rattus norvegicus GN=Krt10 PE=2 SV=1 - [K1C10_RAT]	57.8668	11.41	14	6	8	23	3.5175e+07	526	56.4705	5.14795
P63039	60 kDa heat shock protein, mitochondrial OS=Rattus norvegicus GN=Hspd1 PE=1 SV=1 - [CH60_RAT]	57.6484	15.88	3	10	10	24	8.35258e+06	573	60.9174	6.17627
Q9ER24	Ataxin-10 OS=Rattus norvegicus GN=Atxn10 PE=1 SV=1 - [ATX10_RAT]	56.7367	33.26	1	14	14	23	5.11562e+06	475	53.6925	5.14795
B2GUZ5	F-actin-capping protein subunit alpha-1 OS=Rattus norvegicus GN=Capza1 PE=1 SV=1 - [CAZA1_RAT]	55.4175	18.88	1	3	4	16	1.3405e+07	286	32.8893	5.69385
M0R660	Protein RGD1565368 OS=Rattus norvegicus GN=RGD1565368 PE=4 SV=1 - [M0R660_RAT]	55.188	19.82	36	6	6	20	3.67352e+07	333	35.7601	8.25049
P19804	Nucleoside diphosphate kinase B OS=Rattus norvegicus GN=Nme2 PE=1 SV=1 - [NDKB_RAT]	54.4295	46.05	4	1	6	28	8.84144e+06	152	17.2719	7.44482
D4ACB8	Chaperonin subunit 8 (Theta) (Predicted), isoform CRA_a OS=Rattus norvegicus GN=Cct8 PE=3 SV=1 - [D4ACB8_RAT]	54.1171	26.09	1	13	13	26	1.14247e+07	548	59.5505	5.5415
P22288	GTP cyclohydrolase 1 OS=Rattus norvegicus GN=Gch1 PE=1 SV=1 - [GCH1_RAT]	53.1715	31.95	2	9	9	26	1.81493e+07	241	27.0399	8.27979
Q6AXW2	Protein Tmod3 OS=Rattus norvegicus GN=Tmod3 PE=2 SV=1 - [Q6AXW2_RAT]	51.3037	15.63	1	6	6	24	1.75796e+07	352	39.4471	4.89404
Q9Z1P2	Alpha-actinin-1 OS=Rattus norvegicus GN=Actn1 PE=1 SV=1 - [ACTN1_RAT]	48.4652	11.43	7	7	10	23	1.43174e+06	892	102.896	5.37646
P23358	60S ribosomal protein L12 OS=Rattus norvegicus GN=Rpl12 PE=2 SV=1 - [RL12_RAT]	48.3082	33.94	6	4	4	17	2.24259e+07	165	17.8346	9.42236
Q68FR6	Elongation factor 1-gamma OS=Rattus norvegicus GN=Eef1g PE=1 SV=3 - [EF1G_RAT]	48.2351	17.39	2	9	9	26	7.38692e+06	437	50.0292	6.7417
F1LRT9	Cytoplasmic dynein 1 heavy chain 1 OS=Rattus norvegicus GN=Dync1h1 PE=2 SV=2 - [F1LRT9_RAT]	48.0507	4.01	4	17	17	23	1.258e+06	4643	531.345	6.48096
D3ZHA7	Protein Myl6b OS=Rattus norvegicus GN=LOC684533 PE=4 SV=1 - [D3ZHA7_RAT]	47.5624	30.92	2	6	7	22	9.34846e+07	207	22.7927	5.70654
Q6LDP3	Rat glutathione S-transferase OS=Rattus norvegicus GN=Gstm1 PE=2 SV=1 - [Q6LDP3_RAT]	47.0225	35.19	8	6	8	19	1.42885e+07	216	25.669	8.19189
Q68FX0	Isocitrate dehydrogenase [NAD] subunit beta, mitochondrial OS=Rattus norvegicus GN=Idh3B PE=1 SV=1 - [IDH3B_RAT]	45.2529	24.16	2	8	8	18	5.63275e+06	385	42.3268	8.74854
P55063	Heat shock 70 kDa protein 1-like OS=Rattus norvegicus GN=Hspa1l PE=2 SV=2 - [HS71L_RAT]	45.2413	11.7	3	1	6	18	2.92551e+07	641	70.5052	6.23975
Q5U3Z7	Serine hydroxymethyltransferase OS=Rattus norvegicus GN=Shmt2 PE=2 SV=1 - [Q5U3Z7_RAT]	43.7685	17.86	1	9	9	18	8.66284e+06	504	55.7296	8.20654
Q6TXE9	LRRGT00050 OS=Rattus norvegicus GN=Eprs PE=2 SV=1 - [Q6TXE9_RAT]	43.4182	8.61	2	11	11	22	2.33328e+06	1486	166.676	7.50342
Q05982	Nucleoside diphosphate kinase A OS=Rattus norvegicus GN=Nme1 PE=1 SV=1 - [NDKA_RAT]	43.2246	52.63	4	2	7	23	8.84144e+06	152	17.1818	6.32861
Q66HF1	NADH-ubiquinone oxidoreductase 75 kDa subunit, mitochondrial OS=Rattus norvegicus GN=Ndufs1 PE=1 SV=1 - [NDUS1_RAT]	42.0095	10.45	1	7	7	16	4.06872e+06	727	79.3616	5.89697
Q5M7U6	Actin-related protein 2 OS=Rattus norvegicus GN=Actr2 PE=1 SV=1 - [ARP2_RAT]	41.3958	22.34	18	8	10	22	3.05158e+08	394	44.7052	6.7417
Q9QYF3	Unconventional myosin-Va OS=Rattus norvegicus GN=Myo5a PE=1 SV=1 - [MYO5A_RAT]	40.8489	7.55	4	13	13	20	2.48351e+06	1828	211.63	8.68994
F1LPL7	Protein LOC100912427 OS=Rattus norvegicus GN=LOC100912427 PE=2 SV=1 - [F1LPL7_RAT]	39.5137	29.19	12	4	6	12	3.17428e+06	322	35.6555	9.77393
P85970	Actin-related protein 2/3 complex subunit 2 OS=Rattus norvegicus GN=Arpc2 PE=1 SV=1 - [ARPC2_RAT]	37.6515	29	1	9	9	18	3.04347e+06	300	34.3695	7.35693
F1LQ81	Vesicle-fusing ATPase (Fragment) OS=Rattus norvegicus GN=Nsf PE=2 SV=2 - [F1LQ81_RAT]	36.5148	14	4	11	11	16	4.54476e+06	743	82.5929	6.72705
G3V7L6	26S protease regulatory subunit 7 OS=Rattus norvegicus GN=Psmc2 PE=3 SV=1 - [G3V7L6_RAT]	36.2522	17.32	2	7	7	15	1.27327e+06	433	48.6031	5.94775
B0BNJ1	LOC683667 protein OS=Rattus norvegicus GN=Sri PE=2 SV=1 - [B0BNJ1_RAT]	35.9616	32.83	1	7	7	20	2.88838e+07	198	21.6103	5.89697
D4AC23	Protein Cct7 OS=Rattus norvegicus GN=Cct7 PE=3 SV=1 - [D4AC23_RAT]	35.4209	16.18	1	9	9	18	3.94021e+06	544	59.6202	8.00146
F1LND7	Farnesyl pyrophosphate synthase OS=Rattus norvegicus GN=Fdps PE=2 SV=2 - [F1LND7_RAT]	35.3198	12.18	5	5	5	15	5.8237e+06	353	40.7869	5.64307
P85834	Elongation factor Tu, mitochondrial OS=Rattus norvegicus GN=Tufm PE=1 SV=1 - [EFTU_RAT]	35.2415	21.02	5	9	10	23	8.69057e+06	452	49.491	7.56201
Q63357	Unconventional myosin-Id OS=Rattus norvegicus GN=Myo1d PE=1 SV=3 - [MYO1D_RAT]	35.1301	10.24	1	11	11	16	2.34916e+06	1006	116.021	9.40771
P28480	T-complex protein 1 subunit alpha OS=Rattus norvegicus GN=Tcp1 PE=1 SV=1 - [TCPA_RAT]	35.0841	18.53	1	10	10	19	5.89539e+06	556	60.3217	6.21436
O35314	Secretogranin-1 OS=Rattus norvegicus GN=Chgb PE=1 SV=2 - [SCG1_RAT]	35.0066	13.19	1	6	6	14	2.86582e+06	675	77.489	5.03369
P62815	V-type proton ATPase subunit B, brain isoform OS=Rattus norvegicus GN=Atp6v1b2 PE=1 SV=1 - [VATB2_RAT]	34.9958	15.07	2	7	7	15	2.48817e+06	511	56.5149	5.80811
G3V9W6	Aldehyde dehydrogenase OS=Rattus norvegicus GN=Aldh3a2 PE=3 SV=1 - [G3V9W6_RAT]	34.9009	12.4	23	6	6	16	3.75613e+06	484	54.0734	7.66455
Q63396	Activated RNA polymerase II transcriptional coactivator p15 OS=Rattus norvegicus GN=Sub1 PE=2 SV=3 - [TCP4_RAT]	34.7767	37.8	1	5	5	13	3.97348e+06	127	14.4324	9.59814
D4A6G6	Protein LOC100362339 OS=Rattus norvegicus GN=LOC100362339 PE=4 SV=1 - [D4A6G6_RAT]	34.6391	32.41	10	6	6	20	1.92945e+07	145	16.1076	10.4038
P19945	60S acidic ribosomal protein P0 OS=Rattus norvegicus GN=Rplp0 PE=1 SV=2 - [RLA0_RAT]	34.6031	22.71	3	6	6	17	1.44389e+07	317	34.1938	6.25244
C0JPT7	Filamin alpha OS=Rattus norvegicus GN=Flna PE=2 SV=1 - [C0JPT7_RAT]	34.3064	5.04	1	10	10	16	1.15766e+06	2639	280.32	6.03662
Q6IFU8	Keratin, type I cytoskeletal 17 OS=Rattus norvegicus GN=Krt17 PE=2 SV=1 - [K1C17_RAT]	34.2904	14.09	16	2	7	15	4.04399e+07	433	48.0931	5.021
O08651	D-3-phosphoglycerate dehydrogenase OS=Rattus norvegicus GN=Phgdh PE=1 SV=3 - [SERA_RAT]	34.2704	14.82	3	7	7	13	2.97671e+06	533	56.4572	6.7124
Q4FZU2	Keratin, type II cytoskeletal 6A OS=Rattus norvegicus GN=Krt6a PE=1 SV=1 - [K2C6A_RAT]	34.1553	4.53	6	1	3	14	2.22906e+07	552	59.2127	7.94287
F1LR10	Epithelial protein lost in neoplasm OS=Rattus norvegicus GN=Lima1 PE=2 SV=2 - [F1LR10_RAT]	33.3484	12.45	2	8	8	17	4.42936e+06	755	83.7459	6.25244
F1LM69	Dolichyl-diphosphooligosaccharide--protein glycosyltransferase 48 kDa subunit OS=Rattus norvegicus GN=Ddost PE=2 SV=2 - [F1LM69_RAT]	33.2429	15.87	2	7	7	13	6.44353e+06	441	48.5548	5.40186
M0RDR2	Protein LOC100909521 OS=Rattus norvegicus GN=LOC100909521 PE=4 SV=1 - [M0RDR2_RAT]	33.1493	13.13	3	6	6	13	2.16613e+06	556	60.8242	4.60205
F1LRI5	Protein Gcn1l1 OS=Rattus norvegicus GN=Gcn1l1 PE=2 SV=2 - [F1LRI5_RAT]	33.0651	4.65	2	12	12	17	1.17761e+06	2669	292.475	7.29834
P35435	ATP synthase subunit gamma, mitochondrial OS=Rattus norvegicus GN=Atp5c1 PE=1 SV=2 - [ATPG_RAT]	32.5828	24.18	4	6	6	15	3.54756e+06	273	30.1717	8.83643
Q4V7C7	Actin-related protein 3 OS=Rattus norvegicus GN=Actr3 PE=1 SV=1 - [ARP3_RAT]	32.0078	19.14	3	7	7	14	8.91525e+06	418	47.327	5.88428
F1LTQ2	Uncharacterized protein (Fragment) OS=Rattus norvegicus PE=3 SV=1 - [F1LTQ2_RAT]	31.8854	13.31	1	1	4	13	6.0427e+06	308	34.41	5.50342
P52925	High mobility group protein B2 OS=Rattus norvegicus GN=Hmgb2 PE=2 SV=2 - [HMGB2_RAT]	31.7923	22.38	3	3	4	15	4.76292e+06	210	24.1438	7.38623
Q6AYT3	tRNA-splicing ligase RtcB homolog OS=Rattus norvegicus PE=2 SV=1 - [RTCB_RAT]	31.5983	17.03	2	7	7	13	4.21787e+06	505	55.2139	7.2251
Q7TPB1	T-complex protein 1 subunit delta OS=Rattus norvegicus GN=Cct4 PE=1 SV=3 - [TCPD_RAT]	31.4438	17.81	1	8	9	15	4.49444e+06	539	58.0628	8.01611
Q4FZT9	26S proteasome non-ATPase regulatory subunit 2 OS=Rattus norvegicus GN=Psmd2 PE=2 SV=1 - [PSMD2_RAT]	31.3503	10.9	1	9	9	13	2.02401e+06	908	100.124	5.19873
Q4V7E8	Leucine-rich repeat flightless-interacting protein 2 OS=Rattus norvegicus GN=Lrrfip2 PE=2 SV=1 - [LRRF2_RAT]	31.149	17.16	1	7	7	13	5.22998e+06	437	49.7422	5.94775
Q07936	Annexin A2 OS=Rattus norvegicus GN=Anxa2 PE=1 SV=2 - [ANXA2_RAT]	30.6093	19.76	2	8	8	13	5.43186e+06	339	38.6538	7.69385
Q6IFV1	Keratin, type I cytoskeletal 14 OS=Rattus norvegicus GN=Krt14 PE=2 SV=1 - [K1C14_RAT]	30.4283	11.55	21	1	6	13	2.18275e+07	485	52.6509	5.16064
Q7M0E3	Destrin OS=Rattus norvegicus GN=Dstn PE=1 SV=3 - [DEST_RAT]	29.8005	26.06	2	5	5	10	1.89727e+06	165	18.5215	8.03076
P39951	Cyclin-dependent kinase 1 OS=Rattus norvegicus GN=Cdk1 PE=1 SV=1 - [CDK1_RAT]	29.136	22.56	47	5	6	11	4.91385e+06	297	34.113	8.41162
O35824	DnaJ homolog subfamily A member 2 OS=Rattus norvegicus GN=Dnaja2 PE=2 SV=1 - [DNJA2_RAT]	28.7885	11.17	4	5	5	15	6.92119e+06	412	45.7366	6.48096
G3V6S0	Protein Sptbn1 OS=Rattus norvegicus GN=Sptbn1 PE=4 SV=2 - [G3V6S0_RAT]	28.687	4.2	4	10	10	14	2.17337e+06	2357	273.317	5.71924
F1M779	Clathrin heavy chain 1 OS=Rattus norvegicus GN=Cltc PE=2 SV=1 - [F1M779_RAT]	28.4248	5.67	2	9	9	15	2.53104e+06	1675	191.438	5.69385
D3ZWT8	Uncharacterized protein OS=Rattus norvegicus GN=Atp5h PE=4 SV=2 - [D3ZWT8_RAT]	28.3081	43.31	5	5	5	13	6.30242e+06	127	14.5505	8.55811
Q63009	Protein arginine N-methyltransferase 1 OS=Rattus norvegicus GN=Prmt1 PE=1 SV=1 - [ANM1_RAT]	28.1924	20.68	2	8	8	15	2.56072e+06	353	40.496	5.60498
F1LNY0	Uncharacterized protein OS=Rattus norvegicus PE=2 SV=2 - [F1LNY0_RAT]	27.8695	22.48	3	4	4	10	3.92397e+06	218	24.4746	7.09326
P61206	ADP-ribosylation factor 3 OS=Rattus norvegicus GN=Arf3 PE=1 SV=2 - [ARF3_RAT]	27.6533	31.49	4	3	6	13	4.40123e+06	181	20.5877	7.43018
Q07647	Solute carrier family 2, facilitated glucose transporter member 3 OS=Rattus norvegicus GN=Slc2a3 PE=1 SV=1 - [GTR3_RAT]	27.467	6.69	2	4	4	10	2.5098e+06	493	53.5459	4.98291
O35142	Coatomer subunit beta' OS=Rattus norvegicus GN=Copb2 PE=1 SV=3 - [COPB2_RAT]	27.1259	7.07	3	6	6	13	2.59721e+06	905	102.486	5.2749
P68255	14-3-3 protein theta OS=Rattus norvegicus GN=Ywhaq PE=1 SV=1 - [1433T_RAT]	27.0254	23.27	4	2	6	14	1.24008e+07	245	27.7608	4.77979
P10860	Glutamate dehydrogenase 1, mitochondrial OS=Rattus norvegicus GN=Glud1 PE=1 SV=2 - [DHE3_RAT]	26.8935	11.65	3	6	6	13	2.96931e+06	558	61.3773	8.00146
G3V679	Transferrin receptor protein 1 OS=Rattus norvegicus GN=Tfrc PE=4 SV=1 - [G3V679_RAT]	26.8781	9.2	2	7	7	11	2.82974e+06	761	85.8223	6.17627
Q63355	Unconventional myosin-Ic OS=Rattus norvegicus GN=Myo1c PE=2 SV=2 - [MYO1C_RAT]	26.6302	5.36	1	6	6	11	7.87296e+06	1044	119.737	9.39307
Q6P6Q2	Keratin, type II cytoskeletal 5 OS=Rattus norvegicus GN=Krt5 PE=1 SV=1 - [K2C5_RAT]	26.6073	10.94	11	4	8	14	1.14514e+07	576	61.7877	7.79639
D3ZZ99	Alpha-adducin OS=Rattus norvegicus GN=Add1 PE=2 SV=2 - [D3ZZ99_RAT]	26.5241	7.45	3	4	4	11	3.40172e+06	631	69.6891	6.55127
Q4FZX7	Signal recognition particle receptor subunit beta OS=Rattus norvegicus GN=Srprb PE=2 SV=1 - [SRPRB_RAT]	26.4846	27.51	3	6	6	10	3.74965e+06	269	29.5506	9.27588
Q63716	Peroxiredoxin-1 OS=Rattus norvegicus GN=Prdx1 PE=1 SV=1 - [PRDX1_RAT]	26.3642	29.65	1	5	6	13	1.35597e+07	199	22.0953	8.1333
P07825	Synaptophysin OS=Rattus norvegicus GN=Syp PE=1 SV=1 - [SYPH_RAT]	26.3528	10.75	1	3	3	10	8.04809e+06	307	33.2891	5.021
Q6AYK3	Inositol-3-phosphate synthase 1 OS=Rattus norvegicus GN=Isyna1 PE=3 SV=2 - [INO1_RAT]	26.1054	7.9	1	5	5	12	5.74388e+06	557	60.8451	6.03662
P56574	Isocitrate dehydrogenase [NADP], mitochondrial OS=Rattus norvegicus GN=Idh2 PE=1 SV=2 - [IDHP_RAT]	25.5034	16.59	1	6	6	11	1.98246e+06	452	50.9349	8.68994
B0BNA7	Eukaryotic translation initiation factor 3 subunit I OS=Rattus norvegicus GN=Eif3i PE=2 SV=1 - [EIF3I_RAT]	24.9457	22.46	2	7	7	12	2.54401e+06	325	36.4376	5.64307
Q498R3	DnaJ homolog subfamily C member 10 OS=Rattus norvegicus GN=Dnajc10 PE=2 SV=2 - [DJC10_RAT]	24.8752	9.21	1	7	7	11	2.23998e+06	793	90.6893	7.13721
Q6IFU7	Keratin, type I cytoskeletal 42 OS=Rattus norvegicus GN=Krt42 PE=2 SV=1 - [K1C42_RAT]	24.7716	12.39	18	2	6	11	2.12765e+07	452	50.1819	5.16064
P04961	Proliferating cell nuclear antigen OS=Rattus norvegicus GN=Pcna PE=1 SV=1 - [PCNA_RAT]	24.7548	20.69	1	5	5	11	4.88766e+06	261	28.7303	4.69092
Q5XIM9	T-complex protein 1 subunit beta OS=Rattus norvegicus GN=Cct2 PE=1 SV=3 - [TCPB_RAT]	24.4145	12.52	1	6	6	13	2.37367e+06	535	57.4221	6.45557
P68511	14-3-3 protein eta OS=Rattus norvegicus GN=Ywhah PE=1 SV=2 - [1433F_RAT]	24.2899	34.15	4	5	9	14	1.24937e+07	246	28.194	4.89404
Q9JJ31	Cullin-5 OS=Rattus norvegicus GN=Cul5 PE=1 SV=3 - [CUL5_RAT]	23.5782	10.38	1	8	8	11	1.9272e+06	780	90.8323	7.94287
P63102	14-3-3 protein zeta/delta OS=Rattus norvegicus GN=Ywhaz PE=1 SV=1 - [1433Z_RAT]	23.48	28.16	1	5	8	13	1.05211e+07	245	27.7537	4.79248
G3V796	Acetyl-Coenzyme A dehydrogenase, medium chain OS=Rattus norvegicus GN=Acadm PE=3 SV=1 - [G3V796_RAT]	22.8811	16.63	2	6	6	12	2.40656e+06	421	46.5418	8.41162
Q06647	ATP synthase subunit O, mitochondrial OS=Rattus norvegicus GN=Atp5o PE=1 SV=1 - [ATPO_RAT]	22.5426	23	1	5	5	12	7.89598e+06	213	23.3828	10.0229
Q9QVC8	Peptidyl-prolyl cis-trans isomerase FKBP4 OS=Rattus norvegicus GN=Fkbp4 PE=1 SV=3 - [FKBP4_RAT]	22.527	12.01	1	5	5	9	861420	458	51.4178	5.61768
Q6P6V0	Glucose-6-phosphate isomerase OS=Rattus norvegicus GN=Gpi PE=1 SV=1 - [G6PI_RAT]	22.3994	10.39	1	5	5	9	1.05942e+06	558	62.7871	7.76709
D3ZJX5	Protein LOC687295 OS=Rattus norvegicus GN=LOC687295 PE=4 SV=2 - [D3ZJX5_RAT]	22.3637	16.15	1	5	5	11	5.65137e+06	353	39.8297	8.1333
Q4FZS2	Budding uninhibited by benzimidazoles 3 homolog (S. cerevisiae) OS=Rattus norvegicus GN=Bub3 PE=2 SV=1 - [Q4FZS2_RAT]	22.3582	18.71	3	5	5	8	1.50434e+06	326	36.9311	6.84424
Q5BJY9	Keratin, type I cytoskeletal 18 OS=Rattus norvegicus GN=Krt18 PE=1 SV=3 - [K1C18_RAT]	22.0156	16.78	15	5	8	13	3.99922e+07	423	47.7323	5.26221
P61983	14-3-3 protein gamma OS=Rattus norvegicus GN=Ywhag PE=1 SV=2 - [1433G_RAT]	21.9318	22.27	4	2	6	12	1.30304e+07	247	28.2849	4.89404
P05197	Elongation factor 2 OS=Rattus norvegicus GN=Eef2 PE=1 SV=4 - [EF2_RAT]	21.9151	10.96	4	10	10	12	4.26e+06	858	95.2229	6.82959
D4A0F5	Septin-7 OS=Rattus norvegicus GN=Sept7 PE=2 SV=2 - [D4A0F5_RAT]	21.9119	12.61	13	5	5	9	877202	436	50.5759	8.57275
P23514	Coatomer subunit beta OS=Rattus norvegicus GN=Copb1 PE=1 SV=1 - [COPB_RAT]	21.8967	7.66	1	7	7	13	4.90033e+06	953	106.943	5.96045
F1M1D5	Protein Tbcd OS=Rattus norvegicus GN=Tbcd PE=4 SV=2 - [F1M1D5_RAT]	21.8516	5.7	1	6	6	9	1.01292e+06	1192	133.02	6.26514
D3ZYS7	Protein G3bp1 OS=Rattus norvegicus GN=G3bp1 PE=2 SV=1 - [D3ZYS7_RAT]	21.768	7.96	2	3	3	11	1.33752e+06	465	51.7548	5.59229
Q5RKH2	Galactokinase 1 OS=Rattus norvegicus GN=Galk1 PE=2 SV=1 - [Q5RKH2_RAT]	21.5754	17.09	1	6	6	9	1.64592e+06	392	42.3495	5.35107
Q6P3V8	Eukaryotic translation initiation factor 4A1 OS=Rattus norvegicus GN=Eif4a1 PE=2 SV=1 - [Q6P3V8_RAT]	21.3611	7.88	2	3	3	7	777471	406	46.1246	5.47803
Q10758	Keratin, type II cytoskeletal 8 OS=Rattus norvegicus GN=Krt8 PE=1 SV=3 - [K2C8_RAT]	21.3318	17.81	4	8	9	13	1.08787e+07	483	53.9853	5.99854
G3V8T4	DNA damage-binding protein 1 OS=Rattus norvegicus GN=Ddb1 PE=4 SV=1 - [G3V8T4_RAT]	21.0426	6.05	2	7	7	13	2.23352e+06	1140	126.86	5.26221
Q6P9V7	Proteasome (Prosome, macropain) activator subunit 1 OS=Rattus norvegicus GN=Psme1 PE=2 SV=1 - [Q6P9V7_RAT]	21.0326	19.28	3	4	4	8	1.78691e+06	249	28.617	5.80811
Q5XHZ0	Heat shock protein 75 kDa, mitochondrial OS=Rattus norvegicus GN=Trap1 PE=1 SV=1 - [TRAP1_RAT]	20.999	6.52	1	3	4	8	713877	706	80.4108	7.03467
D3ZPR0	Chromosome segregation 1-like (S. cerevisiae) (Predicted) OS=Rattus norvegicus GN=Cse1l PE=4 SV=1 - [D3ZPR0_RAT]	20.9182	7.42	1	8	8	11	1.46298e+06	971	110.144	5.77002
P15791-5	Isoform Delta 5 of Calcium/calmodulin-dependent protein kinase type II subunit delta OS=Rattus norvegicus GN=Camk2d - [KCC2D_RAT]	20.8512	15.06	20	7	7	11	2.34248e+06	478	54.1565	7.12256
P25235	Dolichyl-diphosphooligosaccharide--protein glycosyltransferase subunit 2 OS=Rattus norvegicus GN=Rpn2 PE=2 SV=2 - [RPN2_RAT]	20.4564	4.91	1	3	3	10	4.97365e+06	631	69.035	5.97314
P62824	Ras-related protein Rab-3C OS=Rattus norvegicus GN=Rab3c PE=1 SV=1 - [RAB3C_RAT]	20.2999	23.35	23	4	5	9	3.38148e+06	227	25.8556	5.23682
B2RZ72	Actin related protein 2/3 complex, subunit 4 (Predicted), isoform CRA_a OS=Rattus norvegicus GN=Arpc4 PE=2 SV=1 - [B2RZ72_RAT]	20.2942	22.62	1	4	4	9	4.83974e+06	168	19.6543	8.42627
P50137	Transketolase OS=Rattus norvegicus GN=Tkt PE=1 SV=1 - [TKT_RAT]	20.1572	11.24	4	7	7	15	4.42587e+06	623	67.6006	7.48877
G3V8T5	Protein Ruvbl2 OS=Rattus norvegicus GN=Ruvbl2 PE=4 SV=1 - [G3V8T5_RAT]	20.1223	14.69	2	6	6	10	1.76596e+06	463	51.0805	5.64307
Q9JLA3	UDP-glucose:glycoprotein glucosyltransferase 1 OS=Rattus norvegicus GN=Uggt1 PE=1 SV=2 - [UGGG1_RAT]	19.8967	4.26	1	7	7	11	1.73649e+06	1551	176.32	5.65576
Q6PEC4	S-phase kinase-associated protein 1 OS=Rattus norvegicus GN=Skp1 PE=2 SV=3 - [SKP1_RAT]	19.7469	12.27	1	2	2	7	2.74134e+06	163	18.6603	4.53857
P32551	Cytochrome b-c1 complex subunit 2, mitochondrial OS=Rattus norvegicus GN=Uqcrc2 PE=1 SV=2 - [QCR2_RAT]	19.7444	11.95	1	5	5	8	2.1117e+06	452	48.3662	9.14404
D4AE96	Importin 7 (Predicted), isoform CRA_c OS=Rattus norvegicus GN=Ipo7 PE=4 SV=1 - [D4AE96_RAT]	19.6345	4.53	1	4	4	7	1.23401e+06	1038	119.412	4.81787
Q9QX80	CArG-binding factor A OS=Rattus norvegicus GN=Hnrnpab PE=2 SV=1 - [Q9QX80_RAT]	19.4491	9.47	4	2	2	6	1.08934e+06	285	30.8343	7.91357
B5DEN5	Eukaryotic translation elongation factor 1 beta 2 OS=Rattus norvegicus GN=Eef1b2 PE=2 SV=1 - [B5DEN5_RAT]	19.3211	16.89	1	3	3	8	2.08407e+06	225	24.6603	4.71631
O88989	Malate dehydrogenase, cytoplasmic OS=Rattus norvegicus GN=Mdh1 PE=1 SV=3 - [MDHC_RAT]	19.0633	10.78	1	3	3	7	2.13229e+06	334	36.46	6.58057
Q5M7W5	Microtubule-associated protein 4 OS=Rattus norvegicus GN=Map4 PE=1 SV=1 - [MAP4_RAT]	18.9505	8.42	2	6	6	10	952562	1057	110.233	4.729
Q68FQ0	T-complex protein 1 subunit epsilon OS=Rattus norvegicus GN=Cct5 PE=1 SV=1 - [TCPE_RAT]	18.8806	15.16	2	8	9	14	4.80451e+06	541	59.4988	5.71924
Q6AY23	Pyrroline-5-carboxylate reductase 2 OS=Rattus norvegicus GN=Pycr2 PE=2 SV=1 - [P5CR2_RAT]	18.8461	10.31	1	1	3	7	3.49193e+06	320	33.6516	7.76709
Q62744	Alpha actinin OS=Rattus norvegicus GN=Actn4 PE=2 SV=1 - [Q62744_RAT]	18.8123	4.71	7	1	4	7	636182	892	102.5	5.42725
D3ZZK1	Protein LOC100359563 OS=Rattus norvegicus GN=LOC100359563 PE=4 SV=1 - [D3ZZK1_RAT]	18.7076	33.61	7	4	5	11	6.96298e+06	119	13.3453	9.80322
B2RYX0	Naca protein OS=Rattus norvegicus GN=Naca PE=2 SV=1 - [B2RYX0_RAT]	18.5547	13.49	2	2	2	5	2.65018e+06	215	23.3697	4.56396
P84083	ADP-ribosylation factor 5 OS=Rattus norvegicus GN=Arf5 PE=1 SV=2 - [ARF5_RAT]	18.4548	24.44	1	2	5	9	6.56538e+06	180	20.5166	6.78564
Q0QF43	Malate dehydrogenase (Fragment) OS=Rattus norvegicus GN=Mdh2 PE=2 SV=1 - [Q0QF43_RAT]	18.3766	13.62	2	4	4	7	2.99363e+06	301	31.6726	7.63525
Q56A18-2	Isoform 2 of SWI/SNF-related matrix-associated actin-dependent regulator of chromatin subfamily E member 1 OS=Rattus norvegicus GN=Smarce1 - [SMCE1_RAT]	18.3668	12.38	5	3	3	6	1.1072e+06	307	35.2288	4.61475
Q05962	ADP/ATP translocase 1 OS=Rattus norvegicus GN=Slc25a4 PE=1 SV=3 - [ADT1_RAT]	18.28	18.79	2	3	6	11	1.33571e+07	298	32.9682	9.78857
P62198	26S protease regulatory subunit 8 OS=Rattus norvegicus GN=Psmc5 PE=1 SV=1 - [PRS8_RAT]	18.2398	11.33	1	3	4	7	2.98348e+06	406	45.5971	7.54736
P62260	14-3-3 protein epsilon OS=Rattus norvegicus GN=Ywhae PE=1 SV=1 - [1433E_RAT]	18.0394	31.37	1	6	8	12	1.22381e+07	255	29.1554	4.7417
Q9WVB1	Ras-related protein Rab-6A OS=Rattus norvegicus GN=Rab6a PE=2 SV=2 - [RAB6A_RAT]	18.0216	21.63	16	3	4	9	2.21101e+06	208	23.5749	5.5415
D3ZCH7	Adducin 3 (Gamma), isoform CRA_b OS=Rattus norvegicus GN=Add3 PE=2 SV=2 - [D3ZCH7_RAT]	17.9915	3.12	4	2	2	6	2.77897e+06	673	75.3283	6.43018
Q6IG02	Keratin, type II cytoskeletal 2 epidermal OS=Rattus norvegicus GN=Krt2 PE=2 SV=1 - [K22E_RAT]	17.965	4.67	3	2	4	7	8.77212e+06	685	69.0852	7.69385
P15178	Aspartate--tRNA ligase, cytoplasmic OS=Rattus norvegicus GN=Dars PE=2 SV=1 - [SYDC_RAT]	17.9176	11.58	1	6	6	8	3.90424e+06	501	57.0902	6.44287
Q68FU3	Electron transfer flavoprotein subunit beta OS=Rattus norvegicus GN=Etfb PE=2 SV=3 - [ETFB_RAT]	17.8801	16.47	1	4	4	10	2.12678e+06	255	27.6701	7.75244
P63245	Guanine nucleotide-binding protein subunit beta-2-like 1 OS=Rattus norvegicus GN=Gnb2l1 PE=1 SV=3 - [GBLP_RAT]	17.6509	11.99	1	4	4	8	4.05733e+06	317	35.0546	7.69385
Q66H80	Coatomer subunit delta OS=Rattus norvegicus GN=Arcn1 PE=2 SV=1 - [COPD_RAT]	17.6167	10.76	1	5	5	12	2.16504e+06	511	57.1632	6.21436
B5DFC3	Protein Sec23a OS=Rattus norvegicus GN=Sec23a PE=2 SV=1 - [B5DFC3_RAT]	17.4854	3.4	1	2	2	8	563085	765	86.1064	7.07861
F1LNF7	Isocitrate dehydrogenase [NAD] subunit alpha, mitochondrial OS=Rattus norvegicus GN=Idh3a PE=2 SV=1 - [F1LNF7_RAT]	17.4798	11.75	2	4	4	7	2.03503e+06	366	39.557	6.91748
G3V6H0	Protein LOC100363782 OS=Rattus norvegicus GN=LOC100363782 PE=3 SV=1 - [G3V6H0_RAT]	17.2951	23.88	20	4	5	13	5.79101e+06	201	22.1632	5.73193
P60123	RuvB-like 1 OS=Rattus norvegicus GN=Ruvbl1 PE=1 SV=1 - [RUVB1_RAT]	17.2529	9.87	1	4	4	8	1.50268e+06	456	50.1823	6.41748
P18420	Proteasome subunit alpha type-1 OS=Rattus norvegicus GN=Psma1 PE=1 SV=2 - [PSA1_RAT]	17.1733	15.97	1	4	4	9	2.83681e+06	263	29.4988	6.60986
P52555	Endoplasmic reticulum resident protein 29 OS=Rattus norvegicus GN=Erp29 PE=1 SV=2 - [ERP29_RAT]	16.7948	14.23	2	3	3	7	1.08386e+06	260	28.5569	6.62451
Q156J1	Bcl-2-interacting death suppressor OS=Rattus norvegicus GN=Bag3 PE=2 SV=1 - [Q156J1_RAT]	16.7181	10.63	1	1	5	7	2.10848e+06	574	61.4871	7.00537
D3ZH53	Protein RGD1561871 OS=Rattus norvegicus GN=RGD1561871 PE=4 SV=1 - [D3ZH53_RAT]	16.7104	9.32	4	2	2	5	1.80032e+06	161	18.6085	9.5542
P15205	Microtubule-associated protein 1B OS=Rattus norvegicus GN=Map1b PE=1 SV=2 - [MAP1B_RAT]	16.4571	2.03	4	4	4	5	1.22737e+06	2459	269.334	4.80518
P40329	Arginine--tRNA ligase, cytoplasmic OS=Rattus norvegicus GN=Rars PE=1 SV=2 - [SYRC_RAT]	16.2951	10.45	1	7	7	9	1.45195e+06	660	75.762	7.04932
Q4V8F6	Pcbp2 protein OS=Rattus norvegicus GN=Pcbp2 PE=2 SV=1 - [Q4V8F6_RAT]	16.2677	13.13	7	4	4	8	2.94183e+06	335	35.3242	8.00146
Q641X8	Eukaryotic translation initiation factor 3 subunit E OS=Rattus norvegicus GN=Eif3e PE=2 SV=1 - [EIF3E_RAT]	16.1487	8.54	1	4	4	9	2.82014e+06	445	52.1874	6.03662
P60901	Proteasome subunit alpha type-6 OS=Rattus norvegicus GN=Psma6 PE=1 SV=1 - [PSA6_RAT]	16.0026	17.07	1	4	4	9	1.58744e+06	246	27.3818	6.75635
P20673	Argininosuccinate lyase OS=Rattus norvegicus GN=Asl PE=2 SV=1 - [ARLY_RAT]	15.9914	9.11	2	4	4	7	822161	461	51.5173	6.40479
Q00981	Ubiquitin carboxyl-terminal hydrolase isozyme L1 OS=Rattus norvegicus GN=Uchl1 PE=1 SV=2 - [UCHL1_RAT]	15.7272	17.49	1	3	3	5	882676	223	24.8224	5.23682
F1LW77	Protein Rab33b OS=Rattus norvegicus GN=Rab33b PE=3 SV=2 - [F1LW77_RAT]	15.6853	10.04	16	1	2	7	1.86558e+06	229	25.7358	7.69385
B0BNG0	ER membrane protein complex subunit 2 OS=Rattus norvegicus GN=Emc2 PE=2 SV=1 - [EMC2_RAT]	15.476	11.78	1	3	3	8	971190	297	34.8474	6.81494
P14408-2	Isoform Cytoplasmic of Fumarate hydratase, mitochondrial OS=Rattus norvegicus GN=Fh - [FUMH_RAT]	15.4267	5.78	4	3	3	7	2.13291e+06	467	50.1377	8.19189
P13471	40S ribosomal protein S14 OS=Rattus norvegicus GN=Rps14 PE=2 SV=3 - [RS14_RAT]	15.3841	22.52	4	3	3	6	2.86155e+06	151	16.2485	10.0522
P11598	Protein disulfide-isomerase A3 OS=Rattus norvegicus GN=Pdia3 PE=1 SV=2 - [PDIA3_RAT]	15.3495	10.89	1	5	5	9	2.02556e+06	505	56.5877	6.21436
Q9EQS0	Transaldolase OS=Rattus norvegicus GN=Taldo1 PE=1 SV=2 - [TALDO_RAT]	15.3204	9.79	1	3	3	6	1.50162e+06	337	37.4365	7.03467
P12007	Isovaleryl-CoA dehydrogenase, mitochondrial OS=Rattus norvegicus GN=Ivd PE=1 SV=2 - [IVD_RAT]	15.2988	9.91	1	4	4	7	2.04465e+06	424	46.4058	7.89893
P35565	Calnexin OS=Rattus norvegicus GN=Canx PE=1 SV=1 - [CALX_RAT]	15.2816	6.6	1	4	4	7	1.28376e+06	591	67.2126	4.62744
B0BMW0	RAB14, member RAS oncogene family OS=Rattus norvegicus GN=Rab14 PE=2 SV=1 - [B0BMW0_RAT]	15.2449	9.3	17	1	2	7	1.97687e+06	215	23.8819	6.21436
D4A2D7	Importin 4 (Predicted), isoform CRA_b OS=Rattus norvegicus GN=Ipo4 PE=2 SV=2 - [D4A2D7_RAT]	15.1895	5.18	1	5	5	8	893951	1081	118.85	5.021
F1LRB8	S-adenosylmethionine synthase OS=Rattus norvegicus GN=LOC100363915 PE=2 SV=2 - [F1LRB8_RAT]	15.1451	9.11	3	3	3	8	1.15082e+06	395	43.6473	6.3667
B0BMW2	3-hydroxyacyl-CoA dehydrogenase type-2 OS=Rattus norvegicus GN=Hsd17b10 PE=2 SV=1 - [B0BMW2_RAT]	15.0648	21.84	2	5	5	7	2.15787e+06	261	27.2325	8.5874
F1LSK6	Cytochrome P450 20A1 OS=Rattus norvegicus GN=Cyp20a1 PE=2 SV=1 - [F1LSK6_RAT]	14.968	8.87	2	4	4	7	735561	462	51.9352	6.75635
Q6AYU3	DnaJ homolog subfamily B member 6 OS=Rattus norvegicus GN=Dnajb6 PE=1 SV=1 - [DNJB6_RAT]	14.7744	6.44	2	1	2	5	2.31564e+06	357	38.8984	9.36377
P19637	Tissue-type plasminogen activator OS=Rattus norvegicus GN=Plat PE=2 SV=2 - [TPA_RAT]	14.6597	3.94	1	2	2	6	739212	559	62.8621	8.14795
D3ZH41	Cytoskeleton-associated protein 4 (Predicted) OS=Rattus norvegicus GN=Ckap4 PE=4 SV=2 - [D3ZH41_RAT]	14.5764	12.88	1	4	4	7	1.35868e+06	326	36.2937	4.81787
Q9JMG8	Dihydropyrimidinase-related protein OS=Rattus norvegicus GN=Dpysl5 PE=2 SV=1 - [Q9JMG8_RAT]	14.5499	7.64	3	4	4	6	1.60188e+06	563	61.3561	6.97607
B2RYR3	Pycr1 protein (Fragment) OS=Rattus norvegicus GN=Pycr1 PE=2 SV=1 - [B2RYR3_RAT]	14.4303	10.53	2	1	3	5	3.82695e+06	285	29.6735	7.04932
P08010	Glutathione S-transferase Mu 2 OS=Rattus norvegicus GN=Gstm2 PE=1 SV=2 - [GSTM2_RAT]	14.3891	17.43	4	1	4	7	1.06628e+07	218	25.686	7.38623
G3V7G0	Cytoplasmic dynein 1 light intermediate chain 1 OS=Rattus norvegicus GN=Dync1li1 PE=4 SV=1 - [G3V7G0_RAT]	14.3495	8.41	2	3	3	5	1.53369e+06	523	56.6351	6.29053
Q66HC5	Nuclear pore complex protein Nup93 OS=Rattus norvegicus GN=Nup93 PE=1 SV=1 - [NUP93_RAT]	14.0443	4.88	1	4	4	8	896770	819	93.2434	5.71924
Q09073	ADP/ATP translocase 2 OS=Rattus norvegicus GN=Slc25a5 PE=1 SV=3 - [ADT2_RAT]	14.0338	14.09	4	2	5	9	8.55838e+06	298	32.8801	9.72998
Q63016	Large neutral amino acids transporter small subunit 1 OS=Rattus norvegicus GN=Slc7a5 PE=1 SV=2 - [LAT1_RAT]	14.0114	6.64	1	3	3	6	1.61789e+06	512	55.8667	7.89893
D4A133	Protein Atp6v1a OS=Rattus norvegicus GN=Atp6v1a PE=3 SV=1 - [D4A133_RAT]	13.9857	4.86	2	3	3	8	1.69416e+06	617	68.2216	5.57959
D4A8N1	Protein Dpm1 OS=Rattus norvegicus GN=Dpm1 PE=4 SV=1 - [D4A8N1_RAT]	13.8791	12.69	1	3	3	7	663423	260	29.2315	9.49561
B4F763	Vps53 protein OS=Rattus norvegicus GN=Vps53 PE=2 SV=1 - [B4F763_RAT]	13.8643	5.23	2	4	4	6	689157	803	91.0703	6.60986
D4ADE8	DEAD/H (Asp-Glu-Ala-Asp/His) box polypeptide 3, X-linked OS=Rattus norvegicus GN=Ddx3x PE=3 SV=2 - [D4ADE8_RAT]	13.833	10.61	3	3	3	6	769676	311	34.3199	7.02002
G3V6U4	ELAV-like protein 2 OS=Rattus norvegicus GN=Elavl2 PE=4 SV=2 - [G3V6U4_RAT]	13.7184	10	3	2	3	5	699898	310	34.3158	9.53955
Q4G079	Protein Aimp1 OS=Rattus norvegicus GN=Aimp1 PE=2 SV=1 - [Q4G079_RAT]	13.6098	15.56	2	3	3	8	757266	315	34.552	8.29443
Q4KM65	Cleavage and polyadenylation specificity factor subunit 5 OS=Rattus norvegicus GN=Nudt21 PE=2 SV=1 - [CPSF5_RAT]	13.5098	9.25	1	2	2	7	642153	227	26.2237	8.82178
Q5D023	Dync1li2 protein OS=Rattus norvegicus GN=Dync1li2 PE=2 SV=1 - [Q5D023_RAT]	13.5013	10.98	6	4	4	7	1.01718e+06	492	54.0805	6.16357
B2RZ24	Sucla2 protein (Fragment) OS=Rattus norvegicus GN=Sucla2 PE=2 SV=1 - [B2RZ24_RAT]	13.4888	8.68	2	4	4	10	898943	438	47.3576	6.45557
Q66HD0-2	Isoform 2 of Endoplasmin OS=Rattus norvegicus GN=Hsp90b1 - [ENPL_RAT]	13.4334	3.42	2	1	2	6	5.77057e+06	643	74.1616	5.10986
Q4KM87	Actin-like 6A OS=Rattus norvegicus GN=Actl6a PE=2 SV=1 - [Q4KM87_RAT]	13.2653	4.9	2	2	2	5	2.09944e+06	429	47.3903	5.60498
Q9Z0V5	Peroxiredoxin-4 OS=Rattus norvegicus GN=Prdx4 PE=2 SV=1 - [PRDX4_RAT]	13.239	12.09	1	2	3	6	4.08587e+06	273	30.9881	6.65381
Q5FVH2	Phospholipase D3 OS=Rattus norvegicus GN=Pld3 PE=2 SV=1 - [PLD3_RAT]	13.2168	2.46	1	1	1	5	6.75919e+06	488	54.3644	6.52197
P81795	Eukaryotic translation initiation factor 2 subunit 3 OS=Rattus norvegicus GN=Eif2s3 PE=1 SV=2 - [IF2G_RAT]	13.1613	8.26	2	3	3	6	1.03184e+06	472	51.0472	8.39697
A1L108-2	Isoform 2 of Actin-related protein 2/3 complex subunit 5-like protein OS=Rattus norvegicus GN=Arpc5l - [ARP5L_RAT]	13.0646	11.88	3	1	1	5	188761	101	11.2282	10.0669
B2GV73	Actin related protein 2/3 complex, subunit 3 OS=Rattus norvegicus GN=Arpc3 PE=2 SV=1 - [B2GV73_RAT]	12.9566	9.55	1	2	2	8	3.03441e+06	178	20.5223	8.60205
F2Z3Q8	Importin subunit beta-1 OS=Rattus norvegicus GN=Kpnb1 PE=4 SV=1 - [F2Z3Q8_RAT]	12.7344	5.14	2	4	5	7	2.72402e+06	876	97.1221	4.77979
Q91Y94	Cytochrome c oxidase subunit 4 isoform 2, mitochondrial OS=Rattus norvegicus GN=Cox4i2 PE=2 SV=1 - [COX42_RAT]	12.7084	20.93	1	4	4	7	2.17828e+06	172	20.1571	9.42236
F1M9V7	Protein Npepps OS=Rattus norvegicus GN=Npepps PE=2 SV=1 - [F1M9V7_RAT]	12.6506	5.43	2	5	5	7	579641	920	103.279	5.77002
P15865	Histone H1.4 OS=Rattus norvegicus GN=Hist1h1e PE=1 SV=3 - [H14_RAT]	12.5809	10.96	3	3	3	5	2.21312e+06	219	21.974	11.1069
Q9Z270	Vesicle-associated membrane protein-associated protein A OS=Rattus norvegicus GN=Vapa PE=1 SV=3 - [VAPA_RAT]	12.5313	11.24	2	2	2	5	989734	249	27.8233	8.39697
P07340	Sodium/potassium-transporting ATPase subunit beta-1 OS=Rattus norvegicus GN=Atp1b1 PE=1 SV=1 - [AT1B1_RAT]	12.3838	19.08	1	5	5	7	5.61638e+06	304	35.179	8.646
Q63798	Proteasome activator complex subunit 2 OS=Rattus norvegicus GN=Psme2 PE=2 SV=3 - [PSME2_RAT]	12.3244	17.65	1	4	4	6	1.16509e+06	238	26.84	5.71924
Q6PST4	Atlastin-1 OS=Rattus norvegicus GN=Atl1 PE=1 SV=1 - [ATLA1_RAT]	12.2813	6.45	1	3	4	6	820504	558	63.3353	6.1001
F1LMZ8	26S proteasome non-ATPase regulatory subunit 11 OS=Rattus norvegicus GN=Psmd11 PE=2 SV=2 - [PSD11_RAT]	12.2167	12.09	3	5	5	7	707044	422	47.434	6.48096
Q3T1K5	F-actin-capping protein subunit alpha-2 OS=Rattus norvegicus GN=Capza2 PE=1 SV=1 - [CAZA2_RAT]	12.1973	6.29	1	1	2	5	1.61044e+07	286	32.9466	5.84619
Q5I0F0	Developmentally regulated GTP binding protein 1 OS=Rattus norvegicus GN=Drg1 PE=2 SV=1 - [Q5I0F0_RAT]	12.1701	14.44	3	5	5	7	1.8304e+06	367	40.4868	8.89502
G3V7I0	Peroxiredoxin 3 OS=Rattus norvegicus GN=Prdx3 PE=4 SV=1 - [G3V7I0_RAT]	12.1266	7.39	2	2	2	7	994901	257	28.2815	7.54736
D3ZLH9	Protein LOC680385 OS=Rattus norvegicus GN=LOC680385 PE=4 SV=1 - [D3ZLH9_RAT]	12.0639	2.74	3	1	1	4	252749	402	46.4841	9.64209
Q6AZ26	C-terminal binding protein 1 OS=Rattus norvegicus GN=Ctbp1 PE=2 SV=1 - [Q6AZ26_RAT]	11.9881	5.63	2	2	2	5	416506	391	42.6028	6.58057
E9PTI1	Protein Atp6v1h OS=Rattus norvegicus GN=Atp6v1h PE=2 SV=1 - [E9PTI1_RAT]	11.7446	6.35	2	2	2	4	557887	441	50.7926	6.68311
P35704	Peroxiredoxin-2 OS=Rattus norvegicus GN=Prdx2 PE=1 SV=3 - [PRDX2_RAT]	11.6375	13.64	1	3	3	6	3.95243e+06	198	21.7701	5.59229
Q63569	26S protease regulatory subunit 6A OS=Rattus norvegicus GN=Psmc3 PE=2 SV=1 - [PRS6A_RAT]	11.5964	4.78	2	2	2	7	1.75813e+06	439	49.1294	5.23682
Q64620	Serine/threonine-protein phosphatase 6 catalytic subunit OS=Rattus norvegicus GN=Ppp6c PE=2 SV=2 - [PPP6_RAT]	11.5562	3.93	1	1	1	4	2.54338e+06	305	35.1365	5.69385
Q794F9	4F2 cell-surface antigen heavy chain OS=Rattus norvegicus GN=Slc3a2 PE=1 SV=1 - [4F2_RAT]	11.5445	6.26	1	3	3	5	1.11534e+06	527	58.0361	5.32568
G3V741	Phosphate carrier protein, mitochondrial OS=Rattus norvegicus GN=Slc25a3 PE=3 SV=1 - [G3V741_RAT]	11.4876	8.15	3	3	3	6	9.70928e+06	356	39.5054	9.26123
Q68FR9	Elongation factor 1-delta OS=Rattus norvegicus GN=Eef1d PE=1 SV=2 - [EF1D_RAT]	11.3229	16.01	2	3	3	5	3.21024e+06	281	31.3109	5.05908
Q5XI34	Protein Ppp2r1a OS=Rattus norvegicus GN=Ppp2r1a PE=2 SV=1 - [Q5XI34_RAT]	11.2951	8.32	2	5	5	6	3.38992e+06	589	65.2809	5.10986
Q9ES21	Phosphatidylinositide phosphatase SAC1 OS=Rattus norvegicus GN=Sacm1l PE=1 SV=1 - [SAC1_RAT]	11.2802	4.6	1	3	3	5	864612	587	66.996	7.28369
D4A0T0	Protein Ndufb10 OS=Rattus norvegicus GN=Ndufb10 PE=4 SV=1 - [D4A0T0_RAT]	11.2651	11.93	1	2	2	5	2.47161e+06	176	20.8454	7.69385
Q924M6	Apoptosis-inducing factor OS=Rattus norvegicus GN=Aifm1 PE=2 SV=1 - [Q924M6_RAT]	11.0975	3.13	2	2	2	4	799404	608	66.0785	8.89502
B1WC21	Fbln1 protein OS=Rattus norvegicus GN=Fbln1 PE=2 SV=1 - [B1WC21_RAT]	11.0421	5.84	2	4	4	5	1.34219e+06	685	75.3301	5.23682
P13803	Electron transfer flavoprotein subunit alpha, mitochondrial OS=Rattus norvegicus GN=Etfa PE=1 SV=4 - [ETFA_RAT]	11.0264	10.51	1	3	3	4	1.16366e+06	333	34.9295	8.38232
O70420	Cortactin isoform B OS=Rattus norvegicus GN=Cttn PE=2 SV=1 - [O70420_RAT]	10.9498	3.94	4	2	2	4	662861	508	56.8392	5.19873
Q9ERM8	Secretory carrier membrane protein 3 (Fragment) OS=Rattus norvegicus GN=Scamp3 PE=2 SV=1 - [Q9ERM8_RAT]	10.9483	7.08	2	1	1	3	3.02653e+06	226	24.8195	8.39697
P61751	ADP-ribosylation factor 4 OS=Rattus norvegicus GN=Arf4 PE=2 SV=2 - [ARF4_RAT]	10.9156	18.89	1	2	4	8	1.30662e+07	180	20.3836	7.13721
Q71UF4	Histone-binding protein RBBP7 OS=Rattus norvegicus GN=Rbbp7 PE=2 SV=1 - [RBBP7_RAT]	10.8286	5.88	3	2	2	4	257345	425	47.7902	5.04639
Q4G017	Nischarin OS=Rattus norvegicus GN=Nisch PE=2 SV=2 - [NISCH_RAT]	10.8196	3.73	1	5	5	7	1.21843e+06	1502	166.399	5.37646
O70534	Delta-like 1 homolog (Drosophila) OS=Rattus norvegicus GN=Dlk1 PE=2 SV=1 - [O70534_RAT]	10.7377	5.48	2	2	2	4	1.66158e+06	383	41.1213	5.75732
Q63377	Sodium/potassium-transporting ATPase subunit beta-3 OS=Rattus norvegicus GN=Atp1b3 PE=2 SV=1 - [AT1B3_RAT]	10.7351	6.81	1	2	2	5	1.85266e+06	279	31.8091	7.95752
D4A0L4	DNA-binding protein A OS=Rattus norvegicus GN=Csda PE=2 SV=2 - [D4A0L4_RAT]	10.6	14.38	10	1	3	4	1.61741e+06	292	30.7935	9.62744
Q9ESH1	26S proteasome subunit S5a OS=Rattus norvegicus GN=Psmd4 PE=2 SV=1 - [Q9ESH1_RAT]	10.5905	6.9	2	2	2	6	824073	377	40.7052	4.79248
Q6AXS5-2	Isoform 2 of Plasminogen activator inhibitor 1 RNA-binding protein OS=Rattus norvegicus GN=Serbp1 - [PAIRB_RAT]	10.562	4.08	2	1	1	3	78795.2	392	42.9585	8.44092
M0RD20	Calpain small subunit 1 OS=Rattus norvegicus GN=Capns1 PE=4 SV=1 - [M0RD20_RAT]	10.5486	9.88	2	3	3	9	2.52629e+06	243	25.4304	5.42725
M0R9I8	Protein LOC100364427 OS=Rattus norvegicus GN=LOC100364427 PE=4 SV=1 - [M0R9I8_RAT]	10.5329	21.21	5	3	3	6	954526	132	14.4914	6.7417
Q9QX69	LanC-like protein 1 OS=Rattus norvegicus GN=Lancl1 PE=2 SV=2 - [LANC1_RAT]	10.3974	5.76	1	2	2	7	3.61337e+06	399	45.2105	7.6499
P62944	AP-2 complex subunit beta OS=Rattus norvegicus GN=Ap2b1 PE=1 SV=1 - [AP2B1_RAT]	10.3863	4.8	2	2	4	6	1.70619e+06	937	104.486	5.37646
B2RYA8	LOC689593 protein OS=Rattus norvegicus GN=LOC689593 PE=2 SV=1 - [B2RYA8_RAT]	10.3695	7.94	2	1	2	5	1.70292e+06	277	30.6758	4.89404
Q02563	Synaptic vesicle glycoprotein 2A OS=Rattus norvegicus GN=Sv2a PE=1 SV=2 - [SV2A_RAT]	10.3312	3.1	1	2	2	4	2.0269e+06	742	82.6079	5.56689
D3ZU74	Cytoplasmic dynein 1 intermediate chain 2 OS=Rattus norvegicus GN=Dync1i2 PE=4 SV=1 - [D3ZU74_RAT]	10.3023	5.56	6	3	3	4	1.56831e+06	612	68.3207	5.2876
Q6TUG0	DnaJ homolog subfamily B member 11 OS=Rattus norvegicus GN=Dnajb11 PE=2 SV=1 - [DJB11_RAT]	10.2679	9.78	1	3	3	5	1.60738e+06	358	40.4697	6.31592
Q793F9	Vacuolar protein sorting-associated protein 4A OS=Rattus norvegicus GN=Vps4a PE=2 SV=1 - [VPS4A_RAT]	10.2048	4.58	4	2	2	5	414409	437	48.8761	7.79639
Q4G061	Eukaryotic translation initiation factor 3 subunit B OS=Rattus norvegicus GN=Eif3b PE=1 SV=1 - [EIF3B_RAT]	10.1654	5.4	1	3	3	4	349467	797	90.854	5.08447
P13383	Nucleolin OS=Rattus norvegicus GN=Ncl PE=1 SV=3 - [NUCL_RAT]	10.1305	6.45	7	5	5	8	4.54649e+06	713	77.101	4.7417
D4A068	Protein Pnma2 OS=Rattus norvegicus GN=Pnma2 PE=4 SV=1 - [D4A068_RAT]	10.1241	6.87	1	3	3	6	879822	364	41.2222	5.2876
D4AE02	Uncharacterized protein OS=Rattus norvegicus GN=Fam98b PE=4 SV=2 - [D4AE02_RAT]	10.0888	7.66	1	3	3	4	2.88613e+06	431	46.2673	8.14795
P62193	26S protease regulatory subunit 4 OS=Rattus norvegicus GN=Psmc1 PE=2 SV=1 - [PRS4_RAT]	10.0148	10.45	1	3	4	6	2.46211e+06	440	49.1537	6.21436
Q99NI1	Nucleoside diphosphate kinase DR-nm23 OS=Rattus norvegicus GN=Nme3 PE=2 SV=1 - [Q99NI1_RAT]	9.96039	10.06	1	1	1	3	428412	169	19.0769	6.34131
Q04631	Protein farnesyltransferase/geranylgeranyltransferase type-1 subunit alpha OS=Rattus norvegicus GN=Fnta PE=1 SV=1 - [FNTA_RAT]	9.93892	6.1	2	2	2	4	212465	377	44.022	4.93213
Q6AY21	GTPase activating protein (SH3 domain) binding protein 2 OS=Rattus norvegicus GN=G3bp2 PE=2 SV=1 - [Q6AY21_RAT]	9.92046	7.13	2	3	3	4	902849	449	50.7391	5.42725
Q5XII0	Mammalian ependymin-related protein 1 OS=Rattus norvegicus GN=Epdr1 PE=2 SV=1 - [EPDR1_RAT]	9.86993	9.82	1	2	2	4	1.38118e+06	224	25.6229	7.57666
M0RC65	Cofilin 2, muscle (Predicted), isoform CRA_b OS=Rattus norvegicus GN=Cfl2 PE=4 SV=1 - [M0RC65_RAT]	9.83575	6.63	2	1	1	4	4.06442e+06	166	18.6978	7.88428
P51583	Multifunctional protein ADE2 OS=Rattus norvegicus GN=Paics PE=2 SV=3 - [PUR6_RAT]	9.81147	5.41	2	2	2	4	814825	425	47.0661	7.69385
Q32PW9	Psmc6 protein (Fragment) OS=Rattus norvegicus GN=Psmc6 PE=2 SV=1 - [Q32PW9_RAT]	9.79431	8.14	2	3	3	5	1.07955e+06	381	43.2607	7.48877
P54311	Guanine nucleotide-binding protein G(I)/G(S)/G(T) subunit beta-1 OS=Rattus norvegicus GN=Gnb1 PE=1 SV=4 - [GBB1_RAT]	9.7893	7.94	12	2	3	5	2.28946e+06	340	37.353	5.99854
Q5U2U8	Bcl2-associated athanogene 3 OS=Rattus norvegicus GN=Bag3 PE=2 SV=1 - [Q5U2U8_RAT]	9.74076	11.15	1	1	5	7	1.18515e+06	574	61.453	7.03467
P19511	ATP synthase subunit b, mitochondrial OS=Rattus norvegicus GN=Atp5f1 PE=1 SV=1 - [AT5F1_RAT]	9.70254	7.81	1	2	2	4	4.46586e+06	256	28.8505	9.36377
Q62651	Delta(3,5)-Delta(2,4)-dienoyl-CoA isomerase, mitochondrial OS=Rattus norvegicus GN=Ech1 PE=1 SV=2 - [ECH1_RAT]	9.66527	6.73	1	2	2	4	226315	327	36.1484	7.98682
Q32Q88	F-box protein 22 OS=Rattus norvegicus GN=Fbxo22 PE=2 SV=1 - [Q32Q88_RAT]	9.62361	9.77	1	4	4	5	2.65376e+06	399	43.9806	7.95752
G3V886	ATP-dependent zinc metalloprotease YME1L1 OS=Rattus norvegicus GN=Yme1l1 PE=3 SV=1 - [G3V886_RAT]	9.58317	3.08	3	2	2	3	789266	715	79.7457	8.89502
D4A7M6	Protein LOC100359539 OS=Rattus norvegicus GN=LOC100359539 PE=4 SV=1 - [D4A7M6_RAT]	9.57733	5.64	2	2	2	3	425388	390	44.9938	5.64307
Q8K3W5	Myotubularin-related protein (Fragment) OS=Rattus norvegicus GN=Mtmr9 PE=2 SV=1 - [Q8K3W5_RAT]	9.53403	3.81	2	2	2	5	632475	499	57.6162	6.97607
Q6AYD2	CST complex subunit STN1 OS=Rattus norvegicus GN=Obfc1 PE=2 SV=1 - [STN1_RAT]	9.46395	8.58	1	3	3	5	510648	408	46.7527	5.26221
Q9Z1B2	Glutathione S-transferase Mu 5 OS=Rattus norvegicus GN=Gstm5 PE=1 SV=3 - [GSTM5_RAT]	9.45818	8	2	1	2	4	4.86725e+06	225	26.6111	6.75635
B5DES0	Protein Snrpd2 OS=Rattus norvegicus GN=Snrpd2 PE=4 SV=1 - [B5DES0_RAT]	9.4365	16.95	2	2	2	4	786417	118	13.5182	9.90576
Q5M830	Protein Rfc3 OS=Rattus norvegicus GN=Rfc3 PE=2 SV=1 - [Q5M830_RAT]	9.4009	7.87	1	2	2	3	426216	356	40.453	8.47021
P62161	Calmodulin OS=Rattus norvegicus GN=Calm1 PE=1 SV=2 - [CALM_RAT]	9.37542	14.09	3	2	2	5	269191	149	16.8268	4.22119
Q64542-3	Isoform ZA of Plasma membrane calcium-transporting ATPase 4 OS=Rattus norvegicus GN=Atp2b4 - [AT2B4_RAT]	9.34502	2.42	51	2	2	3	574818	1157	127.384	6.53662
P85515	Alpha-centractin OS=Rattus norvegicus GN=Actr1a PE=1 SV=1 - [ACTZ_RAT]	9.32335	6.91	2	2	3	7	3.02789e+08	376	42.5869	6.63916
Q5XIH3	NADH dehydrogenase (Ubiquinone) flavoprotein 1 OS=Rattus norvegicus GN=Ndufv1 PE=2 SV=1 - [Q5XIH3_RAT]	9.30911	11.42	1	5	5	5	2.74885e+06	464	50.6986	8.07471
Q9QYG8	Uridine-cytidine kinase 2 OS=Rattus norvegicus GN=Uck2 PE=2 SV=2 - [UCK2_RAT]	9.26655	8.05	1	1	2	4	3.93722e+06	261	29.3861	6.55127
Q3B8P6	Alg2 protein (Fragment) OS=Rattus norvegicus GN=Alg2 PE=2 SV=1 - [Q3B8P6_RAT]	9.22095	11.96	2	3	3	5	1.66417e+06	209	23.7474	7.51807
P04906	Glutathione S-transferase P OS=Rattus norvegicus GN=Gstp1 PE=1 SV=2 - [GSTP1_RAT]	9.21806	19.52	1	3	3	7	2.78561e+06	210	23.4241	7.35693
P68101	Eukaryotic translation initiation factor 2 subunit 1 OS=Rattus norvegicus GN=Eif2s1 PE=1 SV=2 - [IF2A_RAT]	9.18142	13.02	1	4	4	6	2.08492e+06	315	36.0854	5.08447
Q63081	Protein disulfide-isomerase A6 OS=Rattus norvegicus GN=Pdia6 PE=1 SV=2 - [PDIA6_RAT]	9.17555	6.59	1	2	2	3	799238	440	48.1433	5.13525
P62890	60S ribosomal protein L30 OS=Rattus norvegicus GN=Rpl30 PE=3 SV=2 - [RL30_RAT]	9.13496	17.39	1	2	2	4	2.21772e+06	115	12.7757	9.62744
I6L9H8	Stub1 protein OS=Rattus norvegicus GN=Stub1 PE=2 SV=1 - [I6L9H8_RAT]	9.10913	9.38	2	2	2	4	881950	224	25.3817	7.15186
Q68FX3	DEAD (Asp-Glu-Ala-Asp) box polypeptide 19a OS=Rattus norvegicus GN=Ddx19a PE=2 SV=1 - [Q68FX3_RAT]	9.09308	3.97	6	2	2	4	647623	478	53.8698	6.7417
O35547	Long-chain-fatty-acid--CoA ligase 4 OS=Rattus norvegicus GN=Acsl4 PE=2 SV=1 - [ACSL4_RAT]	9.07503	5.37	1	2	3	4	397332	670	74.2789	8.01611
B5DF29	Protein Rfc5 OS=Rattus norvegicus GN=Rfc5 PE=2 SV=1 - [B5DF29_RAT]	9.07503	2.96	1	1	1	4	737071	338	38.0739	7.81104
Q68FS2	COP9 signalosome complex subunit 4 OS=Rattus norvegicus GN=Cops4 PE=2 SV=1 - [CSN4_RAT]	9.07242	7.64	1	3	3	5	175592	406	46.2607	5.84619
Q5RJR2	Twinfilin-1 OS=Rattus norvegicus GN=Twf1 PE=2 SV=1 - [TWF1_RAT]	9.06774	6	1	2	2	4	228672	350	40.0655	6.66846
Q6QI16	LRRGT00192 OS=Rattus norvegicus GN=RGD1304704 PE=2 SV=1 - [Q6QI16_RAT]	9.05893	8.11	2	3	3	6	3.87799e+06	296	33.8038	8.63135
P61980	Heterogeneous nuclear ribonucleoprotein K OS=Rattus norvegicus GN=Hnrnpk PE=1 SV=1 - [HNRPK_RAT]	8.97904	6.05	3	2	2	4	448718	463	50.9444	5.5415
B2GV33	Maoa protein (Fragment) OS=Rattus norvegicus GN=Maoa PE=2 SV=1 - [B2GV33_RAT]	8.97548	5	3	3	3	4	1.2767e+06	520	58.7653	8.07471
B0BN93	26S proteasome non-ATPase regulatory subunit 13 OS=Rattus norvegicus GN=Psmd13 PE=1 SV=1 - [PSD13_RAT]	8.9601	9.31	1	4	4	5	1.55566e+06	376	42.7902	5.8335
D3ZEN5	Peroxiredoxin-5, mitochondrial (Fragment) OS=Rattus norvegicus GN=Prdx5 PE=2 SV=2 - [D3ZEN5_RAT]	8.95977	22.36	3	3	3	4	495152	161	16.9149	7.23975
Q4KM41	Ewing sarcoma breakpoint region 1 OS=Rattus norvegicus GN=Ewsr1 PE=2 SV=1 - [Q4KM41_RAT]	8.92518	4.42	3	1	1	3	1.62331e+06	317	33.054	9.90576
D3Z941	Protein Mars OS=Rattus norvegicus GN=Mars PE=3 SV=1 - [D3Z941_RAT]	8.90488	2	1	2	2	4	773452	902	101.517	6.45557
Q6TXG7	Serine hydroxymethyltransferase OS=Rattus norvegicus GN=Shmt1 PE=2 SV=1 - [Q6TXG7_RAT]	8.8927	4.55	2	3	3	4	464754	681	75.3262	7.92822
Q9QZK5	Serine protease HTRA1 OS=Rattus norvegicus GN=Htra1 PE=2 SV=1 - [HTRA1_RAT]	8.80604	2.92	1	1	1	3	237518	480	51.2977	7.6499
F1LN03	Lysophosphatidylcholine acyltransferase 2 OS=Rattus norvegicus GN=Lpcat2 PE=2 SV=1 - [F1LN03_RAT]	8.75664	7.9	2	4	4	5	883830	544	60.1423	6.46826
Q5RKI5	Flightless I homolog (Drosophila) OS=Rattus norvegicus GN=Flii PE=2 SV=1 - [Q5RKI5_RAT]	8.7275	2.6	1	3	3	4	1.14497e+06	1270	144.766	5.99854
G3V7X2	Secretogranin 2, isoform CRA_a OS=Rattus norvegicus GN=Scg2 PE=4 SV=1 - [G3V7X2_RAT]	8.7075	8.24	4	5	5	6	2.03349e+06	619	70.9574	4.77979
G3V9N1	RCG21137 OS=Rattus norvegicus GN=Pgam5 PE=4 SV=1 - [G3V9N1_RAT]	8.62321	16.67	3	6	6	8	3.17186e+06	288	31.9805	8.67529
Q496Z5	Peripherin OS=Rattus norvegicus GN=Prph PE=2 SV=1 - [Q496Z5_RAT]	8.49062	6	3	3	3	4	1.06406e+06	467	53.3892	5.40186
D3ZP98	Histocompatibility 13 (Predicted), isoform CRA_a OS=Rattus norvegicus GN=Hm13 PE=4 SV=1 - [D3ZP98_RAT]	8.48561	7.69	1	3	3	5	877068	364	40.249	6.7124
F1M6F6	Protein Asap2 (Fragment) OS=Rattus norvegicus GN=Asap2 PE=4 SV=2 - [F1M6F6_RAT]	8.47565	0.87	3	1	1	4	7.09361e+07	922	102.694	6.68311
D3ZFJ6	Lactamase, beta (Predicted) OS=Rattus norvegicus GN=Lactb PE=4 SV=1 - [D3ZFJ6_RAT]	8.47087	3.82	1	2	2	4	1.42117e+06	550	60.382	8.82178
D3ZFP4	Protein Mcm3 OS=Rattus norvegicus GN=Mcm3 PE=3 SV=2 - [D3ZFP4_RAT]	8.46744	5.16	1	4	4	4	670505	814	91.5654	5.5542
P35213-2	Isoform Short of 14-3-3 protein beta/alpha OS=Rattus norvegicus GN=Ywhab - [1433B_RAT]	8.44352	17.21	5	1	5	8	1.13387e+07	244	27.8047	4.88135
D4A4D5	Protein LOC100362751 OS=Rattus norvegicus GN=LOC498555 PE=4 SV=1 - [D4A4D5_RAT]	8.43729	21.74	3	2	2	3	583635	115	11.6989	4.53857
P26772	10 kDa heat shock protein, mitochondrial OS=Rattus norvegicus GN=Hspe1 PE=1 SV=3 - [CH10_RAT]	8.40439	23.53	2	2	2	3	1.62651e+06	102	10.8949	8.92432
P28073	Proteasome subunit beta type-6 OS=Rattus norvegicus GN=Psmb6 PE=1 SV=3 - [PSB6_RAT]	8.34631	8.82	1	2	2	3	420656	238	25.2734	4.99561
Q6P762	Mannosidase 2, alpha B1 OS=Rattus norvegicus GN=Man2b1 PE=2 SV=1 - [Q6P762_RAT]	8.32066	2.18	1	2	2	3	443051	1009	114.255	8.66064
F1LX07	Uncharacterized protein (Fragment) OS=Rattus norvegicus GN=LOC100360985 PE=3 SV=2 - [F1LX07_RAT]	8.29808	4.89	1	2	3	3	1.57436e+06	675	74.1807	8.74854
M0R9D5	Uncharacterized protein OS=Rattus norvegicus PE=4 SV=1 - [M0R9D5_RAT]	8.25723	6.49	6	3	3	5	718380	5363	571.304	6.22705
Q4AEF8	Coatomer subunit gamma-1 OS=Rattus norvegicus GN=Copg1 PE=2 SV=1 - [COPG1_RAT]	8.24902	4.46	1	3	4	5	675230	874	97.5515	5.38916
D3ZUD8	Protein Tm9sf3 OS=Rattus norvegicus GN=Tm9sf3 PE=2 SV=1 - [D3ZUD8_RAT]	8.19194	1.87	1	1	1	3	1.64199e+06	587	67.4999	7.21045
B5DF24	Uridine kinase OS=Rattus norvegicus GN=Uck1 PE=2 SV=1 - [B5DF24_RAT]	8.16334	6.36	1	1	2	4	2.23764e+06	283	31.6612	7.54736
F1LSM5	Nck-associated protein 1 (Fragment) OS=Rattus norvegicus GN=Nckap1 PE=2 SV=2 - [F1LSM5_RAT]	8.15756	1.74	4	2	2	4	648163	1093	124.861	6.7124
Q9WUD2	Transient receptor potential cation channel subfamily V member 2 OS=Rattus norvegicus GN=Trpv2 PE=1 SV=2 - [TRPV2_RAT]	8.10191	2.1	1	1	1	2	110604	761	86.6507	6.771
Q4V7D1	Signal sequence receptor, alpha OS=Rattus norvegicus GN=Ssr1 PE=2 SV=1 - [Q4V7D1_RAT]	8.08327	3.83	2	1	1	6	6.13571e+06	287	32.1872	4.43701
D4A415	Protein Fam175b OS=Rattus norvegicus GN=Fam175b PE=4 SV=2 - [D4A415_RAT]	8.06333	5.44	1	2	2	3	435988	423	47.7754	6.06201
D3ZWT2	Protein Fitm2 OS=Rattus norvegicus GN=Fitm2 PE=4 SV=1 - [D3ZWT2_RAT]	8.05669	10.69	1	3	3	5	372689	262	30.0926	8.95361
Q06000	Lipoprotein lipase OS=Rattus norvegicus GN=Lpl PE=1 SV=1 - [LIPL_RAT]	8.02739	4.85	1	2	2	3	1.00061e+06	474	53.0489	8.1333
G3V8A5	Protein Vps35 OS=Rattus norvegicus GN=Vps35 PE=4 SV=1 - [G3V8A5_RAT]	7.98703	4.9	2	4	4	5	1.60745e+06	796	91.6688	5.43994
G3V7Q7	IQ motif containing GTPase activating protein 1 (Predicted), isoform CRA_b OS=Rattus norvegicus GN=Iqgap1 PE=4 SV=1 - [G3V7Q7_RAT]	7.96722	1.21	2	2	2	4	683003	1657	188.714	6.43018
P24268	Cathepsin D OS=Rattus norvegicus GN=Ctsd PE=1 SV=1 - [CATD_RAT]	7.91794	7.37	2	3	3	4	2.0701e+06	407	44.6519	7.09326
F7FLF2	Protein LOC100360057 (Fragment) OS=Rattus norvegicus GN=Rpl22 PE=4 SV=1 - [F7FLF2_RAT]	7.88665	18.9	3	2	2	3	8.55574e+06	127	14.6487	9.18799
B5DEH2	Erlin-2 OS=Rattus norvegicus GN=Erlin2 PE=1 SV=1 - [ERLN2_RAT]	7.85943	7.08	2	2	2	3	272031	339	37.6864	5.74463
Q5U2R0	Methionine adenosyltransferase 2 subunit beta OS=Rattus norvegicus GN=Mat2b PE=2 SV=1 - [MAT2B_RAT]	7.7951	6.29	1	2	2	3	489998	334	37.351	6.94678
D3ZTH8	Protein LOC689899 OS=Rattus norvegicus GN=LOC689899 PE=3 SV=1 - [D3ZTH8_RAT]	7.79309	15.38	4	2	2	3	2.06854e+06	156	17.7421	10.3892
Q9JMB5	Proteasomal ubiquitin receptor ADRM1 OS=Rattus norvegicus GN=Adrm1 PE=2 SV=2 - [ADRM1_RAT]	7.78537	3.93	1	1	1	3	162262	407	42.0758	5.07178
Q5RKG9	Eukaryotic translation initiation factor 4B OS=Rattus norvegicus GN=Eif4b PE=2 SV=1 - [Q5RKG9_RAT]	7.76027	4.91	1	2	2	4	420264	611	69.0233	5.80811
P21670	Proteasome subunit alpha type-4 OS=Rattus norvegicus GN=Psma4 PE=1 SV=1 - [PSA4_RAT]	7.70446	9.58	2	3	3	5	2.77514e+06	261	29.4792	7.72314
P48004-2	Isoform RC6-IS of Proteasome subunit alpha type-7 OS=Rattus norvegicus GN=Psma7 - [PSA7_RAT]	7.67439	8.06	5	2	2	3	2.63569e+06	248	27.7666	8.67529
D4AE41	RNA binding motif protein, X-linked-like-1 OS=Rattus norvegicus GN=Rbmxl1 PE=3 SV=1 - [RMXL1_RAT]	7.65492	6.7	3	2	2	3	693888	388	42.2243	9.83252
B1WBY1	Cul1 protein OS=Rattus norvegicus GN=Cul1 PE=2 SV=1 - [B1WBY1_RAT]	7.65154	4.51	1	4	4	4	1.28517e+06	776	89.635	8.00146
Q68FS8	Protein Rtcd1 OS=Rattus norvegicus GN=Rtcd1 PE=2 SV=1 - [Q68FS8_RAT]	7.62219	6.28	1	2	2	3	953578	366	39.2883	7.66455
Q5U302	Catenin (Cadherin associated protein), alpha 1 OS=Rattus norvegicus GN=Ctnna1 PE=2 SV=1 - [Q5U302_RAT]	7.60604	2.42	2	2	2	4	107950	908	100.174	6.22705
Q5RK08	Glioblastoma amplified sequence OS=Rattus norvegicus GN=Gbas PE=2 SV=1 - [Q5RK08_RAT]	7.58784	6.41	1	2	2	3	6.95551e+06	281	32.9209	9.36377
F1LP60	Moesin (Fragment) OS=Rattus norvegicus GN=Msn PE=2 SV=1 - [F1LP60_RAT]	7.53924	3.47	2	2	2	4	150529	576	67.6098	6.46826
Q4AE70-3	Isoform 3 of Histone-arginine methyltransferase CARM1 OS=Rattus norvegicus GN=Carm1 - [CARM1_RAT]	7.53877	5.58	4	3	3	3	673399	573	62.4131	6.62451
B0BN81	Ribosomal protein S5, isoform CRA_b OS=Rattus norvegicus GN=Rps5 PE=2 SV=1 - [B0BN81_RAT]	7.43825	8.33	2	2	2	4	4.62328e+06	204	22.8921	9.71533
Q9JLZ1-2	Isoform 2 of Glutaredoxin-3 OS=Rattus norvegicus GN=Glrx3 - [GLRX3_RAT]	7.42053	7.89	2	2	2	3	62008.3	279	31.341	4.97021
Q3T1L0	Aldehyde dehydrogenase family 16 member A1 OS=Rattus norvegicus GN=Aldh16a1 PE=2 SV=1 - [A16A1_RAT]	7.36787	1.75	1	1	1	2	739009	802	85.3607	6.15088
Q66H32	RAN GTPase activating protein 1 OS=Rattus norvegicus GN=Rangap1 PE=2 SV=1 - [Q66H32_RAT]	7.35821	5.1	2	2	2	3	819549	431	46.3772	4.55127
P47875	Cysteine and glycine-rich protein 1 OS=Rattus norvegicus GN=Csrp1 PE=2 SV=2 - [CSRP1_RAT]	7.34596	5.18	1	1	1	3	406378	193	20.5998	8.57275
Q63965	Sideroflexin-1 OS=Rattus norvegicus GN=Sfxn1 PE=2 SV=4 - [SFXN1_RAT]	7.3311	3.11	2	1	1	3	1.90323e+06	322	35.5232	9.05615
P36372	Antigen peptide transporter 2 OS=Rattus norvegicus GN=Tap2 PE=2 SV=1 - [TAP2_RAT]	7.33097	1.71	8	1	1	3	1.11891e+06	703	77.664	6.72705
D3ZZM8	Uncharacterized protein OS=Rattus norvegicus PE=3 SV=1 - [D3ZZM8_RAT]	7.28674	4.32	4	4	4	5	674662	926	100.174	6.90283
Q5I0E7	Transmembrane emp24 domain-containing protein 9 OS=Rattus norvegicus GN=Tmed9 PE=1 SV=1 - [TMED9_RAT]	7.24521	4.68	1	1	1	2	732098	235	27.011	8.26514
D3ZG58	Uncharacterized protein OS=Rattus norvegicus GN=Zwilch PE=4 SV=2 - [D3ZG58_RAT]	7.24474	4.56	1	3	3	4	319457	592	67.7467	6.771
Q5U2Z3	Nucleosome assembly protein 1-like 4 OS=Rattus norvegicus GN=Nap1l4 PE=2 SV=1 - [NP1L4_RAT]	7.22413	2.85	1	1	1	3	789383	386	43.8895	4.67822
P97834	COP9 signalosome complex subunit 1 OS=Rattus norvegicus GN=Gps1 PE=1 SV=1 - [CSN1_RAT]	7.20785	3.18	1	1	1	3	271247	471	53.3941	6.84424
B2RZ78	Vacuolar protein sorting-associated protein 29 OS=Rattus norvegicus GN=Vps29 PE=1 SV=2 - [VPS29_RAT]	7.19402	7.14	2	1	1	3	335931	182	20.4556	6.78564
Q71UZ2	Sarco/endoplasmic reticulum Ca2+-ATPase (Fragment) OS=Rattus norvegicus GN=Atp2a2 PE=2 SV=1 - [Q71UZ2_RAT]	7.17896	3.57	12	3	3	3	741096	869	95.1932	5.63037
Q5RJR8	Leucine-rich repeat-containing protein 59 OS=Rattus norvegicus GN=Lrrc59 PE=1 SV=1 - [LRC59_RAT]	7.17511	9.45	1	3	3	4	1.39492e+06	307	34.8477	9.5249
B2RYP8	A disintegrin and metalloprotease domain 8 (Predicted), isoform CRA_b OS=Rattus norvegicus GN=Tubgcp2 PE=2 SV=1 - [B2RYP8_RAT]	7.17292	2.54	1	2	2	3	794214	905	102.995	6.63916
D4ABC7	Protein Uprt OS=Rattus norvegicus GN=Uprt PE=4 SV=1 - [D4ABC7_RAT]	7.14935	7.44	1	2	2	3	942223	309	34.2201	6.01123
P17764	Acetyl-CoA acetyltransferase, mitochondrial OS=Rattus norvegicus GN=Acat1 PE=1 SV=1 - [THIL_RAT]	7.13941	4.95	1	2	2	5	807168	424	44.6664	8.76318
P11240	Cytochrome c oxidase subunit 5A, mitochondrial OS=Rattus norvegicus GN=Cox5a PE=1 SV=1 - [COX5A_RAT]	7.11662	11.64	1	3	3	4	3.43598e+06	146	16.1193	6.53662
P15650	Long-chain specific acyl-CoA dehydrogenase, mitochondrial OS=Rattus norvegicus GN=Acadl PE=1 SV=1 - [ACADL_RAT]	7.0596	10	1	4	4	4	2202086	430	47.8424	7.73779
D3ZD11	Protein Spcs2 OS=Rattus norvegicus GN=Spcs2 PE=4 SV=1 - [D3ZD11_RAT]	7.04362	18.14	1	3	3	3	368529	226	24.9577	8.57275
Q6Q0N3	5'-nucleotidase domain-containing protein 2 OS=Rattus norvegicus GN=Nt5dc2 PE=2 SV=2 - [NT5D2_RAT]	7.02949	4.88	1	3	3	4	3.08256e+06	553	63.6119	7.1665
F1LQH9	Protein Bag2 (Fragment) OS=Rattus norvegicus GN=Bag2 PE=2 SV=1 - [F1LQH9_RAT]	7.01118	15.61	2	3	3	4	304573	173	19.458	5.90967
Q6AYA5	Transmembrane protein 106B OS=Rattus norvegicus GN=Tmem106b PE=2 SV=1 - [T106B_RAT]	7.00648	4.73	2	1	1	3	154684	275	31.1325	7.32764
Q6AYQ4	Transmembrane protein 109 OS=Rattus norvegicus GN=Tmem109 PE=2 SV=1 - [TM109_RAT]	6.99637	7.41	1	2	2	3	1.43961e+06	243	26.2254	9.77393
Q5U2U0	ATP-dependent Clp protease ATP-binding subunit clpX-like, mitochondrial OS=Rattus norvegicus GN=Clpx PE=2 SV=1 - [CLPX_RAT]	6.96841	3.48	1	2	2	3	505494	633	69.1647	7.72314
Q6PCT9	Proteasome (Prosome, macropain) 26S subunit, non-ATPase, 6 OS=Rattus norvegicus GN=Psmd6 PE=2 SV=1 - [Q6PCT9_RAT]	6.87348	2.57	1	1	1	3	581784	389	45.5692	5.51611
Q5FVC4	DnaJ (Hsp40) homolog, subfamily B, member 12 OS=Rattus norvegicus GN=Dnajb12 PE=2 SV=1 - [Q5FVC4_RAT]	6.82431	8.73	1	2	2	4	576792	378	42.495	8.49951
P62138	Serine/threonine-protein phosphatase PP1-alpha catalytic subunit OS=Rattus norvegicus GN=Ppp1ca PE=1 SV=1 - [PP1A_RAT]	6.82375	6.06	1	2	2	3	566439	330	37.4878	6.32861
Q641Z6	EH domain-containing protein 1 OS=Rattus norvegicus GN=Ehd1 PE=1 SV=1 - [EHD1_RAT]	6.8181	2.06	2	1	1	3	162062	534	60.5646	6.82959
D3Z7Z5	Protein Ranbp10 OS=Rattus norvegicus GN=Ranbp10 PE=4 SV=1 - [D3Z7Z5_RAT]	6.80591	3.4	1	2	2	4	258777	648	70.0019	6.68311
P07871	3-ketoacyl-CoA thiolase B, peroxisomal OS=Rattus norvegicus GN=Acaa1b PE=2 SV=2 - [THIKB_RAT]	6.76309	4.01	3	2	2	4	819636	424	43.7927	8.22119
O89035	Mitochondrial dicarboxylate carrier OS=Rattus norvegicus GN=Slc25a10 PE=2 SV=1 - [O89035_RAT]	6.73453	10.14	1	3	3	5	658678	286	31.4341	9.29053
Q5PPJ7	Psmd1 protein (Fragment) OS=Rattus norvegicus GN=Psmd1 PE=2 SV=1 - [Q5PPJ7_RAT]	6.65944	3.55	5	3	3	3	771242	846	93.2626	6.39209
F8WFI0	Taste receptor type 1 member 2 OS=Rattus norvegicus GN=Aldh4a1 PE=3 SV=2 - [F8WFI0_RAT]	6.65671	2.67	5	1	1	2	647360	562	61.7586	8.04541
Q63151-2	Isoform Short of Long-chain-fatty-acid--CoA ligase 3 OS=Rattus norvegicus GN=Acsl3 - [ACSL3_RAT]	6.65394	5.22	2	2	3	4	630930	709	79.2509	8.35303
P97536	Cullin-associated NEDD8-dissociated protein 1 OS=Rattus norvegicus GN=Cand1 PE=1 SV=1 - [CAND1_RAT]	6.62202	2.52	1	3	3	4	475773	1230	136.275	5.78271
D3ZYQ8	Uridine kinase OS=Rattus norvegicus GN=Uckl1 PE=3 SV=1 - [D3ZYQ8_RAT]	6.5789	8.03	1	4	4	5	665051	548	60.7883	7.15186
B4F7C9	Protein Stt3a OS=Rattus norvegicus GN=Stt3a PE=2 SV=1 - [B4F7C9_RAT]	6.55626	2.98	1	2	2	3	1.43279e+06	705	80.5449	8.104
Q566E2	Dnajc7 protein OS=Rattus norvegicus GN=Dnajc7 PE=2 SV=1 - [Q566E2_RAT]	6.54384	2.51	3	1	1	2	1.22104e+06	438	50.0688	8.11865
Q71SY3	Translin OS=Rattus norvegicus GN=Tsn PE=2 SV=1 - [Q71SY3_RAT]	6.52767	6.58	30	1	2	3	2.42318e+06	228	26.1547	6.44287
Q5PQK2	Fusion, derived from t(12;16) malignant liposarcoma (Human) OS=Rattus norvegicus GN=Fus PE=2 SV=1 - [Q5PQK2_RAT]	6.52479	5.41	6	3	3	4	997883	518	52.6415	9.36377
P34064	Proteasome subunit alpha type-5 OS=Rattus norvegicus GN=Psma5 PE=2 SV=1 - [PSA5_RAT]	6.48272	17.43	2	3	3	4	1.62162e+06	241	26.3742	4.85596
P63036	DnaJ homolog subfamily A member 1 OS=Rattus norvegicus GN=Dnaja1 PE=2 SV=1 - [DNJA1_RAT]	6.45083	8.06	3	3	3	3	825002	397	44.8395	7.07861
P11232	Thioredoxin OS=Rattus norvegicus GN=Txn PE=1 SV=2 - [THIO_RAT]	6.39183	12.38	1	1	1	2	3.12116e+06	105	11.6657	4.91943
B2RYF6	Cleft lip and palate associated transmembrane protein 1 OS=Rattus norvegicus GN=Clptm1 PE=2 SV=1 - [B2RYF6_RAT]	6.32142	3.92	1	2	2	3	897476	664	75.2288	6.01123
Q63570	26S protease regulatory subunit 6B OS=Rattus norvegicus GN=Psmc4 PE=1 SV=1 - [PRS6B_RAT]	6.27729	11	1	5	5	7	3.2062e+06	418	47.3786	5.21143
B1WC61	Acad9 protein OS=Rattus norvegicus GN=Acad9 PE=2 SV=1 - [B1WC61_RAT]	6.26759	3.2	2	2	2	3	222622	625	68.7997	7.69385
Q03114	Cyclin-dependent kinase 5 OS=Rattus norvegicus GN=Cdk5 PE=1 SV=1 - [CDK5_RAT]	6.26338	10.27	45	2	3	4	2.47622e+06	292	33.2332	7.66455
Q03346	Mitochondrial-processing peptidase subunit beta OS=Rattus norvegicus GN=Pmpcb PE=1 SV=3 - [MPPB_RAT]	6.23	5.93	1	2	3	4	1.53448e+06	489	54.2304	6.69775
Q497A2	D-serine modulator-1 OS=Rattus norvegicus GN=Slc35b2 PE=2 SV=1 - [Q497A2_RAT]	6.22786	2.32	1	1	1	3	315248	431	47.2666	9.29053
D4AC36	Eukaryotic translation initiation factor 3, subunit 5 (Epsilon) (Predicted), isoform CRA_a OS=Rattus norvegicus GN=Eif3f PE=4 SV=2 - [D4AC36_RAT]	6.21668	4.6	1	1	1	3	2.24472e+06	239	24.5344	6.32861
Q6P9U8	Eukaryotic translation initiation factor 3 subunit H OS=Rattus norvegicus GN=Eif3h PE=2 SV=1 - [EIF3H_RAT]	6.20022	7.95	1	2	2	3	1.41419e+06	352	39.88	6.66846
G3V7A5	Low density lipoprotein receptor, isoform CRA_a OS=Rattus norvegicus GN=Ldlr PE=4 SV=1 - [G3V7A5_RAT]	6.18434	2.84	2	2	2	3	1.75449e+06	879	96.5861	5.04639
F1LPQ3	Alpha-mannosidase 2C1 OS=Rattus norvegicus GN=Man2c1 PE=2 SV=1 - [F1LPQ3_RAT]	6.1809	3.46	3	3	4	4	1.59842e+06	1039	115.827	6.45557
P35572	Insulin-like growth factor-binding protein 6 OS=Rattus norvegicus GN=Igfbp6 PE=1 SV=1 - [IBP6_RAT]	6.16691	14.6	1	3	3	4	1.28301e+06	226	24.1776	8.01611
Q2XTA8	NADH dehydrogenase 1 beta 4 (Fragment) OS=Rattus norvegicus GN=Ndufb4 PE=2 SV=1 - [Q2XTA8_RAT]	6.16356	15.66	6	1	1	2	309185	83	9.81323	9.74463
Q6AYB4	Heat shock 70 kDa protein 14 OS=Rattus norvegicus GN=Hspa14 PE=2 SV=1 - [HSP7E_RAT]	6.15689	7.27	1	3	3	3	1.50474e+06	509	54.4288	5.59229
Q3B8Q2	Eukaryotic initiation factor 4A-III OS=Rattus norvegicus GN=Eif4a3 PE=1 SV=1 - [IF4A3_RAT]	6.13204	11.68	1	5	5	5	820952	411	46.8112	6.72705
F1M024	Uncharacterized protein (Fragment) OS=Rattus norvegicus PE=2 SV=2 - [F1M024_RAT]	6.11376	2.17	3	1	1	2	631486	646	72.1192	7.76709
Q5RK09	Eukaryotic translation initiation factor 3 subunit G OS=Rattus norvegicus GN=Eif3g PE=2 SV=1 - [EIF3G_RAT]	6.11329	4.38	1	1	1	2	627048	320	35.6289	5.89697
Q6TEK4	Vitamin K epoxide reductase complex subunit 1 OS=Rattus norvegicus GN=Vkorc1 PE=1 SV=1 - [VKOR1_RAT]	6.10547	8.07	1	1	1	3	358676	161	17.7714	9.33447
P53987	Monocarboxylate transporter 1 OS=Rattus norvegicus GN=Slc16a1 PE=1 SV=1 - [MOT1_RAT]	6.10373	4.45	1	2	2	2	8.9155e+06	494	53.2034	8.32373
E9PU28	Inosine-5'-monophosphate dehydrogenase 2 OS=Rattus norvegicus GN=Impdh2 PE=3 SV=1 - [IMDH2_RAT]	6.09066	4.47	2	2	2	3	816327	514	55.7798	7.28369
P12785	Fatty acid synthase OS=Rattus norvegicus GN=Fasn PE=1 SV=3 - [FAS_RAT]	6.08586	0.72	1	1	2	3	924444	2505	272.478	6.39209
M0R919	Protein LOC681825 OS=Rattus norvegicus GN=LOC681825 PE=4 SV=1 - [M0R919_RAT]	6.08405	10.98	1	2	2	3	150604	173	19.5891	6.07471
Q64057	Alpha-aminoadipic semialdehyde dehydrogenase OS=Rattus norvegicus GN=Aldh7a1 PE=1 SV=2 - [AL7A1_RAT]	6.07841	2.6	1	1	1	2	375530	539	58.7114	7.86963
G3C8Z1	E3 ubiquitin-protein ligase MGRN1 isoform I OS=Rattus norvegicus GN=mgrn1 PE=2 SV=1 - [G3C8Z1_RAT]	6.0706	1.88	5	1	1	3	211428	532	58.495	4.86865
A0JPM9	Eukaryotic translation initiation factor 3 subunit J OS=Rattus norvegicus GN=Eif3j PE=2 SV=1 - [EIF3J_RAT]	6.054	8.49	1	2	2	3	843700	259	29.1695	4.80518
Q63803	Guanine nucleotide-binding protein G(s) subunit alpha isoforms XLas OS=Rattus norvegicus GN=Gnas PE=1 SV=3 - [GNAS1_RAT]	6.05157	2.01	12	1	2	3	1.58896e+06	1144	122.81	4.81787
D4A269	Uncharacterized protein OS=Rattus norvegicus PE=4 SV=1 - [D4A269_RAT]	6.04896	11.11	2	1	1	2	2.02733e+06	126	13.7672	7.59131
Q6Q0N1	Cytosolic non-specific dipeptidase OS=Rattus norvegicus GN=Cndp2 PE=1 SV=1 - [CNDP2_RAT]	6.02743	4	1	2	2	3	1.02221e+07	475	52.6596	5.65576
P62494	Ras-related protein Rab-11A OS=Rattus norvegicus GN=Rab11a PE=1 SV=3 - [RB11A_RAT]	6.02125	8.8	3	2	2	3	694301	216	24.3784	6.56592
P23640	Ras-related protein Rab-27A OS=Rattus norvegicus GN=Rab27a PE=1 SV=1 - [RB27A_RAT]	6.01953	9.95	1	2	2	3	2.07332e+06	221	25.0523	5.24951
Q641X3	Beta-hexosaminidase subunit alpha OS=Rattus norvegicus GN=Hexa PE=2 SV=1 - [HEXA_RAT]	6.00558	2.08	1	1	1	2	668624	528	60.4994	7.23975
F1LZW6	Protein Slc25a13 (Fragment) OS=Rattus norvegicus GN=Slc25a13 PE=3 SV=1 - [F1LZW6_RAT]	5.99603	3.85	1	2	3	3	1.88991e+06	675	74.3358	8.70459
Q8CFC1	Bifunctional lysine-specific demethylase and histidyl-hydroxylase MINA OS=Rattus norvegicus GN=Mina PE=2 SV=1 - [MINA_RAT]	5.9916	8.82	2	4	4	4	758904	465	53.1822	6.90283
D4A510	Protein Smarcc2 OS=Rattus norvegicus GN=Smarcc2 PE=2 SV=2 - [D4A510_RAT]	5.93384	2.57	3	3	3	4	991035	1130	124.202	5.43994
O54772	SWI/SNF-related matrix-associated actin-dependent regulator of chromatin subfamily D member 2 OS=Rattus norvegicus GN=Smarcd2 PE=2 SV=3 - [SMRD2_RAT]	5.92415	3.77	1	1	1	2	87001.2	531	59.0906	9.64209
B5DEG6	Gart protein OS=Rattus norvegicus GN=Gart PE=2 SV=1 - [B5DEG6_RAT]	5.90593	3.7	3	1	1	2	1.2829e+06	433	45.6535	6.45557
D3ZSF0	Protein Fam217b OS=Rattus norvegicus GN=Fam217b PE=4 SV=1 - [D3ZSF0_RAT]	5.89217	2.25	1	1	1	4	218471	445	48.4088	9.11475
Q3T1J1	Eukaryotic translation initiation factor 5A-1 OS=Rattus norvegicus GN=Eif5a PE=1 SV=3 - [IF5A1_RAT]	5.88529	9.74	3	2	2	4	1.20374e+06	154	16.8214	5.23682
D3ZNT5	Procollagen, type IX, alpha 2 (Predicted) OS=Rattus norvegicus GN=Col9a2 PE=4 SV=1 - [D3ZNT5_RAT]	5.88332	2.03	1	1	1	3	973267	688	65.3733	9.42236
G3V7V3	Protein Slc27a4 OS=Rattus norvegicus GN=Slc27a4 PE=4 SV=1 - [G3V7V3_RAT]	5.87127	1.24	1	1	1	3	964709	643	72.1422	8.6167
B2RZD1	Protein Sec61b OS=Rattus norvegicus GN=Sec61b PE=4 SV=1 - [B2RZD1_RAT]	5.83957	10.42	1	1	1	3	870549	96	9.98211	11.561
Q6AXY8	Dehydrogenase/reductase (SDR family) member 1 OS=Rattus norvegicus GN=Dhrs1 PE=2 SV=1 - [Q6AXY8_RAT]	5.82067	7.35	1	2	2	2	773169	313	33.9934	8.20654
Q4G037	Cdc23 protein (Fragment) OS=Rattus norvegicus GN=Cdc23 PE=2 SV=1 - [Q4G037_RAT]	5.81044	3.2	2	1	1	3	521688	250	29.0184	8.32373
M0R9U5	Protein LOC100911422 (Fragment) OS=Rattus norvegicus GN=LOC100911422 PE=4 SV=1 - [M0R9U5_RAT]	5.80041	5.47	2	2	2	3	631723	329	37.7562	5.85889
G3V678	Protein LOC100912534 OS=Rattus norvegicus GN=LOC100912534 PE=4 SV=1 - [G3V678_RAT]	5.79287	8.67	1	1	1	2	117964	150	17.1324	4.67822
Q5BK32	FAS-associated factor 2 OS=Rattus norvegicus GN=Faf2 PE=2 SV=1 - [FAF2_RAT]	5.78168	6.07	1	2	2	3	317077	346	41.0538	5.96045
P62282	40S ribosomal protein S11 OS=Rattus norvegicus GN=Rps11 PE=1 SV=3 - [RS11_RAT]	5.78034	12.03	4	2	2	3	2.72107e+06	158	18.419	10.3013
G3V6V1	Aminopeptidase B OS=Rattus norvegicus GN=Rnpep PE=4 SV=1 - [G3V6V1_RAT]	5.77909	1.54	3	1	1	2	911949	650	72.6423	5.59229
F1LQC1	Acyl-coenzyme A oxidase OS=Rattus norvegicus GN=Acox1 PE=3 SV=2 - [F1LQC1_RAT]	5.66316	1.97	4	1	1	2	564068	660	74.5322	8.47021
M0R961	Far upstream element-binding protein 2 OS=Rattus norvegicus GN=Khsrp PE=4 SV=1 - [M0R961_RAT]	5.66046	1.53	2	1	1	2	346252	721	74.1665	6.96143
P61621	Protein transport protein Sec61 subunit alpha isoform 1 OS=Rattus norvegicus GN=Sec61a1 PE=2 SV=2 - [S61A1_RAT]	5.65431	2.31	1	1	1	3	3.42818e+06	476	52.2305	8.06006
F1LRE1	Glutathione reductase OS=Rattus norvegicus GN=Gsr PE=2 SV=2 - [F1LRE1_RAT]	5.64518	5.61	2	2	2	2	1.12509e+06	410	44.761	7.10791
Q99N27	Sorting nexin-1 OS=Rattus norvegicus GN=Snx1 PE=1 SV=1 - [SNX1_RAT]	5.63946	1.92	1	1	1	2	132486	522	59.0078	5.22412
D3ZRA3	Acetyl-CoA carboxylase 1 OS=Rattus norvegicus GN=Acaca PE=2 SV=2 - [D3ZRA3_RAT]	5.60894	1.58	3	3	3	3	430986	2030	230.425	6.46826
P70527	Protein involved in peptide presentation (Fragment) OS=Rattus norvegicus GN=RT1-EC2 PE=2 SV=2 - [P70527_RAT]	5.59809	7.25	32	2	2	3	535044	345	38.9292	5.13525
F1MA31	Protein Kdm1a (Fragment) OS=Rattus norvegicus GN=Kdm1a PE=2 SV=2 - [F1MA31_RAT]	5.58696	1.58	2	1	1	2	601036	760	84.2712	6.15088
F1LN92	Protein Afg3l2 OS=Rattus norvegicus GN=Afg3l2 PE=2 SV=1 - [F1LN92_RAT]	5.5822	3.49	2	2	2	4	135196	802	89.2955	8.60205
F1LQ82	E3 ubiquitin-protein ligase (Fragment) OS=Rattus norvegicus GN=Nedd4 PE=2 SV=2 - [F1LQ82_RAT]	5.5622	4.15	6	3	3	3	537935	723	84.0905	5.71924
M0R5H9	Uncharacterized protein OS=Rattus norvegicus PE=4 SV=1 - [M0R5H9_RAT]	5.55512	6.9	3	2	2	2	589344	319	34.4568	9.5542
Q6IG04	Keratin, type II cytoskeletal 72 OS=Rattus norvegicus GN=Krt72 PE=2 SV=2 - [K2C72_RAT]	5.5456	3.65	5	1	2	3	2.43346e+07	520	56.8159	7.35693
Q5HZV9	Protein phosphatase 1 regulatory subunit 7 OS=Rattus norvegicus GN=Ppp1r7 PE=1 SV=1 - [PP1R7_RAT]	5.54206	6.94	1	3	3	4	857482	360	41.2714	4.91943
Q0QEL8	Citrate synthase (Fragment) OS=Rattus norvegicus GN=Cs PE=2 SV=1 - [Q0QEL8_RAT]	5.5205	12.02	3	3	3	5	1.22524e+06	233	26.0402	7.28369
F1LR41	Glucose-6-phosphatase OS=Rattus norvegicus GN=G6pc PE=2 SV=2 - [F1LR41_RAT]	5.51442	1.89	7	2	3	4	1.48532e+06	1637	183.089	7.41553
D3ZAF6	ATP synthase subunit f, mitochondrial OS=Rattus norvegicus GN=Atp5j2 PE=1 SV=1 - [ATPK_RAT]	5.50527	13.64	1	1	1	3	176256	88	10.4456	10.0376
D4ABK1	Protein Syngr3 OS=Rattus norvegicus GN=Syngr3 PE=4 SV=1 - [D4ABK1_RAT]	5.48298	11.56	1	2	2	3	713444	199	21.356	9.0415
Q9QZR6-2	Isoform 2 of Septin-9 OS=Rattus norvegicus GN=Sept9 - [SEPT9_RAT]	5.47837	2.71	4	1	1	2	107481	479	54.355	7.75244
F1M964	Mitochondrial-processing peptidase subunit alpha OS=Rattus norvegicus GN=Pmpca PE=2 SV=1 - [F1M964_RAT]	5.45933	4.98	3	3	3	4	1.86864e+06	522	58.2066	7.92822
B5DFC9-2	Isoform 2 of Nidogen-2 OS=Rattus norvegicus GN=Nid2 - [NID2_RAT]	5.44879	4.55	2	1	1	3	9.27629e+07	176	20.1101	6.68311
P84817-3	Isoform 3 of Mitochondrial fission 1 protein OS=Rattus norvegicus GN=Fis1 - [FIS1_RAT]	5.44175	8.97	3	1	1	2	766622	145	16.2405	9.24658
D4A8A0	Protein Cad OS=Rattus norvegicus GN=Cad PE=3 SV=2 - [D4A8A0_RAT]	5.43777	1.35	1	3	3	5	305513	2224	243.217	6.53662
P10760	Adenosylhomocysteinase OS=Rattus norvegicus GN=Ahcy PE=1 SV=3 - [SAHH_RAT]	5.43303	4.63	2	2	2	3	810118	432	47.5072	6.53662
F1LS86	Isoleucine-tRNA synthetase (Predicted) OS=Rattus norvegicus GN=Iars PE=2 SV=2 - [F1LS86_RAT]	5.40869	1.51	1	2	2	4	685863	1262	144.194	6.30322
Q5HZE2	Transmembrane protein 120A OS=Rattus norvegicus GN=Tmem120a PE=2 SV=1 - [T120A_RAT]	5.39697	3.21	1	1	1	2	406606	343	40.6309	8.77783
B5DFK1	Copa protein OS=Rattus norvegicus GN=Copa PE=2 SV=1 - [B5DFK1_RAT]	5.37403	2.61	2	3	3	4	482999	1224	138.273	7.57666
D4ABI7	Protein LOC100365676 OS=Rattus norvegicus GN=LOC100365676 PE=4 SV=2 - [D4ABI7_RAT]	5.37363	3.87	1	1	1	2		362	43.0764	9.0415
P10111	Peptidyl-prolyl cis-trans isomerase A OS=Rattus norvegicus GN=Ppia PE=1 SV=2 - [PPIA_RAT]	5.36393	17.07	2	3	3	3	1.89004e+06	164	17.8628	8.1626
Q7TP15	S-methyl-5'-thioadenosine phosphorylase OS=Rattus norvegicus GN=Mtap PE=2 SV=1 - [Q7TP15_RAT]	5.35799	2.56	1	1	1	2	4.20881e+06	391	43.052	8.1333
F1LNP1	Uncharacterized protein (Fragment) OS=Rattus norvegicus PE=4 SV=2 - [F1LNP1_RAT]	5.34546	0.86	2	1	1	2	271060	1751	190.141	6.25244
Q8VHU6	Protein kinase A anchoring protein Rt31 (Fragment) OS=Rattus norvegicus GN=Akap13 PE=2 SV=1 - [Q8VHU6_RAT]	5.33021	1.2	2	1	1	3	1.74619e+06	582	62.9052	5.2749
D4A559	Erythrocyte protein band 4.9 (Predicted), isoform CRA_a OS=Rattus norvegicus GN=Epb49 PE=4 SV=1 - [D4A559_RAT]	5.30881	3.75	2	1	1	2	1.14461e+06	320	35.6681	6.55127
P63086	Mitogen-activated protein kinase 1 OS=Rattus norvegicus GN=Mapk1 PE=1 SV=3 - [MK01_RAT]	5.29861	6.7	20	2	3	3	1.15142e+06	358	41.2492	6.97607
Q5EBA4	Nipsnap1 protein (Fragment) OS=Rattus norvegicus GN=Nipsnap1 PE=2 SV=1 - [Q5EBA4_RAT]	5.27938	3.18	2	1	1	2	1.26094e+07	283	33.194	9.37842
Q641Y8	ATP-dependent RNA helicase DDX1 OS=Rattus norvegicus GN=Ddx1 PE=2 SV=1 - [DDX1_RAT]	5.27856	3.38	2	3	3	3	886797	740	82.4448	7.2251
P08011	Microsomal glutathione S-transferase 1 OS=Rattus norvegicus GN=Mgst1 PE=1 SV=3 - [MGST1_RAT]	5.25995	8.39	1	1	1	2	644874	155	17.4602	9.61279
D3ZH12	Nitric oxide synthase interacting protein (Predicted), isoform CRA_b OS=Rattus norvegicus GN=Nosip PE=4 SV=1 - [D3ZH12_RAT]	5.24202	4.32	1	1	1	2	440153	301	33.2359	8.6167
G3V624	Coronin OS=Rattus norvegicus GN=Coro1c PE=3 SV=1 - [G3V624_RAT]	5.23817	6.33	1	3	3	4	647163	474	53.144	7.07861
Q68FY0	Cytochrome b-c1 complex subunit 1, mitochondrial OS=Rattus norvegicus GN=Uqcrc1 PE=1 SV=1 - [QCR1_RAT]	5.23714	3.96	1	1	2	3	2.19308e+06	480	52.8154	5.88428
D3ZYQ0	Protein Kctd17 OS=Rattus norvegicus GN=Kctd17 PE=4 SV=1 - [D3ZYQ0_RAT]	5.22812	4.07	1	1	1	2	189817	246	27.7828	4.99561
A1L1K3	Anaphase-promoting complex subunit 5 OS=Rattus norvegicus GN=Anapc5 PE=2 SV=1 - [APC5_RAT]	5.2052	1.51	1	1	1	2	517841	727	81.6871	6.771
P39052-3	Isoform 3 of Dynamin-2 OS=Rattus norvegicus GN=Dnm2 - [DYN2_RAT]	5.20426	3.35	31	3	3	3	425834	866	97.7569	7.62061
Q6P689	Protein wntless homolog OS=Rattus norvegicus GN=Wls PE=1 SV=1 - [WLS_RAT]	5.19973	1.85	1	1	1	2	588576	541	62.1606	7.50342
Q5U2R7	LDLR chaperone MESD OS=Rattus norvegicus GN=Mesdc2 PE=2 SV=1 - [MESD_RAT]	5.17996	9.38	1	2	2	3	3.18538e+06	224	25.1997	5.65576
P62828	GTP-binding nuclear protein Ran OS=Rattus norvegicus GN=Ran PE=1 SV=3 - [RAN_RAT]	5.17121	6.02	3	1	1	2		216	24.4076	7.48877
Q5XID1	Anamorsin OS=Rattus norvegicus GN=Ciapin1 PE=2 SV=1 - [CPIN1_RAT]	5.16919	3.88	1	1	1	3	690893	309	33.0205	5.43994
Q9JM15	Sodium-coupled neutral amino acid transporter 1 OS=Rattus norvegicus GN=Slc38a1 PE=1 SV=1 - [S38A1_RAT]	5.15715	2.27	1	1	1	2	286648	485	53.8112	7.34229
D3ZZF8	Polyadenylate binding protein-interacting protein 1 (Predicted) OS=Rattus norvegicus GN=Paip1 PE=2 SV=2 - [D3ZZF8_RAT]	5.15541	3.27	2	1	1	2	274299	367	42.0343	4.51318
F1LQ05	Endophilin-A1 (Fragment) OS=Rattus norvegicus GN=Sh3gl2 PE=2 SV=1 - [F1LQ05_RAT]	5.14575	3.55	3	1	1	2		338	38.3472	5.13525
P97852	Peroxisomal multifunctional enzyme type 2 OS=Rattus norvegicus GN=Hsd17b4 PE=1 SV=3 - [DHB4_RAT]	5.11641	1.77	2	1	1	2	365623	735	79.378	8.57275
P14942	Glutathione S-transferase alpha-4 OS=Rattus norvegicus GN=Gsta4 PE=1 SV=2 - [GSTA4_RAT]	5.09696	10.81	13	3	3	4	1.0317e+06	222	25.4934	7.32764
Q5M9G3	Caprin-1 OS=Rattus norvegicus GN=Caprin1 PE=1 SV=2 - [CAPR1_RAT]	5.06953	1.7	1	1	1	2	431128	707	78.0729	5.24951
Q9R1Z0	Voltage-dependent anion-selective channel protein 3 OS=Rattus norvegicus GN=Vdac3 PE=1 SV=2 - [VDAC3_RAT]	5.0692	7.42	2	1	2	3	586614	283	30.7784	8.70459
B1WC34	Protein Prkcsh OS=Rattus norvegicus GN=Prkcsh PE=2 SV=1 - [B1WC34_RAT]	5.0444	2.29	1	1	1	2	425297	525	59.1811	4.4751
P53534	Glycogen phosphorylase, brain form (Fragment) OS=Rattus norvegicus GN=Pygb PE=1 SV=3 - [PYGB_RAT]	5.03185	3.1	7	3	3	4	759873	838	96.1131	6.68311
M0RAP9	Uncharacterized protein OS=Rattus norvegicus PE=4 SV=1 - [M0RAP9_RAT]	5.02648	3.64	2	2	2	2	985191	632	67.3424	8.20654
M0R9N8	Protein Anlnl1 (Fragment) OS=Rattus norvegicus GN=Anlnl1 PE=4 SV=1 - [M0R9N8_RAT]	5.00725	2.37	3	2	2	2	87553.8	972	106.789	6.52197
D3ZD02	60S ribosomal protein L13 OS=Rattus norvegicus GN=RGD1563145 PE=3 SV=1 - [D3ZD02_RAT]	4.98189	14.29	4	3	3	3	1.08562e+06	210	24.0212	11.4731
D3ZS37	Uncharacterized protein (Fragment) OS=Rattus norvegicus GN=Ears2 PE=3 SV=2 - [D3ZS37_RAT]	4.96008	3.62	19	1	2	3	2.40033e+06	414	46.2872	7.57666
Q69BT7	Trafficking protein particle complex subunit 4 OS=Rattus norvegicus GN=Trappc4 PE=2 SV=1 - [TPPC4_RAT]	4.94577	3.65	1	1	1	3	408656	219	24.3435	6.21436
D3ZP13	Protein Qsox2 OS=Rattus norvegicus GN=Qsox2 PE=4 SV=1 - [D3ZP13_RAT]	4.91774	1.41	1	1	1	2	644787	708	79.1474	8.26514
F1M8L1	Kinesin-like protein KIF2A OS=Rattus norvegicus GN=Kif2a PE=2 SV=2 - [F1M8L1_RAT]	4.9144	1.56	4	1	1	2	211673	704	79.6396	6.68311
P62907	60S ribosomal protein L10a OS=Rattus norvegicus GN=Rpl10a PE=1 SV=2 - [RL10A_RAT]	4.90338	9.68	5	2	2	3	582442	217	24.8155	9.93506
Q6IRJ7	Annexin OS=Rattus norvegicus GN=Anxa7 PE=2 SV=1 - [Q6IRJ7_RAT]	4.89767	2.38	2	1	1	2	913149	463	49.9873	6.17627
P17425	Hydroxymethylglutaryl-CoA synthase, cytoplasmic OS=Rattus norvegicus GN=Hmgcs1 PE=1 SV=1 - [HMCS1_RAT]	4.89638	2.5	1	1	1	2	496518	520	57.3974	5.88428
B5DEY8	Protein Snx6 OS=Rattus norvegicus GN=Snx6 PE=2 SV=1 - [B5DEY8_RAT]	4.88391	4.68	1	2	2	2	1.68182e+06	406	46.6077	6.16357
D3ZW08	Adenylosuccinate lyase (Predicted) OS=Rattus norvegicus GN=Adsl PE=4 SV=1 - [D3ZW08_RAT]	4.87924	4.55	1	2	2	2	1.87758e+06	484	54.8169	7.10791
Q5RKH6	Protein OS-9 OS=Rattus norvegicus GN=Os9 PE=1 SV=1 - [OS9_RAT]	4.87652	3.9	1	2	2	2	158709	666	75.3185	4.83057
Q641W4	Replication factor C subunit 2 OS=Rattus norvegicus GN=Rfc2 PE=2 SV=1 - [RFC2_RAT]	4.85298	6.02	2	2	2	2	632645	349	38.6319	6.63916
Q4V8E2	Proteasome (Prosome, macropain) 26S subunit, non-ATPase, 14 OS=Rattus norvegicus GN=Psmd14 PE=2 SV=1 - [Q4V8E2_RAT]	4.84902	6.45	1	2	2	3	1.15795e+06	310	34.5546	6.52197
M0R8G1	Protein Ssbp2 (Fragment) OS=Rattus norvegicus GN=Ssbp2 PE=4 SV=1 - [M0R8G1_RAT]	4.83977	3.22	6	1	1	2	649838	311	32.9253	6.63916
D3ZYU0	Enolase OS=Rattus norvegicus PE=3 SV=1 - [D3ZYU0_RAT]	4.74962	5.84	7	2	2	3	1.72894e+06	308	33.9375	9.64209
Q9JK11-2	Isoform 2 of Reticulon-4 OS=Rattus norvegicus GN=Rtn4 - [RTN4_RAT]	4.74867	3.61	5	1	1	2		360	38.7983	4.75439
B3DMA0	Tumor protein p53-inducible protein 11 OS=Rattus norvegicus GN=Tp53i11 PE=2 SV=1 - [P5I11_RAT]	4.7335	5.29	1	1	1	2	2.40022e+06	189	20.9254	9.40771
Q99MZ4	Gamma-glutamyltransferase 7 OS=Rattus norvegicus GN=Ggt7 PE=2 SV=2 - [GGT7_RAT]	4.72962	1.96	1	1	1	2	555994	662	70.3386	5.021
Q5XHY7	Signal transducing adapter molecule 2 OS=Rattus norvegicus GN=Stam2 PE=2 SV=1 - [STAM2_RAT]	4.72854	3.82	1	2	2	2	668652	523	57.1233	5.0083
P13676	Acylamino-acid-releasing enzyme OS=Rattus norvegicus GN=Apeh PE=1 SV=1 - [ACPH_RAT]	4.72181	1.64	1	1	1	2	289354	732	81.3314	5.73193
Q9JJI7	Membrane bound arginine specific serine protease OS=Rattus norvegicus GN=St14 PE=2 SV=1 - [Q9JJI7_RAT]	4.68147	1.52	1	1	1	2	861265	855	94.8947	6.63916
G3V7Q6	Proteasome subunit beta type OS=Rattus norvegicus GN=Psmb5 PE=3 SV=1 - [G3V7Q6_RAT]	4.66127	6.84	1	1	2	3	601199	263	28.5412	7.02002
G3V9I0	Procollagen-lysine,2-oxoglutarate 5-dioxygenase 2 OS=Rattus norvegicus GN=Plod2 PE=4 SV=1 - [G3V9I0_RAT]	4.64137	1.9	4	1	1	2	311449	737	84.5446	6.65381
F1M8Q1	Protein RGD1311861 (Fragment) OS=Rattus norvegicus GN=RGD1311861 PE=2 SV=2 - [F1M8Q1_RAT]	4.62454	5.34	2	1	1	2	625064	206	22.8095	8.00146
P13221	Aspartate aminotransferase, cytoplasmic OS=Rattus norvegicus GN=Got1 PE=1 SV=3 - [AATC_RAT]	4.62092	3.39	1	1	1	2	710100	413	46.3995	7.21045
M0R5K9	Protein LOC100912024 (Fragment) OS=Rattus norvegicus GN=LOC100912024 PE=4 SV=1 - [M0R5K9_RAT]	4.61714	13.91	4	2	2	2	1.82879e+06	151	17.6438	11.1069
D4AEC0	Histone H2A OS=Rattus norvegicus GN=LOC685909 PE=3 SV=1 - [D4AEC0_RAT]	4.61536	7.03	18	1	1	2	2.35333e+06	128	13.5005	10.5796
Q5XIA0	Zinc finger protein DZIP1L OS=Rattus norvegicus GN=Dzip1l PE=2 SV=1 - [DZI1L_RAT]	4.61239	1.68	1	1	1	2	7.28767e+06	776	87.9714	8.1333
Q5I034	Uncharacterized protein C12orf43 homolog OS=Rattus norvegicus PE=2 SV=1 - [CL043_RAT]	4.61233	5.42	1	1	1	2	437317	277	30.0382	7.66455
D4A3T3	Protein Cbx1 OS=Rattus norvegicus GN=Cbx1 PE=4 SV=1 - [D4A3T3_RAT]	4.59589	5.95	1	1	1	2	313647	185	21.3906	4.93213
Q792I0	Protein lin-7 homolog C OS=Rattus norvegicus GN=Lin7c PE=1 SV=1 - [LIN7C_RAT]	4.59083	5.58	1	1	1	2	285966	197	21.8205	8.42627
M0R6L4	Protein LOC100365839 OS=Rattus norvegicus GN=LOC100365839 PE=4 SV=1 - [M0R6L4_RAT]	4.57293	9.47	3	3	3	3	2.07139e+06	264	29.8887	9.72998
Q3MHS7	GDP-mannose 4, 6-dehydratase OS=Rattus norvegicus GN=Gmds PE=2 SV=1 - [Q3MHS7_RAT]	4.54728	5.38	1	2	2	2	1.00098e+06	372	42.0683	7.28369
Q569A6	ER lumen protein retaining receptor 1 OS=Rattus norvegicus GN=Kdelr1 PE=2 SV=1 - [ERD21_RAT]	4.53494	5.19	2	1	1	2	610011	212	24.53	8.6167
Q76IJ9	ELAV (Embryonic lethal, abnormal vision, Drosophila)-like 3 (Hu antigen C), isoform CRA_b OS=Rattus norvegicus GN=Elavl3 PE=2 SV=1 - [Q76IJ9_RAT]	4.49329	7.63	1	1	2	2	521539	367	39.5083	9.27588
A0JN25	Microtubule-associated protein OS=Rattus norvegicus GN=Mapt PE=2 SV=1 - [A0JN25_RAT]	4.47981	2.92	16	1	1	2		343	35.8743	9.43701
P81155	Voltage-dependent anion-selective channel protein 2 OS=Rattus norvegicus GN=Vdac2 PE=1 SV=2 - [VDAC2_RAT]	4.47902	7.46	2	1	2	3	490724	295	31.7256	7.48877
Q99MZ8	LIM and SH3 domain protein 1 OS=Rattus norvegicus GN=Lasp1 PE=1 SV=1 - [LASP1_RAT]	4.47758	7.22	1	2	2	3	747144	263	29.9514	7.04932
M0RBC7	Protein Bco2 (Fragment) OS=Rattus norvegicus GN=Bco2 PE=4 SV=1 - [M0RBC7_RAT]	4.47647	6.62	5	1	1	2	1.56148e+06	151	17.2236	10.4917
D3ZLX3	Protein Mob2 OS=Rattus norvegicus GN=Mob2 PE=4 SV=1 - [D3ZLX3_RAT]	4.46867	4.68	1	1	1	2	239419	235	26.8073	6.52197
Q2TA68	Dynamin-like 120 kDa protein, mitochondrial OS=Rattus norvegicus GN=Opa1 PE=1 SV=1 - [OPA1_RAT]	4.4682	2.08	4	2	2	2	530330	960	111.238	7.53271
D4A781	Protein Ipo5 OS=Rattus norvegicus GN=Ipo5 PE=4 SV=1 - [D4A781_RAT]	4.46477	1.91	2	2	2	2	484616	1097	123.626	4.95752
Q6AXQ0	SUMO-activating enzyme subunit 1 OS=Rattus norvegicus GN=Sae1 PE=2 SV=1 - [SAE1_RAT]	4.46292	5.73	1	2	2	3	462297	349	38.4885	5.16064
Q5U303-2	Isoform 2 of TGF-beta-activated kinase 1 and MAP3K7-binding protein 2 OS=Rattus norvegicus GN=Tab2 - [TAB2_RAT]	4.45381	1.75	2	1	1	2		627	68.7521	9.14404
Q68FW9	COP9 signalosome complex subunit 3 OS=Rattus norvegicus GN=Cops3 PE=2 SV=1 - [CSN3_RAT]	4.35976	2.6	1	1	1	2	2.07527e+06	423	47.828	6.65381
B2RZ47	Exosc5 protein (Fragment) OS=Rattus norvegicus GN=Exosc5 PE=2 SV=1 - [B2RZ47_RAT]	4.35923	5.15	2	1	1	2	1.25712e+06	233	24.9419	8.06006
D3ZUX5	Coiled-coil-helix-coiled-coil-helix domain containing 3 (Predicted), isoform CRA_a OS=Rattus norvegicus GN=Chchd3 PE=4 SV=1 - [D3ZUX5_RAT]	4.34729	8.81	1	2	2	2	1.48382e+06	227	26.4182	8.1333
P63170	Dynein light chain 1, cytoplasmic OS=Rattus norvegicus GN=Dynll1 PE=1 SV=1 - [DYL1_RAT]	4.34392	12.36	2	1	1	2	2.52976e+06	89	10.3591	7.40088
F1LNC4	Protein LOC100359512 OS=Rattus norvegicus GN=RGD1560475 PE=2 SV=2 - [F1LNC4_RAT]	4.3275	4.98	2	1	1	2	467392	201	23.082	8.36768
Q6P7P5	Basic leucine zipper and W2 domain-containing protein 1 OS=Rattus norvegicus GN=Bzw1 PE=2 SV=1 - [BZW1_RAT]	4.30443	4.53	3	2	2	2	595865	419	48.0127	5.92236
Q9JHB5	Translin-associated protein X OS=Rattus norvegicus GN=Tsnax PE=1 SV=1 - [TSNAX_RAT]	4.27775	3.79	1	1	1	2	684054	290	32.9846	6.55127
D3ZXI2	Uncharacterized protein OS=Rattus norvegicus PE=4 SV=2 - [D3ZXI2_RAT]	4.26775	3.7	4	1	1	2	8.35078e+06	243	27.2788	7.75244
Q641Z4	Cyclin-dependent kinase 9 OS=Rattus norvegicus GN=Cdk9 PE=2 SV=1 - [CDK9_RAT]	4.26295	4.57	45	1	2	2	3.54715e+06	372	42.7342	8.79248
D4A8F2	Uncharacterized protein OS=Rattus norvegicus GN=Rsu1 PE=2 SV=2 - [D4A8F2_RAT]	4.25665	6.95	1	2	2	2	4.54816e+06	259	29.3757	9.23193
O89049	Thioredoxin reductase 1, cytoplasmic OS=Rattus norvegicus GN=Txnrd1 PE=1 SV=5 - [TRXR1_RAT]	4.24291	4.21	1	2	2	2	1.64807e+06	499	54.6367	6.46826
Q5I0D1	Glyoxalase domain-containing protein 4 OS=Rattus norvegicus GN=Glod4 PE=1 SV=1 - [GLOD4_RAT]	4.20869	3.36	1	1	1	2	164410	298	33.2465	5.2749
P05964	Protein S100-A6 OS=Rattus norvegicus GN=S100a6 PE=1 SV=3 - [S10A6_RAT]	4.20665	8.99	1	1	1	2	1.28584e+07	89	10.0283	5.47803
D3ZHG2	Kinesin light chain 1 OS=Rattus norvegicus GN=Klc1 PE=2 SV=2 - [D3ZHG2_RAT]	4.20623	3.32	5	2	2	2	929507	542	61.6282	5.8335
M0RAR9	Uncharacterized protein (Fragment) OS=Rattus norvegicus PE=4 SV=1 - [M0RAR9_RAT]	4.20597	3.19	6	2	2	4	1.52465e+06	564	63.3774	8.42627
B2RYV5	RGD1562502 protein (Fragment) OS=Rattus norvegicus GN=RGD1562502 PE=2 SV=1 - [B2RYV5_RAT]	4.18718	10.31	2	2	2	3	945609	194	22.0499	4.91943
D3ZYH3	Protein LOC100912928 OS=Rattus norvegicus GN=Nudt11 PE=3 SV=1 - [D3ZYH3_RAT]	4.17461	12.2	3	2	2	2	1.2144e+06	164	18.5813	5.69385
Q80W92	Protein VAC14 homolog OS=Rattus norvegicus GN=Vac14 PE=1 SV=1 - [VAC14_RAT]	4.13352	1.15	1	1	1	2	239385	783	88.0116	6.12549
M0R830	Mesoderm-specific transcript homolog protein (Fragment) OS=Rattus norvegicus GN=Mest PE=4 SV=1 - [M0R830_RAT]	4.13269	4.42	2	1	1	2	711242	249	28.8762	9.43701
Q5FVC7	Arf-GAP with coiled-coil, ANK repeat and PH domain-containing protein 2 OS=Rattus norvegicus GN=Acap2 PE=2 SV=1 - [ACAP2_RAT]	4.11529	1.95	1	1	1	2	108985	770	87.1748	6.68311
Q8CFN2	Cell division control protein 42 homolog OS=Rattus norvegicus GN=Cdc42 PE=1 SV=2 - [CDC42_RAT]	4.11241	10.99	5	1	2	3	607477	191	21.245	6.55127
Q505J8	Phenylalanine--tRNA ligase alpha subunit OS=Rattus norvegicus GN=Farsa PE=1 SV=1 - [SYFA_RAT]	4.09242	4.92	1	3	3	4	679402	508	57.6837	8.27979
Q5U1Z2	Trafficking protein particle complex subunit 3 OS=Rattus norvegicus GN=Trappc3 PE=2 SV=1 - [TPPC3_RAT]	4.08449	4.44	1	1	1	2	938546	180	20.2892	4.95752
Q5U214	Protein Snrpa OS=Rattus norvegicus GN=Snrpa PE=2 SV=1 - [Q5U214_RAT]	4.08392	6.41	1	2	2	4	1.71902e+06	281	31.1562	9.83252
F1MA86	Gephyrin (Fragment) OS=Rattus norvegicus GN=Gphn PE=2 SV=2 - [F1MA86_RAT]	4.07831	1.61	10	1	1	2	147645	623	67.4537	6.02393
Q6U7I6	Adenosine monophosphate-activated protein kinase gamma 2-subunit (Fragment) OS=Rattus norvegicus GN=Prkag2 PE=2 SV=1 - [Q6U7I6_RAT]	4.06772	10.45	3	3	3	4	483339	287	32.9784	7.98682
P21707	Synaptotagmin-1 OS=Rattus norvegicus GN=Syt1 PE=1 SV=3 - [SYT1_RAT]	4.04295	8.79	3	4	4	4	2.20546e+06	421	47.3687	8.41162
Q6RJR6-2	Isoform 2 of Reticulon-3 OS=Rattus norvegicus GN=Rtn3 - [RTN3_RAT]	4.04233	8.02	6	2	2	3	4.07863e+06	237	25.4145	8.49951
D0EA88	6-phosphofructo-2-kinase/fructose-2, 6-bisphosphatase-2 variant 6 OS=Rattus norvegicus GN=Pfkfb2 PE=2 SV=1 - [D0EA88_RAT]	4.02414	4.83	7	1	1	2	204589	207	23.8781	5.45264
F1LUA1	Protein Eea1 (Fragment) OS=Rattus norvegicus GN=Eea1 PE=2 SV=1 - [F1LUA1_RAT]	4.02278	1.42	1	2	2	2	359092	1411	161.008	5.78271
Q63528	Replication protein A 32 kDa subunit OS=Rattus norvegicus GN=Rpa2 PE=2 SV=2 - [RFA2_RAT]	4.0112	2.96	1	1	1	2	3.08489e+06	270	29.3275	5.75732
D3ZDE9	Uncharacterized protein OS=Rattus norvegicus GN=RGD1562055 PE=4 SV=1 - [D3ZDE9_RAT]	4.00945	7.69	6	1	1	2	3.61126e+06	117	13.3633	10.5356
G3V836	Clusterin OS=Rattus norvegicus GN=Clu PE=3 SV=1 - [G3V836_RAT]	4.00828	8.05	4	3	3	3	979812	447	51.3873	5.80811
D3ZC01	Protein Rbbp5 OS=Rattus norvegicus GN=Rbbp5 PE=4 SV=1 - [D3ZC01_RAT]	3.96149	2.23	1	1	1	2	154389	538	59.0126	5.12256
O54783	Choline/ethanolamine kinase OS=Rattus norvegicus GN=Chkb PE=1 SV=3 - [CHKB_RAT]	3.96064	2.54	1	1	1	2	670367	394	45.0714	5.32568
M0RCV0	Uncharacterized protein (Fragment) OS=Rattus norvegicus PE=4 SV=1 - [M0RCV0_RAT]	3.95743	3.89	2	1	1	2	429512	283	31.0426	5.96045
G3V9N8	AP-1 complex subunit beta-1 OS=Rattus norvegicus GN=Ap1b1 PE=4 SV=2 - [G3V9N8_RAT]	3.95152	3.93	3	1	3	3	994656	942	103.758	5.17334
P09606	Glutamine synthetase OS=Rattus norvegicus GN=Glul PE=1 SV=3 - [GLNA_RAT]	3.94257	2.14	1	1	1	2	2.54382e+06	373	42.2403	7.07861
F1LU71	AU RNA binding protein/enoyl-coenzyme A hydratase (Predicted), isoform CRA_a OS=Rattus norvegicus GN=Auh PE=3 SV=2 - [F1LU71_RAT]	3.94055	5.71	1	1	2	3	1.50092e+06	315	33.32	9.42236
D3ZUR9	Uncharacterized protein (Fragment) OS=Rattus norvegicus PE=2 SV=2 - [D3ZUR9_RAT]	3.93044	1.86	8	1	2	2	2.35839e+06	1024	116.953	5.60498
Q4V8I6	Ribosomal protein L11 OS=Rattus norvegicus GN=Rpl11 PE=2 SV=1 - [Q4V8I6_RAT]	3.92983	8.38	2	1	1	1	331610	167	19.0121	9.80322
O70406	Signal transducer and activator of transcription 1 (Fragment) OS=Rattus norvegicus GN=Stat1 PE=2 SV=1 - [O70406_RAT]	3.92624	9.01	5	1	1	2	1.40044e+06	111	13.344	8.49951
P34067	Proteasome subunit beta type-4 OS=Rattus norvegicus GN=Psmb4 PE=1 SV=2 - [PSB4_RAT]	3.92257	3.8	2	1	1	2	1.41467e+06	263	29.1784	6.91748
Q63002	Mannose 6-phosphate/insulin-like growth factor II receptor OS=Rattus norvegicus GN=Igf2r PE=2 SV=1 - [Q63002_RAT]	3.91206	0.44	2	1	1	2	149258	2479	273.222	5.68115
F1LYA6	Protein Abi2 OS=Rattus norvegicus GN=Abi2 PE=2 SV=2 - [F1LYA6_RAT]	3.91192	3.75	2	1	2	3	572896	534	59.2911	9.33447
D3ZAS8	Protein Sart3 OS=Rattus norvegicus GN=Sart3 PE=4 SV=1 - [D3ZAS8_RAT]	3.90673	0.94	1	1	1	2	545115	960	109.355	5.42725
Q6P9U0	Protein Serpinb6 OS=Rattus norvegicus GN=Serpinb6 PE=2 SV=1 - [Q6P9U0_RAT]	3.89198	4.22	1	2	2	2	1.66824e+06	379	42.9909	6.1001
Q66H39	ATP-binding cassette sub-family F member 3 OS=Rattus norvegicus GN=Abcf3 PE=2 SV=1 - [ABCF3_RAT]	3.89101	1.55	1	1	1	2	398223	709	79.8063	6.46826
P70500	CDP-diacylglycerol--inositol 3-phosphatidyltransferase OS=Rattus norvegicus GN=Cdipt PE=1 SV=1 - [CDIPT_RAT]	3.88937	4.69	1	1	1	3	885799	213	23.5972	8.26514
Q923I5	PAK-interacting exchange factor beta2-PIX OS=Rattus norvegicus GN=Arhgef7 PE=2 SV=1 - [Q923I5_RAT]	3.87634	3.04	4	2	2	2	282120	625	70.2731	7.12256
D3ZN38	Protein Stard5 OS=Rattus norvegicus GN=Stard5 PE=4 SV=1 - [D3ZN38_RAT]	3.87304	7.51	1	1	1	2	3.18043e+07	213	23.9398	6.52197
F1LXA0	NADH dehydrogenase (Ubiquinone) 1 alpha subcomplex, 12 (Predicted), isoform CRA_b OS=Rattus norvegicus GN=Ndufa12 PE=4 SV=2 - [F1LXA0_RAT]	3.86326	6.21	1	1	1	2	2.8149e+07	145	17.1667	9.70068
Q641W2	UPF0160 protein MYG1, mitochondrial OS=Rattus norvegicus GN=Myg1 PE=1 SV=1 - [MYG1_RAT]	3.84768	5.77	1	2	2	2	399698	381	42.8617	6.46826
G3V7L8	ATPase, H+ transporting, V1 subunit E isoform 1, isoform CRA_a OS=Rattus norvegicus GN=Atp6v1e1 PE=3 SV=1 - [G3V7L8_RAT]	3.81922	7.52	4	2	2	2	221281	226	26.1268	8.42627
Q5PPJ8	CCR4-NOT transcription complex, subunit 2 OS=Rattus norvegicus GN=Cnot2 PE=2 SV=1 - [Q5PPJ8_RAT]	3.81527	2.1	1	1	1	2	405685	429	47.057	8.49951
D3ZC84	Ubiquitin carboxyl-terminal hydrolase OS=Rattus norvegicus GN=Usp9x PE=3 SV=1 - [D3ZC84_RAT]	3.79273	0.82	1	2	2	3	360936	2547	289.255	5.78271
D3ZNX0	Potassium channel tetramerisation domain containing 3 OS=Rattus norvegicus GN=Kctd3 PE=4 SV=2 - [D3ZNX0_RAT]	3.79137	1.1	1	1	1	2	863409	816	88.6255	7.12256
A1L1L6	Mitochondrial Rho GTPase OS=Rattus norvegicus GN=Rnf135 PE=2 SV=1 - [A1L1L6_RAT]	3.78138	2.85	2	2	2	3	538653	631	72.1106	6.40479
P62864	40S ribosomal protein S30 OS=Rattus norvegicus GN=Fau PE=1 SV=1 - [RS30_RAT]	3.77819	16.95	2	1	1	2	1.04725e+06	59	6.64382	12.147
P62836	Ras-related protein Rap-1A OS=Rattus norvegicus GN=Rap1a PE=1 SV=1 - [RAP1A_RAT]	3.77776	9.78	2	2	2	3	525028	184	20.9737	6.66846
Q641Y2	NADH dehydrogenase [ubiquinone] iron-sulfur protein 2, mitochondrial OS=Rattus norvegicus GN=Ndufs2 PE=1 SV=1 - [NDUS2_RAT]	3.77009	3.67	1	2	2	2	730290	463	52.5276	6.99072
F1LQM9	Protein Xpo7 OS=Rattus norvegicus GN=Xpo7 PE=2 SV=2 - [F1LQM9_RAT]	3.76249	1.83	2	2	2	4	388144	1090	124.102	6.40479
P14056	Serine/threonine-protein kinase A-Raf OS=Rattus norvegicus GN=Araf PE=2 SV=1 - [ARAF_RAT]	3.75061	5.79	4	3	3	3	308670	604	67.5084	9.11475
P83888	Tubulin gamma-1 chain OS=Rattus norvegicus GN=Tubg1 PE=2 SV=1 - [TBG1_RAT]	3.73399	4.66	2	2	2	3	1.01101e+06	451	51.0687	6.02393
Q2VC85	Glutamate cysteine ligase modifier subunit (Fragment) OS=Rattus norvegicus GN=Gclm PE=2 SV=1 - [Q2VC85_RAT]	3.73381	13.6	2	3	3	3	962184	228	25.5551	4.93213
G3V9E5	Steroid sulfatase OS=Rattus norvegicus GN=Sts PE=4 SV=1 - [G3V9E5_RAT]	3.73257	1.21	2	1	1	2	5.59238e+06	577	62.7213	7.40088
Q5XI78	2-oxoglutarate dehydrogenase, mitochondrial OS=Rattus norvegicus GN=Ogdh PE=1 SV=1 - [ODO1_RAT]	3.72553	1.86	2	2	2	2	164021	1023	116.221	6.771
F1LW90	Protein Fam184a-ps1 (Fragment) OS=Rattus norvegicus GN=Fam184a-ps1 PE=4 SV=2 - [F1LW90_RAT]	3.72427	1.75	1	1	2	2	785418	1087	127.165	5.66846
Q9JLJ3	4-trimethylaminobutyraldehyde dehydrogenase OS=Rattus norvegicus GN=Aldh9a1 PE=1 SV=1 - [AL9A1_RAT]	3.71425	5.06	1	2	3	3	398533	494	53.618	6.91748
Q5XFW8	Protein SEC13 homolog OS=Rattus norvegicus GN=Sec13 PE=1 SV=1 - [SEC13_RAT]	3.71069	3.42	1	1	1	2		322	35.5251	5.37646
D3ZS58	NADH dehydrogenase [ubiquinone] 1 alpha subcomplex subunit 2 OS=Rattus norvegicus GN=Ndufa2 PE=3 SV=1 - [D3ZS58_RAT]	3.69385	23.71	1	2	2	3	301880	97	10.8378	9.71533
D3ZDK7	Protein Pgp OS=Rattus norvegicus GN=Pgp PE=4 SV=1 - [D3ZDK7_RAT]	3.69035	3.12	1	1	1	2	527956	321	34.5787	5.35107
Q6P6R7	Small G protein signaling modulator 3 OS=Rattus norvegicus GN=Sgsm3 PE=1 SV=1 - [SGSM3_RAT]	3.68463	1.2	2	1	1	2		749	85.1344	5.80811
Q6PDW8	Glutathione peroxidase OS=Rattus norvegicus GN=Gpx1 PE=2 SV=1 - [Q6PDW8_RAT]	3.67578	6.21	2	1	1	2		145	16.4784	7.25439
P21708	Mitogen-activated protein kinase 3 OS=Rattus norvegicus GN=Mapk3 PE=1 SV=5 - [MK03_RAT]	3.65774	8.68	21	3	4	4	1.93136e+06	380	43.0531	6.60986
Q505J6	Mitochondrial glutamate carrier 2 OS=Rattus norvegicus GN=Slc25a18 PE=2 SV=2 - [GHC2_RAT]	3.64197	5	1	1	2	2	916007	320	34.1478	9.17334
O55166	Vacuolar protein sorting-associated protein 52 homolog OS=Rattus norvegicus GN=Vps52 PE=2 SV=2 - [VPS52_RAT]	3.62324	2.21	1	2	2	2	368980	723	82.0516	5.98584
D3ZHB7	Protein Ube3c OS=Rattus norvegicus GN=Ube3c PE=4 SV=2 - [D3ZHB7_RAT]	3.61898	1.75	1	2	2	2	458941	1085	124.27	6.63916
E2RUH2	Protein LOC100360501 OS=Rattus norvegicus GN=LOC100360501 PE=2 SV=1 - [E2RUH2_RAT]	3.60902	4.82	2	2	2	2	835162	456	49.8871	4.79248
P07895	Superoxide dismutase [Mn], mitochondrial OS=Rattus norvegicus GN=Sod2 PE=1 SV=2 - [SODM_RAT]	3.60884	6.31	1	1	1	1	1.1864e+06	222	24.6586	8.80713
D4A9Y0	Protein Sdf2l1 OS=Rattus norvegicus GN=Sdf2l1 PE=4 SV=1 - [D4A9Y0_RAT]	3.58425	5.91	1	1	1	1	2.5147e+06	220	23.3886	7.41553
F1LQP9	Protein Tnpo1 (Fragment) OS=Rattus norvegicus GN=Tnpo1 PE=2 SV=2 - [F1LQP9_RAT]	3.57891	2.9	1	2	2	3	1.0242e+06	897	102.077	4.97021
B1WC67	Protein Slc25a24 OS=Rattus norvegicus GN=Slc25a24 PE=2 SV=1 - [B1WC67_RAT]	3.57291	5.26	2	2	3	4	1.90955e+06	475	52.8573	8.04541
P97521	Mitochondrial carnitine/acylcarnitine carrier protein OS=Rattus norvegicus GN=Slc25a20 PE=1 SV=1 - [MCAT_RAT]	3.56954	10.96	2	4	4	4	1.56227e+06	301	33.1322	9.48096
Q5RJN0	NADH dehydrogenase (Ubiquinone) Fe-S protein 7 OS=Rattus norvegicus GN=Ndufs7 PE=2 SV=1 - [Q5RJN0_RAT]	3.56914	4.13	1	1	1	2	189282	218	23.9294	9.99365
B2RYN1	Fructosamine-3-kinase-related protein OS=Rattus norvegicus GN=Fn3krp PE=2 SV=1 - [B2RYN1_RAT]	3.56111	2.91	1	1	1	3	2.07996e+06	309	34.1471	7.88428
Q5PQJ6	Pyrroline-5-carboxylate reductase 3 OS=Rattus norvegicus GN=Pycrl PE=2 SV=1 - [P5CR3_RAT]	3.53102	7.66	1	2	2	2	274472	274	28.8598	7.06396
D4AE00	Protein Ap3b2 OS=Rattus norvegicus GN=Ap3b2 PE=4 SV=1 - [D4AE00_RAT]	3.51056	1.85	1	2	2	3	273334	1082	119.068	5.63037
G3V818	Alpha-parvin OS=Rattus norvegicus GN=Parva PE=4 SV=1 - [G3V818_RAT]	3.50121	4.3	2	2	2	2	584540	372	42.2954	5.94775
Q9ES73	Melanoma-associated antigen D1 OS=Rattus norvegicus GN=Maged1 PE=1 SV=3 - [MAGD1_RAT]	3.4897	2.97	1	2	2	2	728363	775	85.7449	7.54736
Q5RJK9	Polymerase (RNA) I polypeptide C OS=Rattus norvegicus GN=Polr1c PE=2 SV=1 - [Q5RJK9_RAT]	3.48926	9.25	2	3	3	4	840615	346	38.9929	5.33838
Q5BJX6	Ccdc132 protein (Fragment) OS=Rattus norvegicus GN=Ccdc132 PE=2 SV=1 - [Q5BJX6_RAT]	3.46985	2.48	2	1	1	1	278350	524	60.6551	6.37939
B1H2A2	Fsd1 protein OS=Rattus norvegicus GN=Fsd1 PE=2 SV=1 - [B1H2A2_RAT]	3.46812	2.02	1	1	1	2	195911	496	55.592	7.28369
Q5FVG4	Protein LOC100911440 OS=Rattus norvegicus GN=Slc25a22 PE=2 SV=1 - [Q5FVG4_RAT]	3.46612	7.42	1	1	2	2	1.00521e+06	229	24.6238	8.60205
Q52KJ9	Protein Tmx1 OS=Rattus norvegicus GN=Tmx1 PE=2 SV=1 - [Q52KJ9_RAT]	3.46325	7.55	1	2	2	2	420898	278	31.4147	5.30029
Q5XI67	F-box only protein 30 OS=Rattus norvegicus GN=Fbxo30 PE=2 SV=1 - [FBX30_RAT]	3.41233	2.02	1	2	2	2	683711	742	81.9583	5.19873
D4A3R3	Protein Lrguk OS=Rattus norvegicus GN=Lrguk PE=4 SV=2 - [D4A3R3_RAT]	3.3972	1.46	3	1	2	6	4.86664e+06	820	93.2202	6.13818
Q6PEC3-2	Isoform 2 of Protein YIF1B OS=Rattus norvegicus GN=Yif1b - [YIF1B_RAT]	3.39275	5.18	4	1	1	1	2.44272e+06	251	27.5503	9.5542
B3DMA1	Atxn2l protein OS=Rattus norvegicus GN=Atxn2l PE=2 SV=1 - [B3DMA1_RAT]	3.3889	3.45	1	4	4	6	515637	1072	112.784	8.5874
O08629	Transcription intermediary factor 1-beta OS=Rattus norvegicus GN=Trim28 PE=1 SV=2 - [TIF1B_RAT]	3.37386	2.4	1	1	1	1	912477	835	88.8995	5.77002
Q6AY49	Protein Tusc3 OS=Rattus norvegicus GN=Tusc3 PE=2 SV=1 - [Q6AY49_RAT]	3.36884	2.88	1	1	1	2	1.02012e+06	347	39.5125	10.1108
G3V7G9	Eukaryotic translation initiation factor 3, subunit 6 interacting protein OS=Rattus norvegicus GN=Eif3s6ip PE=2 SV=2 - [G3V7G9_RAT]	3.36692	3.93	1	2	2	4	887499	382	45.053	9.02686
D3ZFA8	Protein LOC100362366 OS=Rattus norvegicus GN=LOC100364909 PE=3 SV=1 - [D3ZFA8_RAT]	3.3617	8.15	4	1	1	1	7.65177e+06	135	15.4583	9.77393
Q6AY74	Similar to 40S ribosomal protein S7 (S8) OS=Rattus norvegicus GN=LOC500148 PE=2 SV=1 - [Q6AY74_RAT]	3.29265	6.35	2	1	1	2	1.40953e+06	126	14.2448	9.99365
Q4QQS7	Protein Umps OS=Rattus norvegicus GN=Umps PE=2 SV=1 - [Q4QQS7_RAT]	3.28492	2.08	1	1	1	1	553482	481	52.3454	6.48096
O35413-2	Isoform 2 of Sorbin and SH3 domain-containing protein 2 OS=Rattus norvegicus GN=Sorbs2 - [SRBS2_RAT]	3.27845	4.58	1	1	1	2	890150	153	17.6978	9.49561
G3V712	Keratin complex 2, basic, gene 7, isoform CRA_a OS=Rattus norvegicus GN=Krt7 PE=3 SV=1 - [G3V712_RAT]	3.27802	2.63	5	1	2	4	1.81152e+07	457	50.7751	5.87158
D3ZQM0	Protein Sf3a1 OS=Rattus norvegicus GN=Sf3a1 PE=4 SV=1 - [D3ZQM0_RAT]	3.19318	1.64	1	1	1	1		791	88.5324	5.22412
Q4KM69	COP9 (Constitutive photomorphogenic) homolog, subunit 5 (Arabidopsis thaliana) OS=Rattus norvegicus GN=Cops5 PE=2 SV=1 - [Q4KM69_RAT]	3.18883	5.09	1	2	2	2	1.24701e+06	334	37.5547	6.53662
Q66H50	Fatty acyl-CoA reductase 1 OS=Rattus norvegicus GN=Far1 PE=2 SV=1 - [FACR1_RAT]	3.17563	2.52	1	1	1	1	425901	515	59.2297	9.21729
Q68FP1-2	Isoform 2 of Gelsolin OS=Rattus norvegicus GN=Gsn - [GELS_RAT]	3.12652	2.87	2	2	2	2	1.70002e+06	731	80.8784	5.69385
Q5XI36	CD97 molecule OS=Rattus norvegicus GN=Cd97 PE=2 SV=1 - [Q5XI36_RAT]	3.11232	2.06	1	1	1	1	197977	825	91.0752	7.6792
P62804	Histone H4 OS=Rattus norvegicus GN=Hist1h4b PE=1 SV=2 - [H4_RAT]	3.07417	9.71	1	1	1	1	848565	103	11.3604	11.356
P62870	Transcription elongation factor B polypeptide 2 OS=Rattus norvegicus GN=Tceb2 PE=1 SV=1 - [ELOB_RAT]	3.06624	10.17	1	1	1	1	507867	118	13.1616	5.0083
E9PT29	Uncharacterized protein OS=Rattus norvegicus PE=3 SV=2 - [E9PT29_RAT]	3.05449	2.87	3	1	1	1	2.2294e+06	418	47.3551	8.01611
D3ZBS9	Protein Smarcd1 OS=Rattus norvegicus GN=Smarcd1 PE=4 SV=1 - [D3ZBS9_RAT]	3.05293	2.52	1	1	1	1	366550	515	58.2239	9.24658
F1M2D3	Uncharacterized protein OS=Rattus norvegicus GN=Vdac1 PE=4 SV=2 - [F1M2D3_RAT]	3.04106	4.61	2	1	1	1	389720	282	30.7135	8.26514
Q5U4E4	Protein Trmt1 OS=Rattus norvegicus GN=Trmt1 PE=2 SV=1 - [Q5U4E4_RAT]	3.03477	2.5	1	1	1	1	282699	440	47.6129	6.03662
D3ZG43	NADH dehydrogenase (Ubiquinone) Fe-S protein 3 (Predicted), isoform CRA_c OS=Rattus norvegicus GN=Ndufs3 PE=3 SV=1 - [D3ZG43_RAT]	3.00399	4.92	1	1	1	1	721542	264	30.2076	7.53271
Q99JC6	Protein Tapbp OS=Rattus norvegicus GN=Tapbp PE=2 SV=1 - [Q99JC6_RAT]	2.99246	3.88	1	2	2	2	579179	464	50.0132	7.88428
D3ZML0	Uncharacterized protein OS=Rattus norvegicus GN=Tpp2 PE=4 SV=2 - [D3ZML0_RAT]	2.96456	2.14	2	1	1	1	63892.4	607	65.3755	6.25244
D3ZCG0	Uncharacterized protein (Fragment) OS=Rattus norvegicus PE=2 SV=2 - [D3ZCG0_RAT]	2.96114	1.9	4	1	1	1	128394	578	65.8436	8.38232
Q4KM24	Peroxisomal biogenesis factor 11 beta OS=Rattus norvegicus GN=Pex11b PE=2 SV=1 - [Q4KM24_RAT]	2.94277	4.65	1	1	1	1	407904	258	28.6243	9.78857
O35244	Peroxiredoxin-6 OS=Rattus norvegicus GN=Prdx6 PE=1 SV=3 - [PRDX6_RAT]	2.93011	5.8	1	1	1	1	997769	224	24.803	5.93506
D4A857	Importin 9 (Predicted) OS=Rattus norvegicus GN=Ipo9 PE=4 SV=2 - [D4A857_RAT]	2.92527	1.06	1	1	1	1	1.31819e+06	1041	115.938	4.80518
D3ZZV1	Protein Magmas OS=Rattus norvegicus GN=Pam16 PE=4 SV=1 - [D3ZZV1_RAT]	2.90695	19.2	2	2	2	2	349950	125	13.7632	9.5249
Q1PS21	Minichromosome maintenance protein 7 OS=Rattus norvegicus GN=Mcm7 PE=2 SV=1 - [Q1PS21_RAT]	2.87455	3.89	2	2	2	2	742160	719	81.0375	6.25244
Q5M808	Protein Hikeshi OS=Rattus norvegicus PE=2 SV=2 - [HIKES_RAT]	2.86928	6.6	1	1	1	1	172665	197	21.6048	5.45264
D3ZN79	Protein LOC686074 OS=Rattus norvegicus GN=LOC681918 PE=3 SV=1 - [D3ZN79_RAT]	2.84621	8.13	3	1	1	1	2.25802e+06	123	14.4894	10.8286
B2GUX3	Mcm5 protein OS=Rattus norvegicus GN=Mcm5 PE=2 SV=1 - [B2GUX3_RAT]	2.82596	2.59	2	2	2	2	1.65733e+06	734	82.4131	8.29443
D3ZDZ7	Fucokinase (Predicted) OS=Rattus norvegicus GN=Fuk PE=3 SV=1 - [D3ZDZ7_RAT]	2.81788	1.28	1	1	1	1	430096	1019	111.113	6.41748
Q66H61	Glutaminyl-tRNA synthetase OS=Rattus norvegicus GN=Qars PE=2 SV=1 - [Q66H61_RAT]	2.78007	4.13	2	3	3	3	702882	775	87.6448	7.31299
F1LNM0	Disks large homolog 1 OS=Rattus norvegicus GN=Dlg1 PE=2 SV=1 - [F1LNM0_RAT]	2.77237	1.32	2	1	1	1	340811	911	100.546	5.94775
M0RBF8	Exocyst complex component 4 OS=Rattus norvegicus GN=Exoc4 PE=4 SV=1 - [M0RBF8_RAT]	2.75348	2.44	3	1	1	1	160681	492	55.6996	7.34229
D3ZE15	Protein Ndufa13 OS=Rattus norvegicus GN=LOC100911483 PE=4 SV=1 - [D3ZE15_RAT]	2.73142	7.64	2	1	1	1	308018	144	16.7657	9.48096
D4AE10	Protein RGD1563613 OS=Rattus norvegicus GN=RGD1563613 PE=4 SV=1 - [D4AE10_RAT]	2.73128	7.26	4	1	1	1	2.43172e+06	124	13.6837	9.92041
B2RZC4	Protein Mis18-alpha OS=Rattus norvegicus GN=Mis18a PE=2 SV=1 - [MS18A_RAT]	2.7112	5.83	1	1	1	1	123483	223	25.2003	5.77002
P04762	Catalase OS=Rattus norvegicus GN=Cat PE=1 SV=3 - [CATA_RAT]	2.69741	2.47	1	1	1	1	199939	527	59.7195	7.50342
M0RC45	Protein LOC683536 OS=Rattus norvegicus GN=LOC683536 PE=4 SV=1 - [M0RC45_RAT]	2.69629	7.28	3	1	1	1	458662	151	16.9398	6.771
Q7M0H6	GTP-binding regulatory protein G42 alpha chain (Fragments) OS=Rattus norvegicus PE=4 SV=1 - [Q7M0H6_RAT]	2.68869	14.47	7	1	1	1	1.36668e+06	76	8.74238	4.61475
A0JPN5	Coiled-coil domain containing 68 OS=Rattus norvegicus GN=Ccdc68 PE=2 SV=1 - [A0JPN5_RAT]	2.66384	4.81	1	1	1	1	1.72279e+06	270	30.8811	8.85107
B0BN63	LOC681996 protein OS=Rattus norvegicus GN=LOC681996 PE=2 SV=1 - [B0BN63_RAT]	2.66379	5.03	1	2	2	2	859692	338	38.0802	5.52881
F8WG91	ADP-ribosylation factor-like protein 3 (Fragment) OS=Rattus norvegicus GN=Arl3 PE=3 SV=1 - [F8WG91_RAT]	2.65725	6.08	2	1	1	1	221392	181	20.3127	7.23975
Q4KM74	Vesicle-trafficking protein SEC22b OS=Rattus norvegicus GN=Sec22b PE=1 SV=3 - [SC22B_RAT]	2.63674	4.65	1	1	1	1	1.0186e+06	215	24.7248	8.51416
Q68FQ9	LanC lantibiotic synthetase component C-like 2 (Bacterial) OS=Rattus norvegicus GN=Lancl2 PE=2 SV=1 - [Q68FQ9_RAT]	2.60357	2.44	1	1	1	2	428577	450	50.9356	7.45947
B0BNC1	Acp1 protein OS=Rattus norvegicus GN=Acp1 PE=2 SV=1 - [B0BNC1_RAT]	2.60296	6.96	3	1	1	1	135525	158	17.8988	6.31592
Q5XID7	Armadillo repeat-containing X-linked protein 3 OS=Rattus norvegicus GN=Armcx3 PE=2 SV=1 - [ARMX3_RAT]	2.59046	2.64	1	1	1	1		379	42.5259	8.36768
Q91XU8	Phosphatidate cytidylyltransferase 2 OS=Rattus norvegicus GN=Cds2 PE=2 SV=1 - [CDS2_RAT]	2.58046	2.71	2	1	1	1	113394	443	51.2888	7.04932
D4A8G0	Protein Lsm12 OS=Rattus norvegicus GN=Lsm12 PE=4 SV=1 - [D4A8G0_RAT]	2.56491	6.67	1	1	1	1	266821	195	21.6871	7.73779
M0R780	Protein Trappc12 OS=Rattus norvegicus GN=Trappc12 PE=4 SV=1 - [M0R780_RAT]	2.55373	2.07	2	1	1	1	59665.8	581	63.1613	4.62744
F1LR87	Beta-hexosaminidase subunit beta OS=Rattus norvegicus GN=Hexb PE=2 SV=2 - [F1LR87_RAT]	2.54798	1.86	2	1	1	1	1.02963e+06	537	61.135	8.47021
P54319	Phospholipase A-2-activating protein OS=Rattus norvegicus GN=Plaa PE=2 SV=3 - [PLAP_RAT]	2.5451	2.14	1	1	1	1	121128	795	87.0284	6.0874
Q6AY30	Saccharopine dehydrogenase-like oxidoreductase OS=Rattus norvegicus GN=Sccpdh PE=2 SV=1 - [SCPDL_RAT]	2.54451	5.13	1	2	2	3	1.76909e+06	429	47.0581	8.83643
Q71DI1	Dermcidin OS=Rattus norvegicus GN=Dcd PE=4 SV=1 - [Q71DI1_RAT]	2.54306	10	1	1	1	1	1.11816e+06	110	11.2768	6.53662
Q66H18	Protein Sypl1 OS=Rattus norvegicus GN=Sypl1 PE=2 SV=1 - [Q66H18_RAT]	2.5408	3.49	1	1	1	1	983246	258	28.6096	8.92432
D3ZE63	Protein LOC679748 OS=Rattus norvegicus GN=LOC679748 PE=4 SV=1 - [D3ZE63_RAT]	2.53296	13.91	4	2	2	3	545065	115	12.5973	7.89893
Q63089-2	Isoform 2 of Solute carrier family 22 member 1 OS=Rattus norvegicus GN=Slc22a1 - [S22A1_RAT]	2.52795	3.72	2	1	1	1	1.05914e+07	430	47.646	8.99756
Q5PPN2	Ribonuclease P protein subunit p25 OS=Rattus norvegicus GN=Rpp25 PE=2 SV=1 - [RPP25_RAT]	2.51673	6.53	1	1	1	1	94778	199	20.9258	9.40771
D4A864	Protein Galnt6 OS=Rattus norvegicus GN=Galnt6 PE=3 SV=1 - [D4A864_RAT]	2.51085	1.45	1	1	1	1	679240	622	71.3691	8.36768
Q400C7-2	Isoform 2 of Archaemetzincin-2 OS=Rattus norvegicus GN=Amz2 - [AMZ2_RAT]	2.50598	5.87	2	2	2	2	561716	358	41.2249	7.82568
Q6Q3E8	Endoglin OS=Rattus norvegicus GN=Eng PE=2 SV=1 - [Q6Q3E8_RAT]	2.50058	2	4	1	1	1		650	69.8999	6.25244
B2RYL9	Parvb protein (Fragment) OS=Rattus norvegicus GN=Parvb PE=2 SV=1 - [B2RYL9_RAT]	2.49742	6.02	2	1	1	1	528985	166	19.2279	9.75928
P50475	Alanine--tRNA ligase, cytoplasmic OS=Rattus norvegicus GN=Aars PE=1 SV=3 - [SYAC_RAT]	2.49414	1.03	1	1	1	1	359505	968	106.723	5.61768
P07151	Beta-2-microglobulin OS=Rattus norvegicus GN=B2m PE=1 SV=1 - [B2MG_RAT]	2.48166	7.56	1	1	1	1	1.223e+06	119	13.7111	8.00146
Q6IN17	Rab5a protein OS=Rattus norvegicus GN=Rab5a PE=4 SV=1 - [Q6IN17_RAT]	2.48157	18.03	5	1	1	1	1.45542e+06	61	6.54742	10.0083
F1M175	Protein Cog5 OS=Rattus norvegicus GN=Cog5 PE=4 SV=2 - [F1M175_RAT]	2.46133	1.93	17	1	2	2	2.50089e+06	829	91.1281	6.03662
Q498C9	Protein Zfp207 OS=Rattus norvegicus GN=Zfp207 PE=2 SV=1 - [Q498C9_RAT]	2.45939	2.8	1	1	1	2	311086	464	49.7447	9.1001
O08623-2	Isoform 2 of Sequestosome-1 OS=Rattus norvegicus GN=Sqstm1 - [SQSTM_RAT]	2.44336	3.88	2	1	1	1	113563	412	44.9726	5.26221
Q99P39-2	Isoform Cytoplasmic of Cysteine desulfurase, mitochondrial OS=Rattus norvegicus GN=Nfs1 - [NFS1_RAT]	2.43882	3.02	4	1	1	1	504416	397	44.0416	7.75244
D3ZV40	Protein Unk OS=Rattus norvegicus GN=Unk PE=2 SV=1 - [D3ZV40_RAT]	2.43491	2.72	1	2	2	2	628466	810	88.0108	6.87354
B0BNG6	Use1 protein (Fragment) OS=Rattus norvegicus GN=Use1 PE=2 SV=1 - [B0BNG6_RAT]	2.43178	4.17	2	1	1	1	397615	264	29.9068	9.23193
Q5M949	Nipsnap homolog 3A (C. elegans) OS=Rattus norvegicus GN=Nipsnap3b PE=2 SV=1 - [Q5M949_RAT]	2.42016	4.05	1	1	1	1	958640	247	28.3224	9.23193
Q63635	Syntaxin-6 OS=Rattus norvegicus GN=Stx6 PE=1 SV=1 - [STX6_RAT]	2.41446	4.31	1	1	1	1	402642	255	29.0388	4.88135
P63329-2	Isoform 2 of Serine/threonine-protein phosphatase 2B catalytic subunit alpha isoform OS=Rattus norvegicus GN=Ppp3ca - [PP2BA_RAT]	2.3996	2.35	4	1	1	1	421844	511	57.5778	6.30322
M0R920	Protein Ranbp3 OS=Rattus norvegicus GN=Ranbp3 PE=4 SV=1 - [M0R920_RAT]	2.3978	2.74	3	1	1	1	359927	438	46.6895	4.89404
F1M3M6	Uncharacterized protein OS=Rattus norvegicus PE=4 SV=2 - [F1M3M6_RAT]	2.39156	43.59	2	1	1	1	1.07269e+06	39	4.34918	4.52588
D4A9H0	Protein Rab22a OS=Rattus norvegicus GN=Rab22a PE=4 SV=1 - [D4A9H0_RAT]	2.39035	5.88	3	1	1	1	372763	187	20.8286	7.73779
Q9ES53	Ubiquitin fusion degradation protein 1 homolog OS=Rattus norvegicus GN=Ufd1l PE=1 SV=1 - [UFD1_RAT]	2.38834	6.51	1	1	2	2	570883	307	34.4633	6.69775
Q5M821	Protein phosphatase 1H OS=Rattus norvegicus GN=Ppm1h PE=2 SV=2 - [PPM1H_RAT]	2.38372	1.95	1	1	1	1	338493	513	56.3447	6.72705
Q5U2N0	CTP synthase 2 OS=Rattus norvegicus GN=Ctps2 PE=2 SV=1 - [PYRG2_RAT]	2.36147	1.88	1	1	1	2	687781	586	65.6317	6.39209
G3V8Q8	Protein Sec23ip OS=Rattus norvegicus GN=Sec23ip PE=4 SV=1 - [G3V8Q8_RAT]	2.34352	1.3	1	1	1	1	267956	999	110.874	5.66846
D3ZNZ8	40S ribosomal protein S27 OS=Rattus norvegicus GN=Rps27l2 PE=3 SV=1 - [D3ZNZ8_RAT]	2.33726	9.52	4	1	1	1	1.20687e+06	84	9.46383	9.27588
Q5EB77	Ras-related protein Rab-18 OS=Rattus norvegicus GN=Rab18 PE=2 SV=1 - [RAB18_RAT]	2.32835	5.34	1	1	1	1	793014	206	22.9616	5.23682
Q5XIJ6	BRISC and BRCA1-A complex member 1 OS=Rattus norvegicus GN=Babam1 PE=2 SV=1 - [BABA1_RAT]	2.3259	3.29	1	1	1	1	610045	334	36.8547	4.55127
Q5U2X8	Acyl-CoA thioesterase 9 OS=Rattus norvegicus GN=Acot9 PE=2 SV=1 - [Q5U2X8_RAT]	2.31828	2.05	1	1	1	1	1.01883e+06	439	50.4109	8.63135
B2RZD6	Ndufa4 protein OS=Rattus norvegicus GN=Ndufa4 PE=4 SV=1 - [B2RZD6_RAT]	2.31721	9.76	1	1	1	1	2.45203e+06	82	9.32087	9.5249
O08873	MAP kinase-activating death domain protein OS=Rattus norvegicus GN=Madd PE=1 SV=1 - [MADD_RAT]	2.30836	0.75	1	1	1	1	352794	1602	177.88	6.03662
Q01986	Dual specificity mitogen-activated protein kinase kinase 1 OS=Rattus norvegicus GN=Map2k1 PE=1 SV=2 - [MP2K1_RAT]	2.30463	3.56	1	1	1	1		393	43.4374	6.62451
B0BNE6	NADH dehydrogenase (Ubiquinone) Fe-S protein 8 (Predicted), isoform CRA_a OS=Rattus norvegicus GN=Ndufs8 PE=2 SV=1 - [B0BNE6_RAT]	2.29902	5.19	1	1	1	1	491635	212	23.9547	6.21436
P49816-4	Isoform 4 of Tuberin OS=Rattus norvegicus GN=Tsc2 - [TSC2_RAT]	2.28805	0.63	6	1	1	3	71801.7	1743	193.883	7.04932
Q9JK41	High affinity copper uptake protein 1 OS=Rattus norvegicus GN=Slc31a1 PE=2 SV=1 - [COPT1_RAT]	2.2841	5.88	1	1	1	1	622113	187	21.1144	7.41553
Q66HR2	Microtubule-associated protein RP/EB family member 1 OS=Rattus norvegicus GN=Mapre1 PE=1 SV=3 - [MARE1_RAT]	2.28092	9.7	1	2	2	2	523232	268	29.9852	5.22412
Q5BJN8-2	Isoform 2 of Protein SDE2 homolog OS=Rattus norvegicus GN=Sde2 - [SDE2_RAT]	2.27438	3.02	2	1	1	1	527213	331	35.4062	5.04639
G3V7S9	Protein Odf2l OS=Rattus norvegicus GN=Odf2l PE=4 SV=1 - [G3V7S9_RAT]	2.2629	1.87	1	1	1	1	466353	589	68.0454	6.30322
D4ABS2	Dynamin-1-like protein (Fragment) OS=Rattus norvegicus GN=Dnm1l PE=2 SV=2 - [D4ABS2_RAT]	2.25886	1.31	7	1	1	1	3.42941e+06	685	76.7304	7.88428
G3V7P1	Syntaxin-12 OS=Rattus norvegicus GN=Stx12 PE=1 SV=1 - [STX12_RAT]	2.25662	3.28	1	1	1	1	190639	274	31.1679	5.32568
O88767	Protein DJ-1 OS=Rattus norvegicus GN=Park7 PE=1 SV=1 - [PARK7_RAT]	2.25613	7.41	2	1	1	1	315817	189	19.9614	6.771
P42676	Neurolysin, mitochondrial OS=Rattus norvegicus GN=Nln PE=1 SV=1 - [NEUL_RAT]	2.25023	1.7	1	1	1	1	174517	704	80.2025	6.46826
D3ZX01	Protein Rps4y2 OS=Rattus norvegicus GN=Rps4y2 PE=4 SV=1 - [D3ZX01_RAT]	2.2418	3.44	2	1	1	1	1.29934e+06	262	29.1798	10.272
Q5PPM8	Transmembrane protein 55B OS=Rattus norvegicus GN=Tmem55b PE=2 SV=1 - [TM55B_RAT]	2.23796	3.87	1	1	1	1	274242	284	29.973	8.82178
D3ZCU8	Protein Rab33a OS=Rattus norvegicus GN=Rab33a PE=3 SV=1 - [D3ZCU8_RAT]	2.23062	5.49	1	1	1	1	194184	237	26.5664	7.63525
Q5EEY4	GTP-binding protein G-alpha-i2 splice variant a (Fragment) OS=Rattus norvegicus GN=Gnai2 PE=2 SV=1 - [Q5EEY4_RAT]	2.23059	7.4	18	1	2	2	1.47118e+06	311	35.4755	5.31299
Q99PD4	Actin-related protein 2/3 complex subunit 1A OS=Rattus norvegicus GN=Arpc1a PE=2 SV=1 - [ARC1A_RAT]	2.22398	4.86	1	2	2	2	709343	370	41.5727	8.17725
D4A7Z5	Protein LOC100360940 OS=Rattus norvegicus GN=LOC100360940 PE=4 SV=1 - [D4A7Z5_RAT]	2.22363	4.24	2	1	1	1	777898	236	26.7905	5.49072
Q5U2S7	Proteasome (Prosome, macropain) 26S subunit, non-ATPase, 3 OS=Rattus norvegicus GN=Psmd3 PE=2 SV=1 - [Q5U2S7_RAT]	2.21965	2.08	1	1	1	1	303854	530	60.6503	8.44092
F1LRJ6	DNA polymerase (Fragment) OS=Rattus norvegicus GN=Pola1 PE=2 SV=2 - [F1LRJ6_RAT]	2.21234	0.89	1	1	1	1	4.74279e+06	1453	165.756	6.06201
F1LMV6	Protein Dsp OS=Rattus norvegicus GN=Dsp PE=2 SV=1 - [F1LMV6_RAT]	2.20874	0.73	2	2	2	2	176040	2877	332.187	6.82959
Q5XIF3	NADH dehydrogenase [ubiquinone] iron-sulfur protein 4, mitochondrial OS=Rattus norvegicus GN=Ndufs4 PE=1 SV=1 - [NDUS4_RAT]	2.20195	5.71	1	1	1	1	730929	175	19.7282	10.1401
F1LV13	Heterogeneous nuclear ribonucleoprotein M OS=Rattus norvegicus GN=Hnrnpm PE=4 SV=1 - [F1LV13_RAT]	2.19864	1.59	3	1	1	1	1.74923e+06	690	73.6734	8.74854
D3ZJ32	Protein Esyt2 OS=Rattus norvegicus GN=Esyt2 PE=4 SV=2 - [D3ZJ32_RAT]	2.19471	1.54	1	1	1	1	663698	845	94.3567	7.28369
D4A478	Protein Ntpcr OS=Rattus norvegicus GN=Ntpcr PE=3 SV=1 - [D4A478_RAT]	2.1846	4.69	1	1	1	1	371562	192	20.8002	9.83252
Q8K1Q0	Glycylpeptide N-tetradecanoyltransferase 1 OS=Rattus norvegicus GN=Nmt1 PE=2 SV=1 - [NMT1_RAT]	2.1837	2.42	1	1	1	1	160973	496	56.824	7.98682
D3ZN95	Protein Hcfc1 OS=Rattus norvegicus GN=Hcfc1 PE=2 SV=1 - [D3ZN95_RAT]	2.16555	1.28	1	2	2	2	584719	2034	209.022	7.00537
Q3SWS8	mRNA export factor OS=Rattus norvegicus GN=Rae1 PE=2 SV=1 - [RAE1L_RAT]	2.15793	3.53	1	1	1	1	641039	368	40.8929	7.85498
P35571	Glycerol-3-phosphate dehydrogenase, mitochondrial OS=Rattus norvegicus GN=Gpd2 PE=1 SV=1 - [GPDM_RAT]	2.1516	1.51	1	1	1	1	138014	727	80.9213	6.62451
Q4V7A0	WD repeat-containing protein 61 OS=Rattus norvegicus GN=Wdr61 PE=1 SV=1 - [WDR61_RAT]	2.15084	3.28	1	1	1	1	588137	305	33.7258	5.46533
D3ZJY1	Protein Mrpl28 OS=Rattus norvegicus GN=Mrpl28 PE=4 SV=1 - [D3ZJY1_RAT]	2.14946	3.5	1	1	1	1	114627	257	30.2179	8.32373
G3V6L4	Kinesin heavy chain isoform 5C (Fragment) OS=Rattus norvegicus GN=Kif5c PE=4 SV=2 - [G3V6L4_RAT]	2.1365	1.31	4	1	1	1	1.68586e+06	914	104.412	6.12549
Q9Z1J7	Protein Slc1a5 OS=Rattus norvegicus GN=Slc1a5 PE=2 SV=1 - [Q9Z1J7_RAT]	2.13634	1.67	1	1	1	1	425656	539	56.7181	7.45947
Q9WV25-2	Isoform 2 of Poly(U)-binding-splicing factor PUF60 OS=Rattus norvegicus GN=Puf60 - [PUF60_RAT]	2.13464	1.83	2	1	1	1		547	58.508	5.35107
B2RYN3	Eukaryotic translation elongation factor 1 epsilon 1 OS=Rattus norvegicus GN=Eef1e1 PE=2 SV=1 - [B2RYN3_RAT]	2.12769	5.17	1	1	1	1	842409	174	19.8304	8.1626
P36506	Dual specificity mitogen-activated protein kinase kinase 2 OS=Rattus norvegicus GN=Map2k2 PE=2 SV=1 - [MP2K2_RAT]	2.11725	2.25	1	1	1	1	621999	400	44.254	7.09326
Q3B8P5	Psmd8 protein (Fragment) OS=Rattus norvegicus GN=Psmd8 PE=2 SV=1 - [Q3B8P5_RAT]	2.11267	3.16	2	1	1	1	601530	285	32.3167	6.37939
Q711G3	Isoamyl acetate-hydrolyzing esterase 1 homolog OS=Rattus norvegicus GN=Iah1 PE=2 SV=2 - [IAH1_RAT]	2.10529	6.83	1	2	2	2	862237	249	27.9864	5.94775
Q62920	PDZ and LIM domain protein 5 OS=Rattus norvegicus GN=Pdlim5 PE=1 SV=2 - [PDLI5_RAT]	2.10308	1.52	1	1	1	1	74645.2	591	63.1612	8.38232
D3ZK73	Cullin 4B (Predicted) OS=Rattus norvegicus GN=Cul4b PE=3 SV=1 - [D3ZK73_RAT]	2.09862	1.24	1	1	1	1	89008.8	971	110.742	8.44092
D3ZMZ8	Protein RGD1563319 (Fragment) OS=Rattus norvegicus GN=RGD1563319 PE=4 SV=2 - [D3ZMZ8_RAT]	2.09661	6.5	1	1	1	1	8.20875e+06	200	21.4098	7.57666
Q4QQW4	Histone deacetylase 1 OS=Rattus norvegicus GN=Hdac1 PE=2 SV=1 - [HDAC1_RAT]	2.09371	3.73	4	2	2	2	905825	482	55.0577	5.47803
Q6DGF4	AN1-type zinc finger protein 6 OS=Rattus norvegicus GN=Zfand6 PE=1 SV=1 - [ZFAN6_RAT]	2.08972	5.38	1	1	1	1	280128	223	23.9853	6.50732
Q4QQS9	CKLF-like MARVEL transmembrane domain containing 1 OS=Rattus norvegicus GN=Cmtm1 PE=2 SV=1 - [Q4QQS9_RAT]	2.08537	2.76	1	1	1	1	93252.6	399	43.2408	10.9897
D3ZBJ7	Uncharacterized protein OS=Rattus norvegicus PE=4 SV=1 - [D3ZBJ7_RAT]	2.08146	5.18	2	2	2	3	1.40749e+06	328	37.6009	5.2749
B2GV87-3	Isoform 3 of Receptor-type tyrosine-protein phosphatase epsilon OS=Rattus norvegicus GN=Ptpre - [PTPRE_RAT]	2.07878	1.3	3	1	1	1		615	71.4649	6.82959
Q5PQL2	Cell differentiation protein RCD1 homolog OS=Rattus norvegicus GN=Rqcd1 PE=1 SV=1 - [RCD1_RAT]	2.07745	6.02	1	2	2	2	1.03548e+06	299	33.5799	8.03076
O35077	Glycerol-3-phosphate dehydrogenase [NAD(+)], cytoplasmic OS=Rattus norvegicus GN=Gpd1 PE=1 SV=4 - [GPDA_RAT]	2.077	4.58	1	2	2	2	803979	349	37.4282	6.59521
O08700	Vacuolar protein sorting-associated protein 45 OS=Rattus norvegicus GN=Vps45 PE=2 SV=1 - [VPS45_RAT]	2.07323	3.51	1	2	2	2	456412	570	64.8528	8.25049
M0RBH0	Protein LOC681193 OS=Rattus norvegicus GN=LOC681193 PE=4 SV=1 - [M0RBH0_RAT]	2.07313	13.43	3	1	1	1	521901	67	7.63999	7.76709
Q5XHZ9	Pachytene checkpoint protein 2 homolog OS=Rattus norvegicus GN=Trip13 PE=2 SV=1 - [PCH2_RAT]	2.07232	2.31	1	1	1	2	1.46647e+06	432	48.4035	6.0874
Q5XIK2	Thioredoxin-related transmembrane protein 2 OS=Rattus norvegicus GN=Tmx2 PE=2 SV=1 - [TMX2_RAT]	2.06916	2.71	1	1	1	1	1.05941e+06	295	33.8436	8.86572
Q6P7Q1	BRCA1-A complex subunit BRE OS=Rattus norvegicus GN=Bre PE=2 SV=1 - [BRE_RAT]	2.0679	2.61	1	1	1	1	753567	383	43.5309	5.93506
P11951	Cytochrome c oxidase subunit 6C-2 OS=Rattus norvegicus GN=Cox6c2 PE=1 SV=3 - [CX6C2_RAT]	2.06786	9.21	1	1	1	1	1.22603e+06	76	8.44945	10.0669
Q6AYK6	Calcyclin-binding protein OS=Rattus norvegicus GN=Cacybp PE=1 SV=1 - [CYBP_RAT]	2.06692	3.06	1	1	1	1	2.17394e+06	229	26.5247	7.86963
F1M470	Protein Eif4e2 (Fragment) OS=Rattus norvegicus GN=Eif4e2 PE=2 SV=1 - [F1M470_RAT]	2.06119	6.56	2	1	1	1	785160	244	28.1531	8.88037
D3ZBM3	Ferrochelatase OS=Rattus norvegicus GN=Fech PE=3 SV=1 - [D3ZBM3_RAT]	2.05736	2.84	1	1	1	1	105599	422	47.5213	8.71924
Q66HA8	Heat shock protein 105 kDa OS=Rattus norvegicus GN=Hsph1 PE=1 SV=1 - [HS105_RAT]	2.05148	3.38	1	3	3	5	977422	858	96.3574	5.5542
D4A942	Protein Fpr-rs4 OS=Rattus norvegicus GN=Fpr-rs4 PE=3 SV=1 - [D4A942_RAT]	2.04998	2.79	1	1	1	1		323	36.2312	8.63135
Q5FVM4	Non-POU domain-containing octamer-binding protein OS=Rattus norvegicus GN=Nono PE=2 SV=3 - [NONO_RAT]	2.04914	2.31	1	1	1	1		476	54.8906	8.95361
Q4V8C2	Centromere/kinetochore protein zw10 homolog OS=Rattus norvegicus GN=Zw10 PE=2 SV=3 - [ZW10_RAT]	2.04576	1.67	1	1	1	1	972988	777	87.9103	5.99854
B5DFK5	Hip1r protein OS=Rattus norvegicus GN=Hip1r PE=2 SV=1 - [B5DFK5_RAT]	2.04442	0.94	3	1	1	1	264514	1068	119.351	6.55127
Q5PQL8	Protein FAM149B1 OS=Rattus norvegicus GN=Fam149b1 PE=2 SV=1 - [F149B_RAT]	2.04395	2.49	1	1	1	1		482	53.1842	7.23975
P29147	D-beta-hydroxybutyrate dehydrogenase, mitochondrial OS=Rattus norvegicus GN=Bdh1 PE=1 SV=2 - [BDH_RAT]	2.03946	2.04	1	1	1	1	703145	343	38.1773	8.83643
G3V7T6	Protein Sf3b1 OS=Rattus norvegicus GN=Sf3b1 PE=4 SV=1 - [G3V7T6_RAT]	2.03256	0.92	1	1	1	1		1304	145.738	7.09326
G3V6P2	Dihydrolipoamide S-succinyltransferase (E2 component of 2-oxo-glutarate complex), isoform CRA_a OS=Rattus norvegicus GN=Dlst PE=3 SV=1 - [G3V6P2_RAT]	2.03242	2.42	3	1	1	1	690969	454	48.8684	8.70459
Q63362	NADH dehydrogenase [ubiquinone] 1 alpha subcomplex subunit 5 OS=Rattus norvegicus GN=Ndufa5 PE=1 SV=3 - [NDUA5_RAT]	2.03131	7.76	1	1	1	1	400722	116	13.4033	7.43018
Q4FZY0	EF-hand domain-containing protein D2 OS=Rattus norvegicus GN=Efhd2 PE=1 SV=1 - [EFHD2_RAT]	2.02943	4.6	2	1	1	1	543131	239	26.7425	5.07178
B4F778	Protein Rfc4 OS=Rattus norvegicus GN=Rfc4 PE=2 SV=1 - [B4F778_RAT]	2.02464	4.95	2	2	2	2	390706	364	39.9319	6.58057
D4ACM1	Protein Elp3 OS=Rattus norvegicus GN=Elp3 PE=4 SV=1 - [D4ACM1_RAT]	2.01727	1.77	1	1	1	1	107995	566	64.0309	8.82178
B3SVE5	Neuroprotective protein 8 OS=Rattus norvegicus GN=Zwint PE=2 SV=1 - [B3SVE5_RAT]	2.01617	3.86	2	1	1	1	986353	207	24.0717	9.01221
D3ZZM3	Component of oligomeric golgi complex 4 (Predicted) OS=Rattus norvegicus GN=Cog4 PE=4 SV=1 - [D3ZZM3_RAT]	2.00821	1.02	1	1	1	1	316763	785	88.5463	5.14795
Q32PZ3	Protein unc-45 homolog A OS=Rattus norvegicus GN=Unc45a PE=2 SV=1 - [UN45A_RAT]	2.00601	1.69	1	2	2	2	77952	944	103.176	6.18896
O88629	Splicing factor 1 homolog (Fragment) OS=Rattus norvegicus GN=Sf1 PE=2 SV=1 - [O88629_RAT]	2.00023	5.78	4	1	1	1	432631	173	19.3681	8.25049
B8YDD2	HS1 binding protein variant X OS=Rattus norvegicus GN=Hs1bp1 PE=2 SV=1 - [B8YDD2_RAT]	1.99619	6.82	5	1	1	1	61074.2	132	14.8476	4.53857
Q9JMI1	Acetoacetyl-CoA synthetase OS=Rattus norvegicus GN=Aacs PE=1 SV=1 - [AACS_RAT]	1.99586	1.64	1	1	1	1	138858	672	74.9919	6.49365
G3V6S3	Calumenin OS=Rattus norvegicus GN=Calu PE=4 SV=1 - [G3V6S3_RAT]	1.9942	3.49	2	1	1	1	232775	315	37.0405	4.66553
P47860	6-phosphofructokinase type C OS=Rattus norvegicus GN=Pfkp PE=1 SV=2 - [K6PP_RAT]	1.99339	1.27	1	1	1	1	383981	788	85.6654	7.28369
F1MAD9	Structural maintenance of chromosomes protein OS=Rattus norvegicus GN=Smc4 PE=3 SV=1 - [F1MAD9_RAT]	1.99029	0.7	1	1	1	1	336628	1286	146.714	6.96143
G3V6T7	Protein disulfide isomerase associated 4 OS=Rattus norvegicus GN=Pdia4 PE=3 SV=1 - [G3V6T7_RAT]	1.99023	1.71	2	1	1	1	80431	643	72.7027	5.14795
D3ZZL3	Protein Naglu OS=Rattus norvegicus GN=Naglu PE=4 SV=2 - [D3ZZL3_RAT]	1.98339	1.08	1	1	1	1		739	82.3597	6.25244
D3ZUL1	Protein Ccdc124 OS=Rattus norvegicus GN=Ccdc124 PE=4 SV=1 - [D3ZUL1_RAT]	1.9806	4.61	1	1	1	1	663230	217	25.3024	9.61279
Q6AYD6	PDZ and LIM domain protein 2 OS=Rattus norvegicus GN=Pdlim2 PE=1 SV=1 - [PDLI2_RAT]	1.97947	3.15	1	1	1	1	1.21973e+07	349	37.5567	8.646
Q5U2N2	Ubiquitin carboxyl-terminal hydrolase OS=Rattus norvegicus GN=Usp14 PE=2 SV=1 - [Q5U2N2_RAT]	1.97466	2.03	1	1	1	1	194491	493	55.9409	5.19873
D4A6R6	Protein Otoa OS=Rattus norvegicus GN=Otoa PE=4 SV=1 - [D4A6R6_RAT]	1.97422	0.7	1	1	1	1	933602	1137	126.516	5.70654
P80385	5'-AMP-activated protein kinase subunit gamma-1 OS=Rattus norvegicus GN=Prkag1 PE=1 SV=3 - [AAKG1_RAT]	1.96705	3.03	1	1	1	1	508612	330	37.3627	6.96143
Q505J9	ATPase family AAA domain-containing protein 1 OS=Rattus norvegicus GN=Atad1 PE=1 SV=1 - [ATAD1_RAT]	1.96628	3.32	2	1	1	1	47962.2	361	40.691	6.90283
A8USN8	Chloride intracellular channel 1 OS=Rattus norvegicus PE=2 SV=1 - [A8USN8_RAT]	1.96244	6.22	2	1	1	1	214539	193	21.4903	7.02002
Q499U6	Non-structural maintenance of chromosomes element 1 homolog OS=Rattus norvegicus GN=Nsmce1 PE=2 SV=2 - [NSE1_RAT]	1.96187	3.38	1	1	1	1	207365	266	30.6825	7.02002
M0RC16	Uncharacterized protein OS=Rattus norvegicus PE=4 SV=1 - [M0RC16_RAT]	1.96148	10.81	3	2	2	2	2.31905e+06	185	20.6153	5.33838
D4A3V3	Poly (ADP-ribose) polymerase family, member 12 (Predicted), isoform CRA_b OS=Rattus norvegicus GN=Parp12 PE=4 SV=2 - [D4A3V3_RAT]	1.96144	1.98	1	1	1	1	55622.1	706	79.4355	8.51416
D3ZUU8	Protein Sec14l4 OS=Rattus norvegicus GN=Sec14l4 PE=4 SV=1 - [D3ZUU8_RAT]	1.95655	2.18	1	1	1	1	821519	412	46.9879	6.97607
Q5BJT7	Coiled-coil domain-containing protein 93 OS=Rattus norvegicus GN=Ccdc93 PE=1 SV=1 - [CCD93_RAT]	1.95637	1.91	1	1	1	1	535525	629	72.5906	7.60596
Q0ZHH6-2	Isoform 2 of Atlastin-3 OS=Rattus norvegicus GN=Atl3 - [ATLA3_RAT]	1.95577	3.54	3	1	2	2	327030	536	60.2592	5.63037
D3ZTX1	Protein Trim67 OS=Rattus norvegicus GN=Trim67 PE=4 SV=1 - [D3ZTX1_RAT]	1.94973	1.43	1	1	1	1	163365	770	82.6407	7.06396
G3V8G2	Proteasome (Prosome, macropain) 26S subunit, non-ATPase, 5 (Predicted), isoform CRA_a OS=Rattus norvegicus GN=Psmd5 PE=4 SV=1 - [G3V8G2_RAT]	1.94965	3.17	2	2	2	2	948372	504	55.8179	5.2749
Q62951	Dihydropyrimidinase-related protein 4 (Fragment) OS=Rattus norvegicus GN=Dpysl4 PE=1 SV=1 - [DPYL4_RAT]	1.94733	1.42	2	1	1	2		564	61.0471	6.771
Q68FS1	Cytosolic Fe-S cluster assembly factor NUBP2 OS=Rattus norvegicus GN=Nubp2 PE=1 SV=1 - [NUBP2_RAT]	1.93975	2.95	1	1	1	1	460086	271	28.9078	6.21436
Q6GQQ2	PRKCA-binding protein OS=Rattus norvegicus GN=Pick1 PE=1 SV=1 - [Q6GQQ2_RAT]	1.93849	2.88	2	1	1	1	618023	416	46.6757	5.51611
D4A3E0	Protein Mmrn1 OS=Rattus norvegicus GN=Mmrn1 PE=4 SV=1 - [D4A3E0_RAT]	1.9371	1.07	1	1	1	1	1.77466e+06	1210	135.518	7.51807
F1M6A1	Uncharacterized protein (Fragment) OS=Rattus norvegicus PE=4 SV=2 - [F1M6A1_RAT]	1.93526	1.03	1	1	1	1		1258	135.006	10.1694
P19234	NADH dehydrogenase [ubiquinone] flavoprotein 2, mitochondrial OS=Rattus norvegicus GN=Ndufv2 PE=1 SV=2 - [NDUV2_RAT]	1.93279	4.44	1	1	1	1	279572	248	27.3609	6.68311
M0RBF0	Scaffold attachment factor B1 OS=Rattus norvegicus GN=Safb PE=4 SV=1 - [M0RBF0_RAT]	1.93061	0.97	2	1	1	1	721161	931	104.344	5.26221
D3ZWS6	Protein Naa30 OS=Rattus norvegicus GN=Naa30 PE=2 SV=2 - [D3ZWS6_RAT]	1.9208	2.49	1	1	1	1	166195	362	39.0875	5.51611
D4A0C3	Protein Hid1 OS=Rattus norvegicus GN=Hid1 PE=2 SV=1 - [D4A0C3_RAT]	1.91756	2.66	1	2	2	2	424051	788	88.6984	5.93506
P26453-2	Isoform 2 of Basigin OS=Rattus norvegicus GN=Bsg - [BASI_RAT]	1.91738	2.94	2	1	1	1	529673	272	29.567	5.2749
F1LQT3	Rho-associated protein kinase 2 (Fragment) OS=Rattus norvegicus GN=Rock2 PE=2 SV=2 - [F1LQT3_RAT]	1.91154	0.91	2	1	1	1		1318	152.939	6.06201
O54723	Kinesin-related protein KRP6 (Fragment) OS=Rattus norvegicus GN=Kif11 PE=2 SV=1 - [O54723_RAT]	1.91058	6.25	2	1	1	1	153030	176	19.714	5.26221
F2Z3T7	Isochorismatase domain-containing protein 1 OS=Rattus norvegicus GN=Isoc1 PE=4 SV=1 - [F2Z3T7_RAT]	1.90832	3.7	2	1	1	1	2.09505e+06	297	32.012	7.38623
M0RB18	Protein Vwa8 (Fragment) OS=Rattus norvegicus GN=Vwa8 PE=4 SV=1 - [M0RB18_RAT]	1.90831	2.45	2	1	1	2	61845.5	408	46.126	7.84033
Q9WUY6	Acrosomal vesicle protein 1 OS=Rattus norvegicus GN=Acrv1 PE=2 SV=1 - [Q9WUY6_RAT]	1.90716	4.87	1	1	1	1		267	28.5739	4.81787
Q3MHS9	Chaperonin containing Tcp1, subunit 6A (Zeta 1) OS=Rattus norvegicus GN=Cct6a PE=2 SV=1 - [Q3MHS9_RAT]	1.90415	6.21	3	4	4	4	2.09648e+06	531	57.9807	7.07861
Q6P6R2	Dihydrolipoyl dehydrogenase, mitochondrial OS=Rattus norvegicus GN=Dld PE=1 SV=1 - [DLDH_RAT]	1.89164	1.57	1	1	1	1		509	54.0041	7.86963
M0R7K1	Protein lin-7 homolog A OS=Rattus norvegicus GN=Lin7a PE=4 SV=1 - [M0R7K1_RAT]	1.89065	6.83	4	1	1	1		161	17.4091	7.50342
Q31262	Rat MHC class I cell surface antigen mRNA. (Fragment) OS=Rattus norvegicus GN=RT1-EC2 PE=2 SV=1 - [Q31262_RAT]	1.89015	9.17	6	1	1	2	868933	109	11.715	5.41455
Q0D2L2	Protein LOC683519 OS=Rattus norvegicus GN=LOC683519 PE=2 SV=1 - [Q0D2L2_RAT]	1.88941	3.06	1	1	1	2	505352	359	41.2094	8.30908
F1LVX2	Protein Ehbp1 OS=Rattus norvegicus GN=Ehbp1 PE=2 SV=2 - [F1LVX2_RAT]	1.88908	0.65	1	1	1	1	488384	1227	138.625	5.35107
Q9JHW0	Proteasome subunit beta type-7 OS=Rattus norvegicus GN=Psmb7 PE=1 SV=1 - [PSB7_RAT]	1.88793	7.58	1	2	2	2	519038	277	29.9083	7.97217
D4A367	RanBP-type and C3HC4-type zinc finger-containing protein 1 OS=Rattus norvegicus GN=Rbck1 PE=2 SV=1 - [D4A367_RAT]	1.88522	4.44	2	1	1	1	345866	270	30.2292	6.31592
B2GV35	B3gat3 protein OS=Rattus norvegicus GN=B3gat3 PE=2 SV=1 - [B2GV35_RAT]	1.88249	2.69	1	1	1	1	445231	335	37.0497	8.98291
D4ABV0	Protein RGD1566320 OS=Rattus norvegicus GN=RGD1566320 PE=4 SV=1 - [D4ABV0_RAT]	1.87881	10.28	1	1	1	1		107	12.1009	4.97021
D4ABY2	Protein Copg2 OS=Rattus norvegicus GN=Copg2 PE=2 SV=2 - [D4ABY2_RAT]	1.8774	2.52	1	1	2	2	346458	715	80.437	6.49365
D3ZJD2	Protein Atad2 OS=Rattus norvegicus GN=Atad2 PE=2 SV=2 - [D3ZJD2_RAT]	1.87491	0.66	1	1	1	1	608537	1373	155.903	7.43018
Q5NDF0	Glycosyltransferase-like domain-containing protein 2 OS=Rattus norvegicus GN=Gtdc2 PE=2 SV=1 - [GTDC2_RAT]	1.8744	2.07	1	1	1	1	116247	580	66.6745	8.48486
P02091	Hemoglobin subunit beta-1 OS=Rattus norvegicus GN=Hbb PE=1 SV=3 - [HBB1_RAT]	1.87404	6.8	2	1	1	1	922091	147	15.9692	8.07471
D3ZCP9	Protein Gtf2e2 OS=Rattus norvegicus GN=Gtf2e2 PE=2 SV=1 - [D3ZCP9_RAT]	1.87401	4.12	1	1	1	1	64514.8	291	32.9394	9.64209
F1LQ14	60S ribosomal protein L34 OS=Rattus norvegicus GN=Rpl34 PE=2 SV=1 - [F1LQ14_RAT]	1.87256	6.9	4	1	1	1		116	13.3606	11.6636
D4A7X7	Myopalladin (Predicted) OS=Rattus norvegicus GN=Mypn PE=4 SV=1 - [D4A7X7_RAT]	1.87246	0.85	1	1	1	1		1298	142.765	6.48096
G3V7T3	Pantothenate kinase 4 OS=Rattus norvegicus GN=Pank4 PE=4 SV=1 - [G3V7T3_RAT]	1.8696	1.42	2	1	1	2	208585	773	86.1341	6.31592
D4A1Z2	Uncharacterized protein OS=Rattus norvegicus GN=Rpl26-ps2 PE=3 SV=1 - [D4A1Z2_RAT]	1.86777	11.03	5	2	2	2	975207	145	17.2195	10.4771
M0R5W0	Uncharacterized protein OS=Rattus norvegicus PE=4 SV=1 - [M0R5W0_RAT]	1.86575	4.17	25	1	1	1	1.16395e+06	192	21.6939	9.979
F1LPB0	Sphingosine-1-phosphate phosphatase 1 OS=Rattus norvegicus GN=Sgpp1 PE=2 SV=1 - [F1LPB0_RAT]	1.86332	3.03	2	1	1	1	280329	429	47.5921	8.77783
Q7TPK1	E3 ubiquitin-protein ligase UHRF1 OS=Rattus norvegicus GN=Uhrf1 PE=2 SV=2 - [UHRF1_RAT]	1.86277	1.29	1	1	1	1	261687	774	87.3935	8.23584
Q5U1Y2	Protein Rac2 OS=Rattus norvegicus GN=Rac2 PE=2 SV=1 - [Q5U1Y2_RAT]	1.8515	10.94	6	1	2	3	721113	192	21.4271	7.60596
M0R662	Protein LOC366928 (Fragment) OS=Rattus norvegicus GN=LOC366928 PE=4 SV=1 - [M0R662_RAT]	1.84958	7.63	7	1	1	1	173892	131	14.8552	9.89111
F1M2X8	Uncharacterized protein (Fragment) OS=Rattus norvegicus PE=4 SV=1 - [F1M2X8_RAT]	1.84913	5.29	7	1	1	2	517149	189	21.4744	9.48096
D3ZRX9	Protein LOC690976 OS=Rattus norvegicus GN=LOC690976 PE=4 SV=2 - [D3ZRX9_RAT]	1.8416	5	2	1	1	1	699207	220	24.111	8.68994
Q8VIJ5	Bifunctional protein NCOAT OS=Rattus norvegicus GN=Mgea5 PE=1 SV=1 - [NCOAT_RAT]	1.84046	1.31	1	1	1	1	99134.8	916	102.852	4.91943
Q6AY79	Protein FAM203A OS=Rattus norvegicus GN=Fam203a PE=2 SV=1 - [F203A_RAT]	1.83938	2.04	1	1	1	1	261039	393	43.1044	4.83057
Q5RK32	RGD1308009 protein (Fragment) OS=Rattus norvegicus GN=Cnot1 PE=2 SV=1 - [Q5RK32_RAT]	1.83689	2.64	3	1	1	2	191628	455	52.1342	8.23584
F1LW17	Uncharacterized protein (Fragment) OS=Rattus norvegicus PE=2 SV=1 - [F1LW17_RAT]	1.83672	3.61	6	1	1	2	447343	249	27.0605	9.40771
F1LN88	Aldehyde dehydrogenase, mitochondrial OS=Rattus norvegicus GN=Aldh2 PE=2 SV=2 - [F1LN88_RAT]	1.8339	2.89	3	2	2	2	2.11696e+06	519	56.4807	7.32764
Q0QER8	Isocitrate dehydrogenase [NADP] (Fragment) OS=Rattus norvegicus GN=Idh1 PE=2 SV=1 - [Q0QER8_RAT]	1.8288	2.91	2	1	1	1	959433	378	42.6283	6.37939
Q5XIP1	Protein pelota homolog OS=Rattus norvegicus GN=Pelo PE=2 SV=1 - [PELO_RAT]	1.82859	2.86	1	1	1	1	294769	385	43.38	5.98584
D4A168	Protein Zfpm1 (Fragment) OS=Rattus norvegicus GN=Zfpm1 PE=4 SV=2 - [D4A168_RAT]	1.82804	1.12	1	1	1	1	93979.5	983	104.3	6.58057
Q6QI22	LRRGT00186 OS=Rattus norvegicus GN=LOC498236 PE=2 SV=1 - [Q6QI22_RAT]	1.81704	0.76	1	1	1	1		925	105.864	6.81494
F1LPQ2	Activating signal cointegrator 1 complex subunit 3 OS=Rattus norvegicus GN=Ascc3 PE=2 SV=1 - [ASCC3_RAT]	1.81512	0.5	1	1	1	2	295617	2197	250.062	6.82959
D3ZBP3	Exosome component 2 (Predicted) OS=Rattus norvegicus GN=Exosc2 PE=4 SV=1 - [D3ZBP3_RAT]	1.81511	3.75	1	1	1	1	442276	293	32.6691	7.50342
D3ZXQ2	Protein Camsap3 OS=Rattus norvegicus GN=Camsap3 PE=4 SV=2 - [D3ZXQ2_RAT]	1.81141	1.1	1	1	1	1	56277.6	1269	136.653	8.32373
Q5BJU0	Protein Rras2 OS=Rattus norvegicus GN=Rras2 PE=2 SV=1 - [Q5BJU0_RAT]	1.80758	5.39	2	1	1	1		204	23.3847	6.01123
Q63190	Emerin OS=Rattus norvegicus GN=Emd PE=2 SV=1 - [EMD_RAT]	1.8025	4.23	2	1	1	1	1.47572e+06	260	29.6574	5.19873
D3ZQI4	Protein Zfand1 OS=Rattus norvegicus GN=Zfand1 PE=4 SV=1 - [D3ZQI4_RAT]	1.80196	4.48	1	1	1	1	1.3832e+06	268	30.2081	7.98682
P33568	Retinoblastoma-associated protein OS=Rattus norvegicus GN=Rb1 PE=1 SV=3 - [RB_RAT]	1.80142	1.2	1	1	1	1	126948	920	104.958	7.82568
G3V7H1	Rho GTPase-activating protein 7 OS=Rattus norvegicus GN=Dlc1 PE=4 SV=2 - [G3V7H1_RAT]	1.8014	1.11	2	1	1	1	1.59012e+06	1083	122.367	7.73779
D3ZTX0	Transmembrane emp24 domain-containing protein 7 OS=Rattus norvegicus GN=Tmed7 PE=1 SV=1 - [TMED7_RAT]	1.801	4.42	1	1	1	1	113804	226	25.4627	6.88818
F1LP76	Elongator complex protein 1 OS=Rattus norvegicus GN=Ikbkap PE=2 SV=2 - [F1LP76_RAT]	1.79974	0.83	2	1	1	1		1331	149.104	6.34131
Q5PPJ6	Leucyl-tRNA synthetase OS=Rattus norvegicus GN=Lars PE=2 SV=1 - [Q5PPJ6_RAT]	1.79412	0.85	1	1	1	1	457325	1178	134.192	7.28369
Q5XIA1	Nicalin OS=Rattus norvegicus GN=Ncln PE=2 SV=1 - [NCLN_RAT]	1.79118	1.6	1	1	1	1	1.24956e+06	563	62.9525	6.58057
M0R613	Protein Cd70 OS=Rattus norvegicus GN=Cd70 PE=4 SV=1 - [M0R613_RAT]	1.79095	5.64	1	1	1	1	2.8886e+06	195	21.9084	8.76318
A2RRU1	Glycogen [starch] synthase, muscle OS=Rattus norvegicus GN=Gys1 PE=2 SV=1 - [GYS1_RAT]	1.78414	1.08	1	1	1	1		738	84.0186	6.17627
D4AB94	Uncharacterized protein OS=Rattus norvegicus PE=2 SV=2 - [D4AB94_RAT]	1.78247	0.74	3	1	1	1	1.19822e+06	1216	129.708	5.021
M0RAQ6	Uncharacterized protein OS=Rattus norvegicus PE=4 SV=1 - [M0RAQ6_RAT]	1.77921	1.25	2	1	1	1	278171	880	97.9557	6.87354
Q6AXN6	Small kinetochore-associated protein OS=Rattus norvegicus GN=Knstrn PE=2 SV=1 - [SKAP_RAT]	1.77735	2.88	1	1	1	1	137860	312	34.8636	5.43994
D3ZU48	Uncharacterized protein OS=Rattus norvegicus PE=2 SV=2 - [D3ZU48_RAT]	1.77689	2.78	1	1	1	1	380242	396	43.8368	6.55127
D4A4Y7	Protein LOC100912736 OS=Rattus norvegicus GN=Rad51b PE=4 SV=1 - [D4A4Y7_RAT]	1.77627	5.04	2	1	1	1	1.35411e+06	258	28.4628	7.29834
Q9ESQ5-2	Isoform 2 of Transient receptor potential cation channel subfamily M member 4 OS=Rattus norvegicus GN=Trpm4 - [TRPM4_RAT]	1.77516	0.98	2	1	1	1		1022	115.203	7.92822
B5DFC6	Gnpda1 protein OS=Rattus norvegicus GN=Gnpda1 PE=2 SV=1 - [B5DFC6_RAT]	1.77172	3.46	1	1	1	1		289	32.5585	6.7417
D3ZQ57	Plexin B2 OS=Rattus norvegicus GN=Plxnb2 PE=4 SV=1 - [D3ZQ57_RAT]	1.76849	0.65	1	1	1	1	177676	1841	205.818	5.98584
Q6AYG5	Ethylmalonyl-CoA decarboxylase OS=Rattus norvegicus GN=Echdc1 PE=1 SV=1 - [ECHD1_RAT]	1.76181	4.68	1	1	1	1	187169	299	32.61	7.03467
P32198	Carnitine O-palmitoyltransferase 1, liver isoform OS=Rattus norvegicus GN=Cpt1a PE=1 SV=2 - [CPT1A_RAT]	1.75706	2.07	1	2	2	2	1.42165e+06	773	88.0687	8.54346
D3ZAN3	Alpha glucosidase 2 alpha neutral subunit (Predicted) OS=Rattus norvegicus GN=Ganab PE=4 SV=1 - [D3ZAN3_RAT]	1.75568	1.13	1	1	1	1	745462	797	90.5149	6.20166
P07335	Creatine kinase B-type OS=Rattus norvegicus GN=Ckb PE=1 SV=2 - [KCRB_RAT]	1.75481	2.62	1	1	1	1	90391.4	381	42.6983	5.66846
Q6GQQ3	Hpn protein OS=Rattus norvegicus GN=Hpn PE=2 SV=1 - [Q6GQQ3_RAT]	1.75395	2.97	3	1	1	1	1.84687e+06	370	39.8772	7.97217
D4ABJ2	Protein Cbln4 OS=Rattus norvegicus GN=Cbln4 PE=4 SV=1 - [D4ABJ2_RAT]	1.75389	3.54	1	1	1	1	940054	198	21.5813	8.73389
P28064	Proteasome subunit beta type-8 OS=Rattus norvegicus GN=Psmb8 PE=1 SV=3 - [PSB8_RAT]	1.75076	3.99	1	1	1	1	410949	276	30.5499	7.41553
Q2KN99	Cytospin-A OS=Rattus norvegicus GN=Specc1l PE=2 SV=1 - [CYTSA_RAT]	1.75026	0.98	1	1	1	1	204884	1118	124.262	5.79541
D3ZHE6	Protein LOC680579 OS=Rattus norvegicus GN=LOC680579 PE=4 SV=1 - [D3ZHE6_RAT]	1.7487	4.33	5	1	1	1	959959	208	22.6926	10.9751
O35567	Bifunctional purine biosynthesis protein PURH OS=Rattus norvegicus GN=Atic PE=1 SV=2 - [PUR9_RAT]	1.74867	1.86	1	1	1	1	107409	592	64.1682	7.13721
P67779	Prohibitin OS=Rattus norvegicus GN=Phb PE=1 SV=1 - [PHB_RAT]	1.74802	3.31	2	1	1	1	294692	272	29.8019	5.75732
D3ZB67	Olfactory receptor 392 (Predicted) OS=Rattus norvegicus GN=Olr392 PE=3 SV=1 - [D3ZB67_RAT]	1.74758	5.7	1	1	1	2		316	35.4294	8.19189
F1M107	Protein Stac OS=Rattus norvegicus GN=Stac PE=4 SV=2 - [F1M107_RAT]	1.74558	2.23	1	1	1	1	1.33442e+06	403	44.4622	8.11865
D4AAC7	Protein Ipo11 OS=Rattus norvegicus GN=Ipo11 PE=4 SV=2 - [D4AAC7_RAT]	1.74068	1.27	3	1	1	1	387688	707	81.8785	6.11279
M0RAC2	Protein LOC687750 OS=Rattus norvegicus GN=LOC687750 PE=4 SV=1 - [M0RAC2_RAT]	1.73946	2.55	1	1	1	1	609016	392	42.7054	8.55811
F1LPY7	Trans-2-enoyl-CoA reductase, mitochondrial OS=Rattus norvegicus GN=Mecr PE=2 SV=1 - [F1LPY7_RAT]	1.73526	2.41	2	1	1	1	1.7777e+06	373	40.3092	8.77783
B2RYP0	Protein Rhoc OS=Rattus norvegicus GN=Rhoc PE=2 SV=1 - [B2RYP0_RAT]	1.73446	5.7	4	1	1	1	609598	193	22.0223	6.58057
B2RYL7	Dis3 protein OS=Rattus norvegicus GN=Dis3 PE=2 SV=1 - [B2RYL7_RAT]	1.73328	1.15	1	1	1	1	913459	957	108.686	7.13721
F1M885	Protein Myo7b OS=Rattus norvegicus GN=Myo7b PE=4 SV=2 - [F1M885_RAT]	1.73225	0.37	1	1	1	1	1.35981e+06	2152	245.327	8.89502
F8QYX1	Chromogranin A OS=Rattus norvegicus GN=Chga PE=4 SV=1 - [F8QYX1_RAT]	1.73149	2.63	4	1	1	1	90054.1	457	50.8395	4.7417
D3ZDG6	Protein Lhx6 OS=Rattus norvegicus GN=Lhx6 PE=3 SV=2 - [D3ZDG6_RAT]	1.73025	2.3	1	1	1	1	436003	392	43.1301	8.27979
F1LU48	Protein Ergic1 (Fragment) OS=Rattus norvegicus GN=Ergic1 PE=4 SV=1 - [F1LU48_RAT]	1.72891	3.46	1	1	1	1		289	32.3956	7.10791
D3ZTH0	Transmembrane channel-like protein 5 OS=Rattus norvegicus GN=Tmc5 PE=2 SV=2 - [D3ZTH0_RAT]	1.72588	1.32	2	1	1	1		758	87.5985	9.0708
M0R7L5	Protein LOC100912008 (Fragment) OS=Rattus norvegicus GN=LOC100912008 PE=4 SV=1 - [M0R7L5_RAT]	1.72507	3.15	4	1	1	3	3.30751e+06	254	28.7652	8.86572
D3ZC00	Uncharacterized protein (Fragment) OS=Rattus norvegicus PE=2 SV=2 - [D3ZC00_RAT]	1.72355	1.22	3	1	1	1		409	45.7226	8.27979
Q5XID0	Protein YIPF5 OS=Rattus norvegicus GN=Yipf5 PE=2 SV=1 - [YIPF5_RAT]	1.7223	3.5	2	1	1	3	403095	257	27.8846	4.36084
D3ZIF0	Protein Zfp512 OS=Rattus norvegicus GN=Zfp512 PE=4 SV=1 - [D3ZIF0_RAT]	1.72192	2.31	1	1	1	1		562	63.9175	9.62744
F1M8K8	Muscleblind-like protein 2 OS=Rattus norvegicus GN=Mbnl2 PE=2 SV=2 - [F1M8K8_RAT]	1.71689	2.15	3	1	1	1		372	39.9312	9.01221
P06762	Heme oxygenase 1 OS=Rattus norvegicus GN=Hmox1 PE=1 SV=1 - [HMOX1_RAT]	1.71688	4.15	1	1	1	1	630487	289	32.9848	6.53662
D4ACT4	Protein Ankrd52 OS=Rattus norvegicus GN=Ankrd52 PE=4 SV=1 - [D4ACT4_RAT]	1.71592	0.84	1	1	1	1		1076	114.998	6.52197
D4A629	Protein Pcmtd1 OS=Rattus norvegicus GN=Pcmtd1 PE=4 SV=1 - [D4A629_RAT]	1.71404	2.52	1	1	1	2	230872	357	40.6275	5.65576
A7XYC1	NADH-ubiquinone oxidoreductase chain 5 OS=Rattus norvegicus GN=Mt-nd5 PE=3 SV=1 - [A7XYC1_RAT]	1.71396	1.81	7	1	1	2	471783	609	68.795	9.26123
F1LP98	Uncharacterized protein (Fragment) OS=Rattus norvegicus PE=2 SV=2 - [F1LP98_RAT]	1.71359	0.47	1	1	1	1		1688	192.604	8.33838
F1M392	Protein Limch1 OS=Rattus norvegicus GN=Limch1 PE=2 SV=2 - [F1M392_RAT]	1.71098	0.92	1	1	1	1	422665	1085	121.425	5.63037
P18484	AP-2 complex subunit alpha-2 OS=Rattus norvegicus GN=Ap2a2 PE=1 SV=3 - [AP2A2_RAT]	1.70326	2.77	2	1	3	4	338903	938	103.979	6.93213
D3ZUY8	Adaptor protein complex AP-2, alpha 1 subunit (Predicted) OS=Rattus norvegicus GN=Ap2a1 PE=4 SV=1 - [D3ZUY8_RAT]	1.70326	4.71	1	3	5	6	325183	977	107.607	7.06396
P70583	Deoxyuridine 5'-triphosphate nucleotidohydrolase OS=Rattus norvegicus GN=Dut PE=2 SV=3 - [DUT_RAT]	1.70122	8.78	1	2	2	3	1.26686e+06	205	21.9893	8.77783
D3ZW57	Protein LOC686066 (Fragment) OS=Rattus norvegicus GN=LOC100365156 PE=3 SV=2 - [D3ZW57_RAT]	1.70102	14.49	4	1	1	5	1.4015e+06	69	7.95546	10.0083
F1LSA7	Chromaffin granule amine transporter OS=Rattus norvegicus GN=Slc18a1 PE=2 SV=1 - [F1LSA7_RAT]	1.69725	1.54	2	1	1	1		521	55.9321	5.66846
P97576	GrpE protein homolog 1, mitochondrial OS=Rattus norvegicus GN=Grpel1 PE=1 SV=2 - [GRPE1_RAT]	1.69382	8.76	1	2	2	2	727373	217	24.2819	8.38232
Q6TXF3	Acyl-CoA-binding protein OS=Rattus norvegicus GN=Dbi PE=2 SV=1 - [Q6TXF3_RAT]	1.68888	1.67	1	1	1	1	1.1133e+06	600	66.4079	8.71924
Q641X5	Agpat6 protein (Fragment) OS=Rattus norvegicus GN=Agpat6 PE=2 SV=1 - [Q641X5_RAT]	1.68888	2.64	2	1	1	1	272516	379	43.2363	9.02686
Q91XJ0	Calcium-responsive transcription coactivator OS=Rattus norvegicus GN=Ss18l1 PE=1 SV=1 - [CREST_RAT]	1.68884	2.49	1	1	1	1	36287.6	401	43.9712	7.13721
Q7TP21	Cb1-727 OS=Rattus norvegicus GN=Rpa1 PE=2 SV=1 - [Q7TP21_RAT]	1.68099	1.47	1	1	1	1	398678	680	75.0259	8.104
G3V6H5	Mitochondrial 2-oxoglutarate/malate carrier protein OS=Rattus norvegicus GN=Slc25a11 PE=3 SV=1 - [G3V6H5_RAT]	1.68045	5.1	2	2	2	2	355276	314	34.1149	9.96436
Q6QI73	LRRG00135 OS=Rattus norvegicus PE=2 SV=1 - [Q6QI73_RAT]	1.68038	0.48	1	1	1	1	6.61524e+06	1451	168.476	9.53955
P19132	Ferritin heavy chain OS=Rattus norvegicus GN=Fth1 PE=1 SV=3 - [FRIH_RAT]	1.67957	3.85	7	1	1	2	624002	182	21.1133	6.30322
Q01750	General transcription factor IIF subunit 2 OS=Rattus norvegicus GN=Gtf2f2 PE=2 SV=1 - [T2FB_RAT]	1.67879	3.61	2	1	1	1	480369	249	28.3318	9.21729
Q9ES38	Bile acyl-CoA synthetase OS=Rattus norvegicus GN=Slc27a5 PE=1 SV=1 - [S27A5_RAT]	1.67397	1.3	1	1	1	1		690	76.217	8.23584
F1LTF8	Protein Lama4 OS=Rattus norvegicus GN=Lama4 PE=4 SV=2 - [F1LTF8_RAT]	1.67311	0.45	1	1	1	1		1761	195.502	6.52197
D3ZYM4	Protein Mst1r OS=Rattus norvegicus GN=Mst1r PE=3 SV=2 - [D3ZYM4_RAT]	1.67073	0.66	1	1	1	1	916775	1372	150.148	6.93213
Q68FP9	Conserved oligomeric Golgi complex subunit 6 OS=Rattus norvegicus GN=Cog6 PE=2 SV=1 - [COG6_RAT]	1.67016	1.52	1	1	1	1	802375	657	72.9105	6.21436
Q7TMD5-2	Isoform 2 of Zinc finger CCCH domain-containing protein 14 OS=Rattus norvegicus GN=Zc3h14 - [ZC3HE_RAT]	1.66927	1.82	4	1	1	1	52160.5	605	68.019	7.7085
B5DF46	Phosphomannomutase 2 OS=Rattus norvegicus GN=Pmm2 PE=2 SV=1 - [B5DF46_RAT]	1.66809	4.55	1	1	1	1	534757	242	27.6911	7.29834
P20788	Cytochrome b-c1 complex subunit Rieske, mitochondrial OS=Rattus norvegicus GN=Uqcrfs1 PE=1 SV=2 - [UCRI_RAT]	1.66013	2.92	1	1	1	1	1.32295e+06	274	29.4272	8.86572
P56522	NADPH:adrenodoxin oxidoreductase, mitochondrial OS=Rattus norvegicus GN=Fdxr PE=1 SV=1 - [ADRO_RAT]	1.65717	1.82	1	1	1	1	166232	494	54.3287	9.23193
Q9EQ78	TEC kinase (Fragment) OS=Rattus norvegicus GN=Tec PE=2 SV=1 - [Q9EQ78_RAT]	1.65573	1.99	2	1	1	1	14825.5	553	64.0861	8.71924
D3ZC02	Protein Zbtb39 OS=Rattus norvegicus GN=Zbtb39 PE=4 SV=1 - [D3ZC02_RAT]	1.65463	1.13	1	1	1	1	5.17322e+07	711	78.8505	6.53662
D3Z8J6	Protein Fam189b OS=Rattus norvegicus GN=Fam189b PE=2 SV=2 - [D3Z8J6_RAT]	1.64938	2.84	1	1	1	1	1.58255e+06	668	71.7844	8.51416
M0RCB5	Protein Phox2b OS=Rattus norvegicus GN=Phox2b PE=4 SV=1 - [M0RCB5_RAT]	1.64679	4.92	5	1	1	2	1.01495e+06	183	20.1587	8.06006
P0C152	Meckelin OS=Rattus norvegicus GN=Tmem67 PE=1 SV=1 - [MKS3_RAT]	1.6454	1.01	2	1	1	1	97060.1	992	111.667	7.7085
Q6TUD1	LRRGT00113 OS=Rattus norvegicus GN=Nars PE=2 SV=1 - [Q6TUD1_RAT]	1.64295	1.61	3	1	1	1	2.10569e+06	496	57.1194	6.29053
Q9ESV1	Leucine zipper protein 1 OS=Rattus norvegicus GN=Luzp1 PE=2 SV=1 - [LUZP1_RAT]	1.64107	0.86	2	1	1	1	491074	1051	117.105	8.44092
Q5XIR9	Ubiquitin-associated domain-containing protein 1 OS=Rattus norvegicus GN=Ubac1 PE=2 SV=1 - [UBAC1_RAT]	1.63902	2.69	1	1	1	1	670367	409	45.5181	4.94482
P17246	Transforming growth factor beta-1 OS=Rattus norvegicus GN=Tgfb1 PE=1 SV=1 - [TGFB1_RAT]	1.63712	2.56	1	1	1	1	146466	390	44.3006	8.52881
B5DF30	Gba3 protein (Fragment) OS=Rattus norvegicus GN=Gba3 PE=2 SV=1 - [B5DF30_RAT]	1.63471	1.65	1	1	1	1	6.61524e+06	424	49.1546	5.85889
D4ADE4	AT rich interactive domain 4A (Rbp1 like) (Predicted), isoform CRA_b OS=Rattus norvegicus GN=Arid4a PE=4 SV=1 - [D4ADE4_RAT]	1.63146	0.83	1	1	1	1		959	108.822	4.99561
D3ZPE8	Protein Scarf1 OS=Rattus norvegicus GN=Scarf1 PE=4 SV=1 - [D3ZPE8_RAT]	1.63087	1.22	1	1	1	1		823	87.6421	6.354
G3V640	Mitochondrial import inner membrane translocase subunit TIM44 OS=Rattus norvegicus GN=Timm44 PE=4 SV=1 - [G3V640_RAT]	1.63073	2.21	2	1	1	1	213889	453	51.0284	8.30908
Q6IMX7	Hsp70-binding protein 1 OS=Rattus norvegicus GN=Hspbp1 PE=2 SV=1 - [HPBP1_RAT]	1.62989	2.8	1	1	1	2	1.85317e+06	357	39.1655	5.2876
F1LMK4	Muscle, skeletal receptor tyrosine protein kinase OS=Rattus norvegicus GN=Musk PE=2 SV=2 - [F1LMK4_RAT]	1.62469	2.06	2	1	1	1		630	70.6593	7.54736
Q5XI21	Protein Tom1 OS=Rattus norvegicus GN=Tom1 PE=2 SV=1 - [Q5XI21_RAT]	1.62455	4.67	1	2	2	2	213232	492	54.0552	4.95752
Q3KR86	Mitochondrial inner membrane protein (Fragment) OS=Rattus norvegicus GN=Immt PE=1 SV=1 - [IMMT_RAT]	1.6234	2.13	1	1	1	2	154038	609	67.1352	5.79541
Q4V8A7	Atp8b2 protein OS=Rattus norvegicus GN=Ubap2l PE=2 SV=1 - [Q4V8A7_RAT]	1.62116	1.55	2	1	1	1		580	62.0019	6.88818
O88923-3	Isoform 4 of Latrophilin-2 OS=Rattus norvegicus GN=Lphn2 - [LPHN2_RAT]	1.61804	1.76	11	2	2	2	98410.3	1420	159.221	6.60986
D3ZIG8	Protein Fam193a (Fragment) OS=Rattus norvegicus GN=Fam193a PE=2 SV=2 - [D3ZIG8_RAT]	1.6165	0.48	1	1	1	1	1.21696e+06	1445	160.707	6.39209
D3ZX82	Cytoplasmic FMR1 interacting protein 2 (Predicted) OS=Rattus norvegicus GN=Cyfip2 PE=2 SV=2 - [D3ZX82_RAT]	1.61483	1.85	2	1	1	1	528025	593	68.6343	8.38232
Q9QZM5	Abl interactor 1 OS=Rattus norvegicus GN=Abi1 PE=2 SV=3 - [ABI1_RAT]	1.61406	4.2	2	1	2	2	786181	476	51.6729	7.06396
Q3T1H2	Neugrin OS=Rattus norvegicus GN=Ngrn PE=2 SV=3 - [NGRN_RAT]	1.61076	3.41	1	1	1	1	459165	293	32.9312	9.39307
Q6AYM8	Glycosylphosphatidylinositol anchor attachment protein 1 homolog (Yeast) OS=Rattus norvegicus GN=Gpaa1 PE=2 SV=1 - [Q6AYM8_RAT]	1.61053	2.9	1	2	2	2	283718	621	67.9212	8.23584
B0BMZ1	Protein RGD1305587 OS=Rattus norvegicus GN=RGD1305587 PE=2 SV=1 - [B0BMZ1_RAT]	1.60894	10.83	2	1	1	1	150805	120	13.1769	11.4146
M0R4V4	Protein Slc25a23 OS=Rattus norvegicus GN=Slc25a23 PE=4 SV=1 - [M0R4V4_RAT]	1.60542	3.43	3	1	2	3	1.91966e+06	467	52.4499	7.56201
Q6AYY8	Acetyl-coenzyme A transporter 1 OS=Rattus norvegicus GN=Slc33a1 PE=2 SV=1 - [ACATN_RAT]	0	1.45	1	1	1	1	438116	550	61.062	8.00146
Q32PX2	Aminoacyl tRNA synthase complex-interacting multifunctional protein 2 OS=Rattus norvegicus GN=Aimp2 PE=2 SV=1 - [AIMP2_RAT]	0	6.25	1	1	1	1	698909	320	35.4203	8.30908
P47197	RAC-beta serine/threonine-protein kinase OS=Rattus norvegicus GN=Akt2 PE=1 SV=1 - [AKT2_RAT]	0	1.66	7	1	1	1	543185	481	55.508	6.3667
P70705	Copper-transporting ATPase 1 OS=Rattus norvegicus GN=Atp7a PE=1 SV=1 - [ATP7A_RAT]	0	0.6	1	1	1	1		1492	161.99	6.62451
Q5XI29	Cleavage and polyadenylation specificity factor subunit 7 OS=Rattus norvegicus GN=Cpsf7 PE=2 SV=1 - [CPSF7_RAT]	0	1.52	6	1	1	3	1.04427e+06	462	51.0418	7.78174
P70541	Translation initiation factor eIF-2B subunit gamma OS=Rattus norvegicus GN=Eif2b3 PE=2 SV=2 - [EI2BG_RAT]	0	2.21	1	1	1	1		452	50.4031	6.96143
Q6Q0N2	Protein FAM89A OS=Rattus norvegicus GN=Fam89a PE=2 SV=1 - [FA89A_RAT]	0	6.25	1	1	1	1	409472	176	18.5812	5.57959
P36970-2	Isoform Cytoplasmic of Phospholipid hydroperoxide glutathione peroxidase, mitochondrial OS=Rattus norvegicus GN=Gpx4 - [GPX41_RAT]	0	4.12	5	1	1	2	637498	170	19.4783	8.00146
Q9EPX0	Heat shock protein beta-8 OS=Rattus norvegicus GN=Hspb8 PE=1 SV=1 - [HSPB8_RAT]	0	4.08	1	1	1	1	1.19759e+06	196	21.5787	5.021
P20762	Ig gamma-2C chain C region OS=Rattus norvegicus PE=2 SV=1 - [IGG2C_RAT]	0	3.04	1	1	1	1		329	36.5484	8.22119
Q91V33	KH domain-containing, RNA-binding, signal transduction-associated protein 1 OS=Rattus norvegicus GN=Khdrbs1 PE=1 SV=1 - [KHDR1_RAT]	0	2.48	1	1	1	1		443	48.2853	8.71924
P23097	Collagenase 3 (Fragment) OS=Rattus norvegicus GN=Mmp13 PE=1 SV=1 - [MMP13_RAT]	0	2.15	2	1	1	1		466	53.3411	5.33838
A0JPJ7	Obg-like ATPase 1 OS=Rattus norvegicus GN=Ola1 PE=2 SV=1 - [OLA1_RAT]	0	1.77	1	1	1	1	235716	396	44.5072	7.76709
Q920Q0	Paralemmin-1 OS=Rattus norvegicus GN=Palm PE=1 SV=1 - [PALM_RAT]	0	2.09	1	1	1	1		383	41.901	4.90674
B5DF93	Protein PAT1 homolog 1 OS=Rattus norvegicus GN=Patl1 PE=2 SV=1 - [PATL1_RAT]	0	2.21	1	1	1	1		770	86.8144	6.48096
P18422	Proteasome subunit alpha type-3 OS=Rattus norvegicus GN=Psma3 PE=1 SV=3 - [PSA3_RAT]	0	3.92	2	1	1	1	2.06232e+06	255	28.4011	5.43994
O08617-4	Isoform 3 of Receptor-type tyrosine-protein phosphatase R OS=Rattus norvegicus GN=Ptprr - [PTPRR_RAT]	0	2.17	4	1	1	1	531532	369	41.4731	7.40088
P86410	Ral GTPase-activating protein subunit beta OS=Rattus norvegicus GN=Ralgapb PE=1 SV=1 - [RLGPB_RAT]	0	0.47	1	1	1	1	303067	1484	165.262	6.78564
Q4V7D2	Protein rogdi homolog OS=Rattus norvegicus GN=Rogdi PE=2 SV=1 - [ROGDI_RAT]	0	7.32	1	2	2	2	482533	287	32.1847	8.17725
O54980	Synaptogyrin-2 OS=Rattus norvegicus GN=Syngr2 PE=2 SV=2 - [SNG2_RAT]	0	4.46	2	1	1	2	943368	224	24.6952	4.81787
Q4FZT0	Stomatin-like protein 2, mitochondrial OS=Rattus norvegicus GN=Stoml2 PE=1 SV=1 - [STML2_RAT]	0	3.68	1	1	1	1	110653	353	38.3902	8.63135
F1M5M3	Inactive serine/threonine-protein kinase TEX14 OS=Rattus norvegicus GN=Tex14 PE=2 SV=2 - [TEX14_RAT]	0	0.97	2	1	1	1		1443	162.304	5.2749
Q4V888	Transmembrane protein 55A OS=Rattus norvegicus GN=Tmem55a PE=2 SV=1 - [TM55A_RAT]	0	4.28	1	1	1	1	107296	257	28.0052	8.67529
Q9Z142	Transmembrane protein 33 OS=Rattus norvegicus GN=Tmem33 PE=2 SV=1 - [TMM33_RAT]	0	4.05	1	1	1	1	958692	247	27.9648	9.65674
Q920J4	Thioredoxin-like protein 1 OS=Rattus norvegicus GN=Txnl1 PE=1 SV=3 - [TXNL1_RAT]	0	3.81	1	1	1	1	331892	289	32.2288	4.95752
Q80U96	Exportin-1 OS=Rattus norvegicus GN=Xpo1 PE=2 SV=1 - [XPO1_RAT]	0	1.12	1	1	1	2	29702.3	1071	122.959	6.07471
D3Z830	Protein Moxd2 OS=Rattus norvegicus GN=Moxd2 PE=4 SV=1 - [D3Z830_RAT]	0	1.29	1	1	1	1	2.67674e+07	619	69.7556	4.91943
D4A3V2	NADH dehydrogenase [ubiquinone] 1 alpha subcomplex subunit 6 OS=Rattus norvegicus GN=Ndufa6 PE=3 SV=1 - [D4A3V2_RAT]	0	6.15	1	1	1	1	799934	130	15.2141	10.1548
D4AD31	Protein Phf8 OS=Rattus norvegicus GN=Phf8 PE=2 SV=2 - [D4AD31_RAT]	0	1.47	1	1	1	1	30369.6	1023	113.481	8.47021
Q6TUE7	LRRGT00097 OS=Rattus norvegicus GN=LOC499407 PE=2 SV=1 - [Q6TUE7_RAT]	0	1.33	1	1	1	1		900	99.9295	9.49561
I6L9G6	Protein Tardbp OS=Rattus norvegicus GN=Tardbp PE=2 SV=1 - [I6L9G6_RAT]	0	3.16	1	1	1	1	444397	285	32.1271	6.99072
G3V6A8	Golgi autoantigen, golgin subfamily b, macrogolgin 1, isoform CRA_c OS=Rattus norvegicus GN=Golgb1 PE=4 SV=1 - [G3V6A8_RAT]	0	0.25	2	1	1	1	2.11993e+06	3187	364.03	5.07178
A9UMW0	Protein Ubl5 OS=Rattus norvegicus GN=Ubl5 PE=4 SV=1 - [A9UMW0_RAT]	0	12.33	1	1	1	1	280343	73	8.54143	8.44092
D4A2H2	Protein Sptlc1 OS=Rattus norvegicus GN=Sptlc1 PE=4 SV=1 - [D4A2H2_RAT]	0	1.69	1	1	1	2		473	52.5153	6.53662
G3V8G5	Golgi apparatus protein 1 OS=Rattus norvegicus GN=Glg1 PE=4 SV=1 - [G3V8G5_RAT]	0	0.77	2	1	1	1	188597	1171	133.465	6.90283
D3ZC34	Ankyrin repeat and MYND domain containing 2 (Predicted) OS=Rattus norvegicus GN=Ankmy2 PE=4 SV=1 - [D3ZC34_RAT]	0	2.8	1	1	1	1	173874	393	43.8711	6.41748
G3V6Z3	Actin filament-associated protein 1 OS=Rattus norvegicus GN=Afap1 PE=4 SV=1 - [G3V6Z3_RAT]	0	0.68	5	1	1	1	394962	731	80.6967	8.67529
D3ZI16	COP9 (Constitutive photomorphogenic) homolog, subunit 6 (Arabidopsis thaliana) (Predicted), isoform CRA_a OS=Rattus norvegicus GN=Cops6 PE=4 SV=1 - [D3ZI16_RAT]	0	2.03	1	1	1	1	1.1106e+06	344	37.678	6.13818
F1LR96	Anion exchange protein 4 OS=Rattus norvegicus GN=Slc4a9 PE=4 SV=2 - [F1LR96_RAT]	0	0.73	2	1	1	1	3.6066e+07	953	105.052	6.81494
G3V7J2	Interferon-inducible double stranded RNA-dependent protein kinase activator A OS=Rattus norvegicus GN=Prkra PE=4 SV=1 - [G3V7J2_RAT]	0	2.56	2	1	1	1	474262	313	34.3636	8.55811
Q6TUE9	LRRGT00095 OS=Rattus norvegicus GN=LOC499715 PE=2 SV=1 - [Q6TUE9_RAT]	0	3.59	1	1	1	1	1.75957e+06	334	36.8395	9.31982
G3V8Q6	Protein kinase, cAMP-dependent, regulatory, type 2, alpha, isoform CRA_a OS=Rattus norvegicus GN=Prkar2a PE=4 SV=1 - [G3V8Q6_RAT]	0	2.24	2	1	1	1	290293	401	45.4517	4.93213
D4A3E8	Mitochondrial ribosomal protein S27 (Predicted), isoform CRA_b OS=Rattus norvegicus GN=Mrps27 PE=4 SV=1 - [D4A3E8_RAT]	0	1.69	1	1	1	1	370968	415	47.618	5.32568
D3ZGA4	Protein Pabpc4l OS=Rattus norvegicus GN=Pabpc4l PE=4 SV=1 - [D3ZGA4_RAT]	0	2.97	1	1	1	2		370	42.0045	9.29053
A0JN29	Limb and neural patterns OS=Rattus norvegicus GN=Lnp PE=2 SV=1 - [A0JN29_RAT]	0	2.13	1	1	1	1		376	42.143	9.24658
Q3KRF0	Vacuolar protein sorting 33 homolog A (S. cerevisiae) OS=Rattus norvegicus GN=Vps33a PE=2 SV=1 - [Q3KRF0_RAT]	0	2.68	2	2	2	2	599458	597	67.4531	7.04932
D3ZJF8	Protein Fcgbp OS=Rattus norvegicus GN=Fcgbp PE=2 SV=2 - [D3ZJF8_RAT]	0	0.7	1	2	2	3	32258916	2582	274.806	5.09717
D3ZXX8	Protein Ndufa4l2 OS=Rattus norvegicus GN=Ndufa4l2 PE=4 SV=2 - [D3ZXX8_RAT]	0	10.84	1	1	1	1	472170	83	9.55494	10.0669
D3ZD83	Protein Mfsd10 OS=Rattus norvegicus GN=Mfsd10 PE=4 SV=1 - [D3ZD83_RAT]	0	3.73	1	1	1	1	287412	456	49.3733	9.90576
F1LR38	ATP-binding cassette sub-family D member 3 (Fragment) OS=Rattus norvegicus GN=Abcd3 PE=2 SV=2 - [F1LR38_RAT]	0	1.12	2	1	1	1	538545	625	71.5281	8.98291
F1LR52	Protein Abcc4 OS=Rattus norvegicus GN=Abcc4 PE=2 SV=2 - [F1LR52_RAT]	0	0.7	5	1	1	1	265493	1288	144.696	8.29443
M0RDG7	Protein Crlf3 (Fragment) OS=Rattus norvegicus GN=Crlf3 PE=4 SV=1 - [M0RDG7_RAT]	0	2.25	1	1	1	1	41482.5	400	44.3583	5.21143
G3V649	Double-stranded RNA-specific editase 1 OS=Rattus norvegicus GN=Adarb1 PE=4 SV=2 - [G3V649_RAT]	0	1.97	2	1	1	1	146577	710	77.7778	8.92432
M0RD75	40S ribosomal protein S6 (Fragment) OS=Rattus norvegicus GN=Rps6 PE=4 SV=1 - [M0RD75_RAT]	0	3.24	2	1	1	1		247	28.4039	10.8433
D3ZHQ9	Uncharacterized protein (Fragment) OS=Rattus norvegicus PE=4 SV=2 - [D3ZHQ9_RAT]	0	1	1	1	1	1	5.20856e+06	1494	160.654	6.29053
D3ZWS2	Protein LOC690000 OS=Rattus norvegicus GN=LOC690000 PE=4 SV=1 - [D3ZWS2_RAT]	0	7.09	1	1	1	1		141	15.0598	7.12256
D3ZGN7	Protein Mical3 OS=Rattus norvegicus GN=Mical3 PE=4 SV=2 - [D3ZGN7_RAT]	0	0.3	1	1	1	1	413474	1997	223.789	5.49072
B5TQV5	RTDPOZ-T1 OS=Rattus norvegicus GN=RGD1559714 PE=2 SV=1 - [B5TQV5_RAT]	0	2.54	4	1	1	1	913723	236	27.0185	5.99854
D3ZWZ1	Protein Itgax OS=Rattus norvegicus GN=Itgax PE=2 SV=2 - [D3ZWZ1_RAT]	0	0.94	1	1	1	1	4.04966e+06	1169	128.752	6.48096
D4AAN8	Protein Helb OS=Rattus norvegicus GN=Helb PE=4 SV=2 - [D4AAN8_RAT]	0	0.75	1	1	1	1	2.92391e+06	1071	120.573	6.45557
Q861I8	MHC class Ib antigen (Fragment) OS=Rattus norvegicus GN=RT1-CE5 PE=2 SV=1 - [Q861I8_RAT]	0	3.76	2	1	1	1		346	39.3435	5.57959
F1LZX5	Protein RGD1309762 (Fragment) OS=Rattus norvegicus GN=RGD1309762 PE=2 SV=2 - [F1LZX5_RAT]	0	0.22	1	1	1	1	1.18431e+06	4074	446.935	6.17627
Q63555	SP120 OS=Rattus norvegicus GN=Hnrnpu PE=2 SV=1 - [Q63555_RAT]	0	1.25	2	1	1	1	434539	798	87.6936	6.23975
F1LV40	Protein Mkl1 OS=Rattus norvegicus GN=Mkl1 PE=2 SV=2 - [F1LV40_RAT]	0	1.35	1	1	1	1		963	102.481	5.46533
F1LQ92	Protein sel-1 homolog 1 OS=Rattus norvegicus GN=Sel1l PE=2 SV=1 - [F1LQ92_RAT]	0	1.26	3	1	1	1	324780	792	88.3858	5.56689
Q499N7	Ptpn6 protein OS=Rattus norvegicus GN=Ptpn6 PE=2 SV=1 - [Q499N7_RAT]	0	1.51	3	1	1	1	119896	597	67.7362	7.78174
F1LS26	Uncharacterized protein OS=Rattus norvegicus GN=Sbno1 PE=2 SV=1 - [F1LS26_RAT]	0	0.95	2	1	1	1		1269	140.724	7.78174
D3ZQE7	Protein Jakmip2 OS=Rattus norvegicus GN=Jakmip2 PE=4 SV=2 - [D3ZQE7_RAT]	0	1.05	1	1	1	1	208126	857	100.184	7.66455
D3Z954	Uncharacterized protein (Fragment) OS=Rattus norvegicus GN=Patl2 PE=4 SV=2 - [D3Z954_RAT]	0	1.92	1	1	1	1		521	59.1836	7.23975
D3ZKB6	Uncharacterized protein OS=Rattus norvegicus GN=RGD1562948 PE=3 SV=2 - [D3ZKB6_RAT]	0	1.76	4	1	1	1	1.51584e+06	341	35.7992	7.04932
Q566D6	Psip1 protein OS=Rattus norvegicus GN=Psip1 PE=2 SV=1 - [Q566D6_RAT]	0	2.72	4	1	1	1	184367	331	37.343	9.17334
D3ZKK5	Protein Mtmr1 OS=Rattus norvegicus GN=Mtmr1 PE=2 SV=1 - [D3ZKK5_RAT]	0	2.86	1	1	1	1	1.21102e+06	664	74.4674	6.94678
D3ZKR9	Protein Zcchc6 OS=Rattus norvegicus GN=Zcchc6 PE=2 SV=2 - [D3ZKR9_RAT]	0	1.28	1	1	1	1	44475.6	1485	168.941	7.03467
F1M7H6	Protein Ccdc150 OS=Rattus norvegicus GN=Ccdc150 PE=4 SV=2 - [F1M7H6_RAT]	0	0.73	1	1	1	1	1.01748e+06	1102	128.215	7.13721
