# Supplementary material for: Mysterious inhibitory cell regulator investigated and found likely to be secretogranin II related
Source: PeerJ. 2017 Oct 13;5:e3833. doi: 10.7717/peerj.3833 (PMC5642266; doi:10.7717/peerj.3833)
Supplement: Supplemental Information 13 — Test specifics 1681. [file peerj-05-3833-s013.xlsx]

## Sheet: Sheet1
Accession	Description	Score	Coverage	# Proteins	# Unique Peptides	# Peptides	# PSMs	Area	# AAs	MW [kDa]	calc. pI
Q6P9V9	Tubulin alpha-1B chain OS=Rattus norvegicus GN=Tuba1b PE=1 SV=1 - [TBA1B_RAT]	864.087	42.57	2	0	18	329	4.17101e+08	451	50.1196	5.05908
P68370	Tubulin alpha-1A chain OS=Rattus norvegicus GN=Tuba1a PE=1 SV=1 - [TBA1A_RAT]	861.567	42.57	5	1	18	329	4.17101e+08	451	50.1036	5.05908
P01946	Hemoglobin subunit alpha-1/2 OS=Rattus norvegicus GN=Hba1 PE=1 SV=3 - [HBA_RAT]	842.65	64.08	2	7	7	277	6.65204e+08	142	15.3188	7.97217
Q5XIF6	Tubulin alpha-4A chain OS=Rattus norvegicus GN=Tuba4a PE=2 SV=1 - [TBA4A_RAT]	789.462	42.86	2	4	18	309	3.05054e+08	448	49.8924	5.05908
F1M779	Clathrin heavy chain 1 OS=Rattus norvegicus GN=Cltc PE=2 SV=1 - [F1M779_RAT]	737.463	35.28	2	55	55	296	7.03733e+07	1675	191.438	5.69385
P85108	Tubulin beta-2A chain OS=Rattus norvegicus GN=Tubb2a PE=1 SV=1 - [TBB2A_RAT]	677.676	44.94	2	1	20	232	1.90417e+08	445	49.875	4.89404
Q3KRE8	Tubulin beta-2B chain OS=Rattus norvegicus GN=Tubb2b PE=1 SV=1 - [TBB2B_RAT]	668.73	44.94	2	1	20	229	1.76564e+08	445	49.9209	4.89404
P69897	Tubulin beta-5 chain OS=Rattus norvegicus GN=Tubb5 PE=1 SV=1 - [TBB5_RAT]	638.492	41.22	3	2	19	215	1.76564e+08	444	49.639	4.89404
G3V7C6	RCG45400 OS=Rattus norvegicus GN=Tubb4b PE=3 SV=1 - [G3V7C6_RAT]	637.604	44.94	3	1	20	216	1.76564e+08	445	49.799	4.89404
G3V6D3	ATP synthase subunit beta OS=Rattus norvegicus GN=Atp5b PE=3 SV=1 - [G3V6D3_RAT]	592.132	46.69	3	20	20	183	1.76313e+08	529	56.3095	5.2749
P01244	Somatotropin OS=Rattus norvegicus GN=Gh1 PE=1 SV=1 - [SOMA_RAT]	588.886	43.52	3	13	13	226	4.83589e+08	216	24.6404	5.96045
Q4QRB4	Tubulin beta-3 chain OS=Rattus norvegicus GN=Tubb3 PE=1 SV=1 - [TBB3_RAT]	571.405	43.56	2	6	19	191	1.64331e+08	450	50.3862	4.93213
B4F7C2	Protein Tubb4a OS=Rattus norvegicus GN=Tubb4 PE=2 SV=1 - [B4F7C2_RAT]	565.108	41.22	2	3	18	188	1.64331e+08	444	49.5539	4.88135
P00762	Anionic trypsin-1 OS=Rattus norvegicus GN=Prss1 PE=1 SV=1 - [TRY1_RAT]	532.258	8.13	1	1	1	120	1.47561e+07	246	25.9427	4.89404
P02091	Hemoglobin subunit beta-1 OS=Rattus norvegicus GN=Hbb PE=1 SV=3 - [HBB1_RAT]	527.11	88.44	1	3	12	243	6.3505e+08	147	15.9692	8.07471
P00507	Aspartate aminotransferase, mitochondrial OS=Rattus norvegicus GN=Got2 PE=1 SV=2 - [AATM_RAT]	488.892	43.72	3	21	21	188	3.05645e+08	430	47.2841	8.99756
P10860	Glutamate dehydrogenase 1, mitochondrial OS=Rattus norvegicus GN=Glud1 PE=1 SV=2 - [DHE3_RAT]	469.834	51.61	3	29	29	206	1.9728e+08	558	61.3773	8.00146
P11517	Hemoglobin subunit beta-2 OS=Rattus norvegicus PE=1 SV=2 - [HBB2_RAT]	451.311	87.07	1	3	12	221	4.98383e+08	147	15.9723	8.79248
P48500	Triosephosphate isomerase OS=Rattus norvegicus GN=Tpi1 PE=1 SV=2 - [TPIS_RAT]	442.821	73.9	4	15	15	160	2.91574e+08	249	26.8318	7.23975
P63018	Heat shock cognate 71 kDa protein OS=Rattus norvegicus GN=Hspa8 PE=1 SV=1 - [HSP7C_RAT]	438.35	40.25	13	25	27	170	9.81516e+07	646	70.8272	5.51611
P04797	Glyceraldehyde-3-phosphate dehydrogenase OS=Rattus norvegicus GN=Gapdh PE=1 SV=3 - [G3P_RAT]	436.527	40.54	52	10	13	182	4.79067e+08	333	35.8052	8.03076
P60711	Actin, cytoplasmic 1 OS=Rattus norvegicus GN=Actb PE=1 SV=1 - [ACTB_RAT]	402.79	44.8	10	7	19	193	6.12329e+08	375	41.7097	5.47803
P06687	Sodium/potassium-transporting ATPase subunit alpha-3 OS=Rattus norvegicus GN=Atp1a3 PE=1 SV=2 - [AT1A3_RAT]	378.089	35.93	12	16	31	147	8.17707e+07	1013	111.62	5.41455
P06761	78 kDa glucose-regulated protein OS=Rattus norvegicus GN=Hspa5 PE=1 SV=1 - [GRP78_RAT]	359.941	51.68	1	31	33	141	9.0512e+07	654	72.3024	5.16064
P47942	Dihydropyrimidinase-related protein 2 OS=Rattus norvegicus GN=Dpysl2 PE=1 SV=1 - [DPYL2_RAT]	358.409	45.45	1	15	19	131	1.38019e+08	572	62.2386	6.37939
P06686	Sodium/potassium-transporting ATPase subunit alpha-2 OS=Rattus norvegicus GN=Atp1a2 PE=1 SV=1 - [AT1A2_RAT]	311.394	41.67	13	22	39	134	8.17707e+07	1020	112.145	5.5542
F1LP05	ATP synthase subunit alpha OS=Rattus norvegicus GN=Atp5a1 PE=2 SV=1 - [F1LP05_RAT]	286.389	41.59	3	23	23	131	2.13178e+08	553	59.7757	9.26123
P62738	Actin, aortic smooth muscle OS=Rattus norvegicus GN=Acta2 PE=2 SV=1 - [ACTA_RAT]	283.208	38.73	6	3	15	150	4.67889e+08	377	41.9818	5.38916
P11980	Pyruvate kinase isozymes M1/M2 OS=Rattus norvegicus GN=Pkm PE=1 SV=3 - [KPYM_RAT]	276.468	50.28	6	2	27	125	1.20422e+08	531	57.7809	7.06396
P11980-2	Isoform M2 of Pyruvate kinase isozymes M1/M2 OS=Rattus norvegicus GN=Pkm - [KPYM_RAT]	263.88	49.15	10	1	26	118	1.20422e+08	531	57.744	7.44482
P07335	Creatine kinase B-type OS=Rattus norvegicus GN=Ckb PE=1 SV=2 - [KCRB_RAT]	252.588	46.98	2	15	15	129	1.36179e+08	381	42.6983	5.66846
P09606	Glutamine synthetase OS=Rattus norvegicus GN=Glul PE=1 SV=3 - [GLNA_RAT]	248.328	34.58	3	15	15	77	5.11259e+07	373	42.2403	7.07861
G3V846	Excitatory amino acid transporter 1 OS=Rattus norvegicus GN=Slc1a3 PE=4 SV=1 - [G3V846_RAT]	240.649	19.52	7	10	10	83	9.37238e+06	543	59.6447	8.39697
Q63011	Zero beta-globin (Fragment) OS=Rattus norvegicus GN=MGC72973 PE=2 SV=1 - [Q63011_RAT]	218.038	59.59	5	5	8	132	2.79988e+08	146	15.8962	7.29834
P06685	Sodium/potassium-transporting ATPase subunit alpha-1 OS=Rattus norvegicus GN=Atp1a1 PE=1 SV=1 - [AT1A1_RAT]	209.081	27.86	4	11	25	89	6.1073e+07	1023	112.982	5.45264
P04182	Ornithine aminotransferase, mitochondrial OS=Rattus norvegicus GN=Oat PE=1 SV=1 - [OAT_RAT]	204.61	43.51	1	10	17	100	6.00649e+07	439	48.302	6.99072
Q6IRK8	Spna2 protein OS=Rattus norvegicus GN=Sptan1 PE=2 SV=1 - [Q6IRK8_RAT]	203.228	20.35	8	45	45	88	9.23937e+06	2452	282.206	5.31299
M0R757	Protein LOC100360413 OS=Rattus norvegicus GN=LOC100360413 PE=4 SV=1 - [M0R757_RAT]	196.849	32.25	7	8	16	83	1.83449e+08	462	50.0761	9.01221
Q5RK08	Glioblastoma amplified sequence OS=Rattus norvegicus GN=Gbas PE=2 SV=1 - [Q5RK08_RAT]	192.078	31.32	2	10	11	86	1.53558e+08	281	32.9209	9.36377
P04636	Malate dehydrogenase, mitochondrial OS=Rattus norvegicus GN=Mdh2 PE=1 SV=2 - [MDHM_RAT]	188.689	55.33	2	17	17	79	7.20326e+07	338	35.6608	8.67529
P05065	Fructose-bisphosphate aldolase A OS=Rattus norvegicus GN=Aldoa PE=1 SV=2 - [ALDOA_RAT]	184.235	55.77	4	16	19	79	9.74264e+07	364	39.3273	8.08936
Q64428	Trifunctional enzyme subunit alpha, mitochondrial OS=Rattus norvegicus GN=Hadha PE=1 SV=2 - [ECHA_RAT]	175.786	30.01	1	21	21	73	3.54592e+07	763	82.6125	9.05615
G3V8C3	Vimentin OS=Rattus norvegicus GN=Vim PE=3 SV=1 - [G3V8C3_RAT]	170.832	52.36	22	20	23	75	3.68045e+07	466	53.6681	5.12256
M0R8B6	Protein LOC679312 OS=Rattus norvegicus GN=LOC679312 PE=4 SV=1 - [M0R8B6_RAT]	167.489	13.05	1	1	7	76	1.76564e+08	452	50.3836	5.10986
P62632	Elongation factor 1-alpha 2 OS=Rattus norvegicus GN=Eef1a2 PE=2 SV=1 - [EF1A2_RAT]	164.407	25.27	1	5	13	71	1.83449e+08	463	50.4223	9.02686
P34058	Heat shock protein HSP 90-beta OS=Rattus norvegicus GN=Hsp90ab1 PE=1 SV=4 - [HS90B_RAT]	155.19	36.33	6	15	27	67	5.0569e+07	724	83.2291	5.03369
Q63081	Protein disulfide-isomerase A6 OS=Rattus norvegicus GN=Pdia6 PE=1 SV=2 - [PDIA6_RAT]	154.77	38.86	1	16	16	62	8.82435e+07	440	48.1433	5.13525
P63039	60 kDa heat shock protein, mitochondrial OS=Rattus norvegicus GN=Hspd1 PE=1 SV=1 - [CH60_RAT]	152.919	42.76	4	22	22	58	2.40287e+07	573	60.9174	6.17627
P09117	Fructose-bisphosphate aldolase C OS=Rattus norvegicus GN=Aldoc PE=1 SV=3 - [ALDOC_RAT]	145.684	57.3	4	16	19	55	5.03561e+07	363	39.2592	7.12256
F1LU71	AU RNA binding protein/enoyl-coenzyme A hydratase (Predicted), isoform CRA_a OS=Rattus norvegicus GN=Auh PE=3 SV=2 - [F1LU71_RAT]	142.45	37.14	1	11	11	53	3.15314e+07	315	33.32	9.42236
G3V6S0	Protein Sptbn1 OS=Rattus norvegicus GN=Sptbn1 PE=4 SV=2 - [G3V6S0_RAT]	142.279	16.89	9	36	36	57	1.35883e+07	2357	273.317	5.71924
Q9ER34	Aconitate hydratase, mitochondrial OS=Rattus norvegicus GN=Aco2 PE=1 SV=2 - [ACON_RAT]	140.981	27.69	1	19	19	55	1.9409e+07	780	85.38	7.82568
P11884	Aldehyde dehydrogenase, mitochondrial OS=Rattus norvegicus GN=Aldh2 PE=1 SV=1 - [ALDH2_RAT]	137.077	38.15	1	1	17	56	2.69334e+07	519	56.4527	7.04932
F1LN88	Aldehyde dehydrogenase, mitochondrial OS=Rattus norvegicus GN=Aldh2 PE=2 SV=2 - [F1LN88_RAT]	135.443	37.57	1	1	17	56	2.69334e+07	519	56.4807	7.32764
Q63560	Microtubule-associated protein 6 OS=Rattus norvegicus GN=Map6 PE=1 SV=1 - [MAP6_RAT]	134.053	21.85	3	10	10	36	2.38573e+06	952	100.423	9.43701
P47819-2	Isoform 2 of Glial fibrillary acidic protein OS=Rattus norvegicus GN=Gfap - [GFAP_RAT]	133.549	50.59	23	24	25	61	3.77931e+07	421	48.7522	5.96045
P13233	2',3'-cyclic-nucleotide 3'-phosphodiesterase OS=Rattus norvegicus GN=Cnp PE=1 SV=2 - [CN37_RAT]	128.709	37.62	4	18	19	60	3.10452e+07	420	47.2386	8.89502
P09951-2	Isoform IB of Synapsin-1 OS=Rattus norvegicus GN=Syn1 - [SYN1_RAT]	128.017	27.54	2	12	13	45	1.31536e+07	668	69.8665	9.83252
Q5EBA4	Nipsnap1 protein (Fragment) OS=Rattus norvegicus GN=Nipsnap1 PE=2 SV=1 - [Q5EBA4_RAT]	124.289	29.33	8	11	11	54	1.17699e+08	283	33.194	9.37842
Q63537-2	Isoform IIb of Synapsin-2 OS=Rattus norvegicus GN=Syn2 - [SYN2_RAT]	117.778	25.68	3	8	9	47	9.79342e+06	479	52.4214	7.94287
G3V836	Clusterin OS=Rattus norvegicus GN=Clu PE=3 SV=1 - [G3V836_RAT]	113.327	33.33	5	12	12	39	2.11676e+07	447	51.3873	5.80811
P82995	Heat shock protein HSP 90-alpha OS=Rattus norvegicus GN=Hsp90aa1 PE=1 SV=3 - [HS90A_RAT]	112.426	25.78	7	9	20	44	5.0569e+07	733	84.7618	5.0083
M0R9Q9	Cytosol aminopeptidase (Fragment) OS=Rattus norvegicus GN=Lap3 PE=4 SV=1 - [M0R9Q9_RAT]	111.297	37.17	3	15	15	40	2.16631e+07	487	52.5947	6.48096
Q62950	Dihydropyrimidinase-related protein 1 OS=Rattus norvegicus GN=Crmp1 PE=1 SV=1 - [DPYL1_RAT]	109.138	33.57	1	13	17	48	9.56443e+07	572	62.1566	7.12256
P14604	Enoyl-CoA hydratase, mitochondrial OS=Rattus norvegicus GN=Echs1 PE=1 SV=1 - [ECHM_RAT]	108.901	32.76	1	9	9	46	2.05131e+07	290	31.4962	8.1333
G3V945	Aldehyde dehydrogenase family 5, subfamily A1 OS=Rattus norvegicus GN=Aldh5a1 PE=3 SV=1 - [G3V945_RAT]	108.492	20.65	4	8	8	39	1.75195e+07	523	56.1099	8.08936
P68255	14-3-3 protein theta OS=Rattus norvegicus GN=Ywhaq PE=1 SV=1 - [1433T_RAT]	108.008	44.9	13	8	14	41	4.03514e+07	245	27.7608	4.77979
D4ABT0	Guanine nucleotide-binding protein G(o) subunit alpha OS=Rattus norvegicus GN=Gnao1 PE=2 SV=2 - [D4ABT0_RAT]	107.957	37.57	11	11	14	46	4.9217e+07	354	39.995	6.01123
D4ACB8	Chaperonin subunit 8 (Theta) (Predicted), isoform CRA_a OS=Rattus norvegicus GN=Cct8 PE=3 SV=1 - [D4ACB8_RAT]	105.677	41.06	1	21	21	42	1.73539e+07	548	59.5505	5.5415
P02770	Serum albumin OS=Rattus norvegicus GN=Alb PE=1 SV=2 - [ALBU_RAT]	105.639	34.38	1	18	18	43	1.64785e+07	608	68.6861	6.48096
P62944	AP-2 complex subunit beta OS=Rattus norvegicus GN=Ap2b1 PE=1 SV=1 - [AP2B1_RAT]	105.28	21.77	2	10	19	43	1.71148e+07	937	104.486	5.37646
Q62952	Dihydropyrimidinase-related protein 3 OS=Rattus norvegicus GN=Dpysl3 PE=1 SV=2 - [DPYL3_RAT]	104.979	33.16	2	11	15	41	5.24215e+07	570	61.928	6.49365
D4A133	Protein Atp6v1a OS=Rattus norvegicus GN=Atp6v1a PE=3 SV=1 - [D4A133_RAT]	104.967	31.6	2	16	16	38	1.48937e+07	617	68.2216	5.57959
F1M953	Stress-70 protein, mitochondrial OS=Rattus norvegicus GN=Hspa9 PE=2 SV=1 - [F1M953_RAT]	99.7916	32.99	3	17	17	37	1.80893e+07	679	73.6988	6.16357
P63012	Ras-related protein Rab-3A OS=Rattus norvegicus GN=Rab3a PE=1 SV=1 - [RAB3A_RAT]	97.9751	39.55	10	3	8	39	6.57513e+07	220	24.9541	5.03369
D3ZQQ5	Dynamin-1 OS=Rattus norvegicus GN=Dnm1 PE=2 SV=2 - [D3ZQQ5_RAT]	97.3977	25.73	10	15	20	45	1.6222e+07	851	95.8002	6.7417
M0RBJ7	Complement C3 OS=Rattus norvegicus GN=C3 PE=4 SV=1 - [M0RBJ7_RAT]	96.3815	16.79	3	23	23	38	5.8991e+06	1662	186.118	6.46826
P62260	14-3-3 protein epsilon OS=Rattus norvegicus GN=Ywhae PE=1 SV=1 - [1433E_RAT]	96.1131	46.27	1	11	13	43	3.97126e+07	255	29.1554	4.7417
P42123	L-lactate dehydrogenase B chain OS=Rattus norvegicus GN=Ldhb PE=1 SV=2 - [LDHB_RAT]	95.6878	30.24	2	8	11	40	4.48232e+07	334	36.5891	6.04932
Q6IFW6	Keratin, type I cytoskeletal 10 OS=Rattus norvegicus GN=Krt10 PE=2 SV=1 - [K1C10_RAT]	95.0551	14.64	15	8	10	52	4.21482e+07	526	56.4705	5.14795
P50137	Transketolase OS=Rattus norvegicus GN=Tkt PE=1 SV=1 - [TKT_RAT]	93.912	29.05	3	15	16	46	1.50401e+07	623	67.6006	7.48877
P08009	Glutathione S-transferase Yb-3 OS=Rattus norvegicus GN=Gstm3 PE=1 SV=2 - [GSTM4_RAT]	92.6733	61.01	5	7	13	43	6.56731e+07	218	25.664	7.32764
P61765	Syntaxin-binding protein 1 OS=Rattus norvegicus GN=Stxbp1 PE=1 SV=1 - [STXB1_RAT]	88.2498	29.29	2	15	15	34	1.04865e+07	594	67.5259	6.96143
Q6NYB7	Ras-related protein Rab-1A OS=Rattus norvegicus GN=Rab1A PE=1 SV=3 - [RAB1A_RAT]	87.8636	54.15	13	4	11	37	7.53692e+07	205	22.6634	6.21436
P14408-2	Isoform Cytoplasmic of Fumarate hydratase, mitochondrial OS=Rattus norvegicus GN=Fh - [FUMH_RAT]	86.8305	33.83	7	16	16	39	2.57825e+07	467	50.1377	8.19189
Q66HF1	NADH-ubiquinone oxidoreductase 75 kDa subunit, mitochondrial OS=Rattus norvegicus GN=Ndufs1 PE=1 SV=1 - [NDUS1_RAT]	84.2471	26.96	1	16	16	37	2.18634e+07	727	79.3616	5.89697
P45592	Cofilin-1 OS=Rattus norvegicus GN=Cfl1 PE=1 SV=3 - [COF1_RAT]	83.7299	46.99	2	8	8	32	2.03622e+07	166	18.5207	8.08936
P62815	V-type proton ATPase subunit B, brain isoform OS=Rattus norvegicus GN=Atp6v1b2 PE=1 SV=1 - [VATB2_RAT]	82.7587	27.01	2	11	11	34	1.95552e+07	511	56.5149	5.80811
P05708	Hexokinase-1 OS=Rattus norvegicus GN=Hk1 PE=1 SV=4 - [HXK1_RAT]	82.7192	21.57	3	4	20	40	1.15835e+07	918	102.342	6.7124
Q6P136	Hyou1 protein OS=Rattus norvegicus GN=Hyou1 PE=2 SV=1 - [Q6P136_RAT]	82.5849	24.65	3	22	22	47	1.33083e+07	998	111.151	5.18604
P07895	Superoxide dismutase [Mn], mitochondrial OS=Rattus norvegicus GN=Sod2 PE=1 SV=2 - [SODM_RAT]	80.5252	30.18	2	7	7	39	5.01213e+07	222	24.6586	8.80713
P63102	14-3-3 protein zeta/delta OS=Rattus norvegicus GN=Ywhaz PE=1 SV=1 - [1433Z_RAT]	80.4298	42.86	1	7	11	32	4.24501e+07	245	27.7537	4.79248
P49432	Pyruvate dehydrogenase E1 component subunit beta, mitochondrial OS=Rattus norvegicus GN=Pdhb PE=1 SV=2 - [ODPB_RAT]	80.3262	30.08	1	10	10	31	2.3255e+07	359	38.957	6.65381
P61206	ADP-ribosylation factor 3 OS=Rattus norvegicus GN=Arf3 PE=1 SV=2 - [ARF3_RAT]	79.9934	42.54	5	4	8	34	5.50578e+07	181	20.5877	7.43018
Q7TMC7	Ab2-417 OS=Rattus norvegicus GN=Tf PE=2 SV=1 - [Q7TMC7_RAT]	79.9811	21.14	7	17	17	30	2.54691e+06	979	107.343	8.00146
P15650	Long-chain specific acyl-CoA dehydrogenase, mitochondrial OS=Rattus norvegicus GN=Acadl PE=1 SV=1 - [ACADL_RAT]	79.7084	33.26	1	12	12	29	1.33727e+07	430	47.8424	7.73779
P32551	Cytochrome b-c1 complex subunit 2, mitochondrial OS=Rattus norvegicus GN=Uqcrc2 PE=1 SV=2 - [QCR2_RAT]	79.2548	33.41	1	13	13	34	1.8991e+07	452	48.3662	9.14404
P11598	Protein disulfide-isomerase A3 OS=Rattus norvegicus GN=Pdia3 PE=1 SV=2 - [PDIA3_RAT]	79.0132	37.82	1	18	18	38	1.85924e+07	505	56.5877	6.21436
B2RZ24	Sucla2 protein (Fragment) OS=Rattus norvegicus GN=Sucla2 PE=2 SV=1 - [B2RZ24_RAT]	78.9256	35.39	4	17	17	38	3.95713e+07	438	47.3576	6.45557
Q00981	Ubiquitin carboxyl-terminal hydrolase isozyme L1 OS=Rattus norvegicus GN=Uchl1 PE=1 SV=2 - [UCHL1_RAT]	78.6745	34.98	1	6	6	28	1.49276e+07	223	24.8224	5.23682
P56574	Isocitrate dehydrogenase [NADP], mitochondrial OS=Rattus norvegicus GN=Idh2 PE=1 SV=2 - [IDHP_RAT]	77.7736	39.82	1	16	17	33	1.60731e+07	452	50.9349	8.68994
P19804	Nucleoside diphosphate kinase B OS=Rattus norvegicus GN=Nme2 PE=1 SV=1 - [NDKB_RAT]	77.6825	45.39	4	2	6	38	2.15574e+07	152	17.2719	7.44482
P13221	Aspartate aminotransferase, cytoplasmic OS=Rattus norvegicus GN=Got1 PE=1 SV=3 - [AATC_RAT]	76.8047	27.6	2	10	10	27	2.39259e+07	413	46.3995	7.21045
Q09073	ADP/ATP translocase 2 OS=Rattus norvegicus GN=Slc25a5 PE=1 SV=3 - [ADT2_RAT]	76.3325	34.9	5	6	12	46	7.48868e+07	298	32.8801	9.72998
M0R5J4	Uncharacterized protein OS=Rattus norvegicus PE=4 SV=1 - [M0R5J4_RAT]	76.2964	29.26	12	9	11	32	2.09034e+07	434	47.0452	6.3667
D3ZUY8	Adaptor protein complex AP-2, alpha 1 subunit (Predicted) OS=Rattus norvegicus GN=Ap2a1 PE=4 SV=1 - [D3ZUY8_RAT]	76.2663	20.68	1	12	20	35	9.0571e+06	977	107.607	7.06396
G3V936	Citrate synthase OS=Rattus norvegicus GN=Cs PE=3 SV=1 - [G3V936_RAT]	76.0678	28.11	3	14	14	53	6.83451e+07	466	51.7975	8.41162
Q05982	Nucleoside diphosphate kinase A OS=Rattus norvegicus GN=Nme1 PE=1 SV=1 - [NDKA_RAT]	75.9835	40.79	3	1	5	37	2.33384e+07	152	17.1818	6.32861
Q6P6V0	Glucose-6-phosphate isomerase OS=Rattus norvegicus GN=Gpi PE=1 SV=1 - [G6PI_RAT]	75.7663	18.82	1	9	9	38	1.31809e+07	558	62.7871	7.76709
B0BMW0	RAB14, member RAS oncogene family OS=Rattus norvegicus GN=Rab14 PE=2 SV=1 - [B0BMW0_RAT]	75.1718	56.74	10	9	10	26	4.9304e+07	215	23.8819	6.21436
F1LQ81	Vesicle-fusing ATPase (Fragment) OS=Rattus norvegicus GN=Nsf PE=2 SV=2 - [F1LQ81_RAT]	74.5226	28.94	4	19	19	33	1.98211e+07	743	82.5929	6.72705
P02688-5	Isoform 5 of Myelin basic protein S OS=Rattus norvegicus GN=Mbp - [MBP_RAT]	74.0976	43.67	7	8	8	36	3.54772e+07	158	17.2297	10.8726
F1LRT9	Cytoplasmic dynein 1 heavy chain 1 OS=Rattus norvegicus GN=Dync1h1 PE=2 SV=2 - [F1LRT9_RAT]	73.6562	5.6	3	1	23	32	2.64525e+06	4643	531.345	6.48096
P52555	Endoplasmic reticulum resident protein 29 OS=Rattus norvegicus GN=Erp29 PE=1 SV=2 - [ERP29_RAT]	71.6248	34.23	2	8	8	25	2.14629e+07	260	28.5569	6.62451
P38650	Cytoplasmic dynein 1 heavy chain 1 OS=Rattus norvegicus GN=Dync1h1 PE=1 SV=1 - [DYHC1_RAT]	71.6183	5.53	2	1	23	31	2.64525e+06	4644	531.916	6.45557
Q05962	ADP/ATP translocase 1 OS=Rattus norvegicus GN=Slc25a4 PE=1 SV=3 - [ADT1_RAT]	70.6798	40.27	3	6	12	41	8.48547e+07	298	32.9682	9.78857
Q6IMF3	Keratin, type II cytoskeletal 1 OS=Rattus norvegicus GN=Krt1 PE=2 SV=1 - [K2C1_RAT]	70.4658	9.6	3	4	7	25	7.28817e+07	625	64.7911	7.86963
P50554	4-aminobutyrate aminotransferase, mitochondrial OS=Rattus norvegicus GN=Abat PE=1 SV=3 - [GABT_RAT]	69.5592	28.2	1	12	12	31	1.28049e+07	500	56.4194	7.92822
F1LX07	Uncharacterized protein (Fragment) OS=Rattus norvegicus GN=LOC100360985 PE=3 SV=2 - [F1LX07_RAT]	69.5347	26.52	1	12	16	27	1.05303e+07	675	74.1807	8.74854
M0RAQ6	Uncharacterized protein OS=Rattus norvegicus PE=4 SV=1 - [M0RAQ6_RAT]	69.1767	20.34	3	1	17	33	1.1018e+07	880	97.9557	6.87354
P35213-2	Isoform Short of 14-3-3 protein beta/alpha OS=Rattus norvegicus GN=Ywhab - [1433B_RAT]	68.6566	38.11	3	3	9	27	3.76597e+07	244	27.8047	4.88135
P18484	AP-2 complex subunit alpha-2 OS=Rattus norvegicus GN=Ap2a2 PE=1 SV=3 - [AP2A2_RAT]	68.5211	21.75	2	12	20	34	9.0571e+06	938	103.979	6.93213
P68511	14-3-3 protein eta OS=Rattus norvegicus GN=Ywhah PE=1 SV=2 - [1433F_RAT]	68.2947	34.15	2	5	9	27	3.73791e+07	246	28.194	4.89404
B2RYT1	Prl protein OS=Rattus norvegicus GN=Prl PE=2 SV=1 - [B2RYT1_RAT]	68.0534	28.89	4	7	8	27	1.62949e+08	225	25.6651	5.60498
P62909	40S ribosomal protein S3 OS=Rattus norvegicus GN=Rps3 PE=1 SV=1 - [RS3_RAT]	67.5884	54.32	2	12	12	30	1.1825e+07	243	26.6574	9.65674
Q3MIE4	Synaptic vesicle membrane protein VAT-1 homolog OS=Rattus norvegicus GN=Vat1 PE=1 SV=1 - [VAT1_RAT]	66.8302	32.43	1	11	11	26	1.78398e+07	404	43.091	6.62451
Q5U2X8	Acyl-CoA thioesterase 9 OS=Rattus norvegicus GN=Acot9 PE=2 SV=1 - [Q5U2X8_RAT]	65.9102	33.94	1	14	14	29	1.21454e+07	439	50.4109	8.63135
P63245	Guanine nucleotide-binding protein subunit beta-2-like 1 OS=Rattus norvegicus GN=Gnb2l1 PE=1 SV=3 - [GBLP_RAT]	65.066	44.16	1	12	12	23	1.78927e+07	317	35.0546	7.69385
Q68FX0	Isocitrate dehydrogenase [NAD] subunit beta, mitochondrial OS=Rattus norvegicus GN=Idh3B PE=1 SV=1 - [IDH3B_RAT]	64.2015	34.29	2	12	12	35	3.56343e+07	385	42.3268	8.74854
P62824	Ras-related protein Rab-3C OS=Rattus norvegicus GN=Rab3c PE=1 SV=1 - [RAB3C_RAT]	63.8066	38.77	9	4	8	30	6.53941e+07	227	25.8556	5.23682
Q9JHU0	Dihydropyrimidinase-related protein 5 OS=Rattus norvegicus GN=Dpysl5 PE=1 SV=1 - [DPYL5_RAT]	63.6155	24.47	3	11	11	28	1.07949e+07	564	61.5012	7.07861
P35435	ATP synthase subunit gamma, mitochondrial OS=Rattus norvegicus GN=Atp5c1 PE=1 SV=2 - [ATPG_RAT]	63.3378	32.23	4	9	9	32	1.70708e+07	273	30.1717	8.83643
Q10758	Keratin, type II cytoskeletal 8 OS=Rattus norvegicus GN=Krt8 PE=1 SV=3 - [K2C8_RAT]	63.2927	29.61	20	10	16	31	1.93239e+07	483	53.9853	5.99854
Q64057	Alpha-aminoadipic semialdehyde dehydrogenase OS=Rattus norvegicus GN=Aldh7a1 PE=1 SV=2 - [AL7A1_RAT]	63.0792	23.75	1	10	10	25	1.15852e+07	539	58.7114	7.86963
Q4V8F6	Pcbp2 protein OS=Rattus norvegicus GN=Pcbp2 PE=2 SV=1 - [Q4V8F6_RAT]	62.8444	22.99	6	5	6	20	1.4158e+07	335	35.3242	8.00146
Q64542-3	Isoform ZA of Plasma membrane calcium-transporting ATPase 4 OS=Rattus norvegicus GN=Atp2b4 - [AT2B4_RAT]	62.8249	17.55	7	9	17	27	6.03971e+06	1157	127.384	6.53662
P47860	6-phosphofructokinase type C OS=Rattus norvegicus GN=Pfkp PE=1 SV=2 - [K6PP_RAT]	62.6924	16.62	1	8	10	24	5.35208e+06	788	85.6654	7.28369
P07340	Sodium/potassium-transporting ATPase subunit beta-1 OS=Rattus norvegicus GN=Atp1b1 PE=1 SV=1 - [AT1B1_RAT]	62.3604	25.66	1	8	8	32	5.68974e+07	304	35.179	8.646
Q63941	Ras-related protein Rab-3B OS=Rattus norvegicus GN=Rab3b PE=1 SV=2 - [RAB3B_RAT]	61.0987	39.73	11	3	8	29	6.53941e+07	219	24.7691	5.021
P61983	14-3-3 protein gamma OS=Rattus norvegicus GN=Ywhag PE=1 SV=2 - [1433G_RAT]	60.8798	34.01	2	5	10	29	4.19049e+07	247	28.2849	4.89404
Q06647	ATP synthase subunit O, mitochondrial OS=Rattus norvegicus GN=Atp5o PE=1 SV=1 - [ATPO_RAT]	60.8354	30.99	1	6	6	25	3.95303e+07	213	23.3828	10.0229
P46101-2	Isoform DPPX-S of Dipeptidyl aminopeptidase-like protein 6 OS=Rattus norvegicus GN=Dpp6 - [DPP6_RAT]	60.8035	16.06	3	9	10	24	4.56545e+06	803	91.264	6.39209
P04897	Guanine nucleotide-binding protein G(i) subunit alpha-2 OS=Rattus norvegicus GN=Gnai2 PE=1 SV=3 - [GNAI2_RAT]	60.4471	28.73	11	4	8	24	2.84943e+07	355	40.4731	5.45264
P19511	ATP synthase subunit b, mitochondrial OS=Rattus norvegicus GN=Atp5f1 PE=1 SV=1 - [AT5F1_RAT]	58.715	22.27	1	6	6	26	3.18278e+07	256	28.8505	9.36377
P53534	Glycogen phosphorylase, brain form (Fragment) OS=Rattus norvegicus GN=Pygb PE=1 SV=3 - [PYGB_RAT]	58.4737	24.46	10	12	18	31	1.53473e+07	838	96.1131	6.68311
G3V9N8	AP-1 complex subunit beta-1 OS=Rattus norvegicus GN=Ap1b1 PE=4 SV=2 - [G3V9N8_RAT]	58.3055	17.83	3	6	15	25	1.51099e+07	942	103.758	5.17334
Q6LDP3	Rat glutathione S-transferase OS=Rattus norvegicus GN=Gstm1 PE=2 SV=1 - [Q6LDP3_RAT]	57.8511	38.89	4	3	10	29	5.39619e+07	216	25.669	8.19189
P04642	L-lactate dehydrogenase A chain OS=Rattus norvegicus GN=Ldha PE=1 SV=1 - [LDHA_RAT]	57.6721	31.63	6	9	12	30	4.77179e+07	332	36.4273	8.26514
F1MAB2	Uncharacterized protein OS=Rattus norvegicus PE=4 SV=2 - [F1MAB2_RAT]	57.6636	16.15	2	13	13	27	1.22832e+07	1009	110.505	6.48096
Q6P6Q2	Keratin, type II cytoskeletal 5 OS=Rattus norvegicus GN=Krt5 PE=1 SV=1 - [K2C5_RAT]	57.4838	17.01	22	5	12	26	1.9033e+07	576	61.7877	7.79639
P08461	Dihydrolipoyllysine-residue acetyltransferase component of pyruvate dehydrogenase complex, mitochondrial OS=Rattus norvegicus GN=Dlat PE=1 SV=3 - [ODP2_RAT]	57.0002	20.41	2	10	10	26	2.78209e+07	632	67.1234	8.52881
P35280	Ras-related protein Rab-8A OS=Rattus norvegicus GN=Rab8a PE=2 SV=2 - [RAB8A_RAT]	56.497	34.78	12	3	8	26	8.919e+07	207	23.6532	9.0708
P85515	Alpha-centractin OS=Rattus norvegicus GN=Actr1a PE=1 SV=1 - [ACTZ_RAT]	56.393	30.32	1	3	10	26	1.60327e+07	376	42.5869	6.63916
D4A0F5	Septin-7 OS=Rattus norvegicus GN=Sept7 PE=2 SV=2 - [D4A0F5_RAT]	55.7645	24.77	7	8	9	23	1.45244e+07	436	50.5759	8.57275
B3GNI6-3	Isoform 3 of Septin-11 OS=Rattus norvegicus GN=Sept11 - [SEP11_RAT]	55.6689	28.71	6	5	11	22	1.14684e+07	425	48.934	6.81494
G3V7I5	Aldehyde dehydrogenase X, mitochondrial OS=Rattus norvegicus GN=Aldh1b1 PE=3 SV=1 - [G3V7I5_RAT]	55.6155	24.47	2	10	11	25	1.8129e+07	519	57.6224	7.06396
P07825	Synaptophysin OS=Rattus norvegicus GN=Syp PE=1 SV=1 - [SYPH_RAT]	55.5555	13.03	1	4	4	25	2.63027e+07	307	33.2891	5.021
D3ZEN5	Peroxiredoxin-5, mitochondrial (Fragment) OS=Rattus norvegicus GN=Prdx5 PE=2 SV=2 - [D3ZEN5_RAT]	55.4847	42.86	3	6	6	24	1.77004e+07	161	16.9149	7.23975
Q9JKB7	Guanine deaminase OS=Rattus norvegicus GN=Gda PE=2 SV=1 - [Q9JKB7_RAT]	55.2544	27.97	2	12	12	22	1.53575e+07	454	50.8687	5.71924
Q64715	Microtubule-associated protein OS=Rattus norvegicus GN=Map2 PE=2 SV=1 - [Q64715_RAT]	55.2152	8.55	8	12	12	19	3.24737e+06	1825	198.446	4.84326
Q52KS1	6-phosphofructokinase OS=Rattus norvegicus GN=Pfkm PE=2 SV=1 - [Q52KS1_RAT]	55.2036	19.23	2	11	13	23	6.11218e+06	780	85.2886	7.88428
P13086	Succinyl-CoA ligase [ADP/GDP-forming] subunit alpha, mitochondrial OS=Rattus norvegicus GN=Suclg1 PE=2 SV=2 - [SUCA_RAT]	55.1329	27.46	3	8	8	29	1.87043e+07	346	36.125	9.48096
O88989	Malate dehydrogenase, cytoplasmic OS=Rattus norvegicus GN=Mdh1 PE=1 SV=3 - [MDHC_RAT]	54.6191	24.55	1	8	8	24	3.09742e+07	334	36.46	6.58057
D4AC23	Protein Cct7 OS=Rattus norvegicus GN=Cct7 PE=3 SV=1 - [D4AC23_RAT]	54.493	30.88	1	15	15	29	1.05297e+07	544	59.6202	8.00146
F1LRW6	Plasma membrane calcium-transporting ATPase 1 OS=Rattus norvegicus GN=Atp2b1 PE=2 SV=1 - [F1LRW6_RAT]	54.2788	13.41	9	3	12	21	5.64483e+06	1171	129.019	6.30322
Q4V7C7	Actin-related protein 3 OS=Rattus norvegicus GN=Actr3 PE=1 SV=1 - [ARP3_RAT]	53.2864	24.64	2	7	8	23	1.70998e+07	418	47.327	5.88428
B2RYJ7	ARP1 actin-related protein 1 homolog B (Yeast) OS=Rattus norvegicus GN=Actr1b PE=2 SV=1 - [B2RYJ7_RAT]	52.8119	26.86	1	2	8	22	1.60327e+07	376	42.2547	6.40479
Q64559-1	Isoform 1 of Cytosolic acyl coenzyme A thioester hydrolase OS=Rattus norvegicus GN=Acot7 - [BACH_RAT]	52.6254	21.3	3	7	7	19	1.52037e+07	338	37.5372	7.51807
G3V7J0	Aldehyde dehydrogenase family 6, subfamily A1, isoform CRA_b OS=Rattus norvegicus GN=Aldh6a1 PE=3 SV=1 - [G3V7J0_RAT]	52.2884	23.74	3	13	13	32	1.52952e+07	535	57.7105	8.17725
F1LMW7	Myristoylated alanine-rich C-kinase substrate OS=Rattus norvegicus GN=Marcks PE=2 SV=2 - [F1LMW7_RAT]	51.8007	36.69	2	6	6	15	5.55118e+06	308	29.8709	4.36084
P13803	Electron transfer flavoprotein subunit alpha, mitochondrial OS=Rattus norvegicus GN=Etfa PE=1 SV=4 - [ETFA_RAT]	51.7591	33.63	1	9	9	19	7.15749e+06	333	34.9295	8.38232
P97536	Cullin-associated NEDD8-dissociated protein 1 OS=Rattus norvegicus GN=Cand1 PE=1 SV=1 - [CAND1_RAT]	51.4832	13.74	1	15	15	28	5.54836e+06	1230	136.275	5.78271
Q6AYH5	Dynactin subunit 2 OS=Rattus norvegicus GN=Dctn2 PE=1 SV=1 - [DCTN2_RAT]	51.2689	28.86	1	9	9	18	4.31123e+06	402	44.1207	5.26221
Q8K422	Pro-opiomelanocortin OS=Rattus norvegicus GN=Pomc PE=2 SV=1 - [Q8K422_RAT]	51.1487	38.72	2	6	6	20	1.02121e+07	235	26.5532	8.07471
P54311	Guanine nucleotide-binding protein G(I)/G(S)/G(T) subunit beta-1 OS=Rattus norvegicus GN=Gnb1 PE=1 SV=4 - [GBB1_RAT]	51.0454	21.18	21	2	7	22	1.95412e+07	340	37.353	5.99854
P97852	Peroxisomal multifunctional enzyme type 2 OS=Rattus norvegicus GN=Hsd17b4 PE=1 SV=3 - [DHB4_RAT]	50.6467	16.19	2	10	10	19	6.56779e+06	735	79.378	8.57275
P27605	Hypoxanthine-guanine phosphoribosyltransferase OS=Rattus norvegicus GN=Hprt1 PE=1 SV=1 - [HPRT_RAT]	50.6114	40.83	3	7	8	24	1.82245e+07	218	24.4615	6.53662
P61980	Heterogeneous nuclear ribonucleoprotein K OS=Rattus norvegicus GN=Hnrnpk PE=1 SV=1 - [HNRPK_RAT]	50.4517	14.69	3	5	5	16	4.75059e+06	463	50.9444	5.5415
P07323	Gamma-enolase OS=Rattus norvegicus GN=Eno2 PE=1 SV=2 - [ENOG_RAT]	50.2619	16.36	2	5	7	27	1.39621e+07	434	47.1109	5.16064
P05712	Ras-related protein Rab-2A OS=Rattus norvegicus GN=Rab2a PE=1 SV=1 - [RAB2A_RAT]	50.2333	49.53	2	4	9	22	2.92765e+07	212	23.5207	6.53662
Q6P502	T-complex protein 1 subunit gamma OS=Rattus norvegicus GN=Cct3 PE=1 SV=1 - [TCPG_RAT]	50.206	25.14	2	14	14	22	8.57309e+06	545	60.6084	6.63916
P07936	Neuromodulin OS=Rattus norvegicus GN=Gap43 PE=1 SV=1 - [NEUM_RAT]	50.2032	54.42	1	8	8	19	1.95576e+06	226	23.5893	4.70361
B5DFN2	Adenosylhomocysteinase (Fragment) OS=Rattus norvegicus GN=Ahcyl1 PE=2 SV=1 - [B5DFN2_RAT]	50.0494	23.65	4	3	13	35	1.1569e+07	482	53.5879	7.44482
Q64568-12	Isoform ZF of Plasma membrane calcium-transporting ATPase 3 OS=Rattus norvegicus GN=Atp2b3 - [AT2B3_RAT]	49.9105	13.81	15	5	12	19	5.64483e+06	1115	122.788	5.79541
Q4FZT9	26S proteasome non-ATPase regulatory subunit 2 OS=Rattus norvegicus GN=Psmd2 PE=2 SV=1 - [PSMD2_RAT]	49.4516	11.45	1	10	10	19	4.10491e+06	908	100.124	5.19873
Q60587	Trifunctional enzyme subunit beta, mitochondrial OS=Rattus norvegicus GN=Hadhb PE=1 SV=1 - [ECHB_RAT]	49.2324	25.26	4	13	13	28	3.03731e+07	475	51.3815	9.46631
P13264	Glutaminase kidney isoform, mitochondrial OS=Rattus norvegicus GN=Gls PE=1 SV=2 - [GLSK_RAT]	49.0361	23.29	3	11	11	25	1.04673e+07	674	73.9762	7.86963
Q68FY0	Cytochrome b-c1 complex subunit 1, mitochondrial OS=Rattus norvegicus GN=Uqcrc1 PE=1 SV=1 - [QCR1_RAT]	48.9139	21.46	1	8	9	21	1.11817e+07	480	52.8154	5.88428
Q68FR9-2	Isoform 2 of Elongation factor 1-delta OS=Rattus norvegicus GN=Eef1d - [EF1D_RAT]	48.4563	18.77	2	9	9	17	6.12626e+06	650	72.0832	6.55127
Q6P6R2	Dihydrolipoyl dehydrogenase, mitochondrial OS=Rattus norvegicus GN=Dld PE=1 SV=1 - [DLDH_RAT]	48.4037	19.65	2	8	8	23	1.4127e+07	509	54.0041	7.86963
P15205	Microtubule-associated protein 1B OS=Rattus norvegicus GN=Map1b PE=1 SV=2 - [MAP1B_RAT]	47.612	6.67	3	12	12	17	3.20071e+06	2459	269.334	4.80518
F1LNF7	Isocitrate dehydrogenase [NAD] subunit alpha, mitochondrial OS=Rattus norvegicus GN=Idh3a PE=2 SV=1 - [F1LNF7_RAT]	47.3162	21.86	2	9	9	20	3.72226e+07	366	39.557	6.91748
P25113	Phosphoglycerate mutase 1 OS=Rattus norvegicus GN=Pgam1 PE=1 SV=4 - [PGAM1_RAT]	46.023	34.65	4	8	8	23	7.01451e+06	254	28.8139	7.18115
P17764	Acetyl-CoA acetyltransferase, mitochondrial OS=Rattus norvegicus GN=Acat1 PE=1 SV=1 - [THIL_RAT]	44.6552	22.17	1	7	7	13	5.6328e+06	424	44.6664	8.76318
Q5M7U6	Actin-related protein 2 OS=Rattus norvegicus GN=Actr2 PE=1 SV=1 - [ARP2_RAT]	44.4535	26.4	17	10	11	20	1.3583e+07	394	44.7052	6.7417
P63329-2	Isoform 2 of Serine/threonine-protein phosphatase 2B catalytic subunit alpha isoform OS=Rattus norvegicus GN=Ppp3ca - [PP2BA_RAT]	44.3582	17.61	8	3	9	22	1.00067e+07	511	57.5778	6.30322
P84083	ADP-ribosylation factor 5 OS=Rattus norvegicus GN=Arf5 PE=1 SV=2 - [ARF5_RAT]	44.3372	40	2	2	7	21	5.50578e+07	180	20.5166	6.78564
B0BNE5	S-formylglutathione hydrolase OS=Rattus norvegicus GN=Esd PE=1 SV=1 - [ESTD_RAT]	44.1953	27.66	1	6	6	16	5.08315e+06	282	31.3434	6.90283
G3V6H0	Protein LOC100363782 OS=Rattus norvegicus GN=LOC100363782 PE=3 SV=1 - [G3V6H0_RAT]	44.0244	43.78	12	2	9	25	7.53692e+07	201	22.1632	5.73193
M0R5G1	Uncharacterized protein OS=Rattus norvegicus PE=4 SV=1 - [M0R5G1_RAT]	43.8713	18.94	1	1	8	26	2.59623e+07	433	48.1267	7.41553
Q5M9H4	ATPase, Na+/K+ transporting, beta 2 polypeptide OS=Rattus norvegicus GN=Atp1b2 PE=2 SV=1 - [Q5M9H4_RAT]	43.836	16.9	2	6	6	15	1.14392e+07	290	33.3765	8.30908
P12007	Isovaleryl-CoA dehydrogenase, mitochondrial OS=Rattus norvegicus GN=Ivd PE=1 SV=2 - [IVD_RAT]	43.7618	22.88	1	10	10	16	1.32174e+07	424	46.4058	7.89893
P04762	Catalase OS=Rattus norvegicus GN=Cat PE=1 SV=3 - [CATA_RAT]	43.4411	20.11	1	9	9	17	2.98619e+06	527	59.7195	7.50342
Q66HA8	Heat shock protein 105 kDa OS=Rattus norvegicus GN=Hsph1 PE=1 SV=1 - [HS105_RAT]	43.1669	13.87	1	10	10	16	2.04699e+06	858	96.3574	5.5542
Q05683	Glutamate decarboxylase 2 OS=Rattus norvegicus GN=Gad2 PE=1 SV=1 - [DCE2_RAT]	42.832	14.7	1	8	8	18	3.18425e+06	585	65.3596	6.90283
P70550	Ras-related protein Rab-8B OS=Rattus norvegicus GN=Rab8b PE=1 SV=1 - [RAB8B_RAT]	42.8204	30.43	11	2	6	20	8.03417e+07	207	23.5881	9.0708
P31647	Sodium- and chloride-dependent GABA transporter 3 OS=Rattus norvegicus GN=Slc6a11 PE=2 SV=1 - [S6A11_RAT]	42.8022	14.35	11	10	10	24	3.01512e+07	627	69.9003	6.97607
Q45QL6	Guanine nucleotide binding protein beta 2 (Fragment) OS=Rattus norvegicus GN=Gnb2 PE=2 SV=1 - [Q45QL6_RAT]	42.6907	22.57	23	2	7	21	1.71449e+07	319	34.981	6.34131
P52873	Pyruvate carboxylase, mitochondrial OS=Rattus norvegicus GN=Pc PE=1 SV=2 - [PYC_RAT]	41.6841	8.23	1	8	8	15	7.05638e+06	1178	129.695	6.81494
P04785	Protein disulfide-isomerase OS=Rattus norvegicus GN=P4hb PE=1 SV=2 - [PDIA1_RAT]	41.6167	25.34	1	12	12	20	4.04077e+06	509	56.9157	4.93213
O35095	Neurochondrin OS=Rattus norvegicus GN=Ncdn PE=1 SV=2 - [NCDN_RAT]	41.5751	10.97	1	7	7	16	5.02639e+06	729	78.8727	5.61768
F8WFH8	Tryptophan--tRNA ligase, cytoplasmic OS=Rattus norvegicus GN=Wars PE=3 SV=1 - [F8WFH8_RAT]	41.3378	22.74	2	8	8	15	2.73891e+06	475	53.3927	6.60986
Q5XHZ0	Heat shock protein 75 kDa, mitochondrial OS=Rattus norvegicus GN=Trap1 PE=1 SV=1 - [TRAP1_RAT]	41.0818	14.02	1	8	9	16	1.98613e+07	706	80.4108	7.03467
Q2TA68	Dynamin-like 120 kDa protein, mitochondrial OS=Rattus norvegicus GN=Opa1 PE=1 SV=1 - [OPA1_RAT]	41.0005	17.19	4	16	16	22	7.23372e+06	960	111.238	7.53271
P31399	ATP synthase subunit d, mitochondrial OS=Rattus norvegicus GN=Atp5h PE=1 SV=3 - [ATP5H_RAT]	40.8017	37.27	5	6	6	16	1.70358e+07	161	18.7516	6.59521
Q0QF18	Succinate dehydrogenase complex subunit A (Fragment) OS=Rattus norvegicus GN=Sdha PE=2 SV=1 - [Q0QF18_RAT]	40.7223	14.31	2	6	6	15	4.51053e+06	559	61.0291	6.48096
Q63716	Peroxiredoxin-1 OS=Rattus norvegicus GN=Prdx1 PE=1 SV=1 - [PRDX1_RAT]	40.4525	49.25	1	8	10	21	2.19448e+07	199	22.0953	8.1333
Q5XI78	2-oxoglutarate dehydrogenase, mitochondrial OS=Rattus norvegicus GN=Ogdh PE=1 SV=1 - [ODO1_RAT]	40.0004	10.07	1	6	9	18	5.50834e+06	1023	116.221	6.771
A0JPQ9	Chitinase domain-containing protein 1 OS=Rattus norvegicus GN=Chid1 PE=2 SV=2 - [CHID1_RAT]	39.6594	16.03	2	6	6	14	7.9811e+06	393	44.8463	7.97217
Q4V8H5	Aspartyl aminopeptidase OS=Rattus norvegicus GN=Dnpep PE=2 SV=1 - [Q4V8H5_RAT]	39.4882	19.37	1	6	7	14	3.42907e+06	475	52.5219	7.25439
Q63028	Alpha-adducin OS=Rattus norvegicus GN=Add1 PE=1 SV=2 - [ADDA_RAT]	39.2243	13.2	3	7	7	13	2.35505e+06	735	80.3053	6.15088
B5DFG5	Protein Sept6 OS=Rattus norvegicus GN=Sept6 PE=2 SV=1 - [B5DFG5_RAT]	39.2061	24.82	3	3	8	17	1.03318e+07	427	48.7478	6.66846
B1WBU9	Phosphorylase OS=Rattus norvegicus GN=Pygm PE=2 SV=1 - [B1WBU9_RAT]	39.0584	13.42	10	5	11	19	1.51738e+07	842	97.2607	7.10791
P62716	Serine/threonine-protein phosphatase 2A catalytic subunit beta isoform OS=Rattus norvegicus GN=Ppp2cb PE=1 SV=1 - [PP2AB_RAT]	38.874	27.18	1	2	7	13	6.9529e+06	309	35.5523	5.42725
Q68FU3	Electron transfer flavoprotein subunit beta OS=Rattus norvegicus GN=Etfb PE=2 SV=3 - [ETFB_RAT]	38.7724	43.92	3	10	10	18	1.23593e+07	255	27.6701	7.75244
Q6P7A7	Dolichyl-diphosphooligosaccharide--protein glycosyltransferase subunit 1 OS=Rattus norvegicus GN=Rpn1 PE=2 SV=1 - [Q6P7A7_RAT]	38.7644	17.49	2	10	10	15	4.50334e+06	606	68.3586	6.50732
D3ZRX4	Microtubule-associated protein OS=Rattus norvegicus GN=Mapt PE=2 SV=1 - [D3ZRX4_RAT]	38.5923	24.5	16	10	10	17	7.93238e+06	498	51.8712	8.96826
P34926	Microtubule-associated protein 1A OS=Rattus norvegicus GN=Map1a PE=1 SV=1 - [MAP1A_RAT]	38.3337	3.93	3	8	9	16	5.14363e+07	2774	299.348	4.94482
B0BMW2	3-hydroxyacyl-CoA dehydrogenase type-2 OS=Rattus norvegicus GN=Hsd17b10 PE=2 SV=1 - [B0BMW2_RAT]	38.2131	40.23	2	9	9	14	9.25881e+06	261	27.2325	8.5874
Q66H80	Coatomer subunit delta OS=Rattus norvegicus GN=Arcn1 PE=2 SV=1 - [COPD_RAT]	38.1268	17.61	1	8	8	18	2.46357e+06	511	57.1632	6.21436
Q8VI04	Isoaspartyl peptidase/L-asparaginase OS=Rattus norvegicus GN=Asrgl1 PE=1 SV=1 - [ASGL1_RAT]	38.1054	30.93	1	9	9	16	9.77263e+06	333	34.3886	7.88428
P38983	40S ribosomal protein SA OS=Rattus norvegicus GN=Rpsa PE=1 SV=3 - [RSSA_RAT]	37.9476	30.17	2	7	7	12	1.58685e+07	295	32.8034	4.86865
F1M9V7	Protein Npepps OS=Rattus norvegicus GN=Npepps PE=2 SV=1 - [F1M9V7_RAT]	37.929	14.57	3	12	12	17	4.37275e+06	920	103.279	5.77002
Q66HD0	Endoplasmin OS=Rattus norvegicus GN=Hsp90b1 PE=1 SV=2 - [ENPL_RAT]	37.8502	14.18	2	9	10	15	1.19265e+07	804	92.7134	4.80518
P23965	Enoyl-CoA delta isomerase 1, mitochondrial OS=Rattus norvegicus GN=Eci1 PE=1 SV=1 - [ECI1_RAT]	37.5818	27.68	3	7	7	14	6.40663e+06	289	32.234	9.53955
Q7TPB1	T-complex protein 1 subunit delta OS=Rattus norvegicus GN=Cct4 PE=1 SV=3 - [TCPD_RAT]	37.3769	19.67	1	9	9	15	9.91608e+06	539	58.0628	8.01611
Q5XIH3	NADH dehydrogenase (Ubiquinone) flavoprotein 1 OS=Rattus norvegicus GN=Ndufv1 PE=2 SV=1 - [Q5XIH3_RAT]	37.1367	23.71	1	11	11	19	1.42741e+07	464	50.6986	8.07471
B5DFC3	Protein Sec23a OS=Rattus norvegicus GN=Sec23a PE=2 SV=1 - [B5DFC3_RAT]	36.9656	11.24	1	7	7	13	2.41291e+06	765	86.1064	7.07861
B5DFC1	Vps35 protein (Fragment) OS=Rattus norvegicus GN=Vps35 PE=2 SV=1 - [B5DFC1_RAT]	36.3355	15.26	2	7	7	12	6.64586e+06	629	72.3509	5.2876
Q5EBB0	Protein LOC298795 OS=Rattus norvegicus GN=LOC298795 PE=2 SV=1 - [Q5EBB0_RAT]	36.1766	18.15	3	1	5	16	3.58929e+07	248	27.8989	4.83057
P63331	Serine/threonine-protein phosphatase 2A catalytic subunit alpha isoform OS=Rattus norvegicus GN=Ppp2ca PE=1 SV=1 - [PP2AA_RAT]	36.1745	27.18	1	2	7	12	6.9529e+06	309	35.5854	5.5415
F1LRC1	Keratin, type II cytoskeletal 73 OS=Rattus norvegicus GN=Krt73 PE=3 SV=1 - [F1LRC1_RAT]	36.0586	6.68	4	1	4	14	4.89827e+07	539	58.7446	7.94287
P30835	6-phosphofructokinase, liver type OS=Rattus norvegicus GN=Pfkl PE=2 SV=3 - [K6PL_RAT]	35.9665	9.23	2	3	6	11	3.41052e+06	780	85.2844	7.40088
Q68FQ0	T-complex protein 1 subunit epsilon OS=Rattus norvegicus GN=Cct5 PE=1 SV=1 - [TCPE_RAT]	35.8934	21.26	2	12	12	24	1.28579e+07	541	59.4988	5.71924
P10824	Guanine nucleotide-binding protein G(i) subunit alpha-1 OS=Rattus norvegicus GN=Gnai1 PE=1 SV=3 - [GNAI1_RAT]	35.7845	19.77	10	2	6	18	2.83022e+07	354	40.3192	5.97314
P28480	T-complex protein 1 subunit alpha OS=Rattus norvegicus GN=Tcp1 PE=1 SV=1 - [TCPA_RAT]	35.7617	14.03	1	7	7	14	1.31887e+07	556	60.3217	6.21436
F1LUI2	Glyceraldehyde-3-phosphate dehydrogenase (Fragment) OS=Rattus norvegicus PE=3 SV=2 - [F1LUI2_RAT]	35.7086	19.1	9	1	4	22	3.39952e+07	178	18.9675	8.30908
P19945	60S acidic ribosomal protein P0 OS=Rattus norvegicus GN=Rplp0 PE=1 SV=2 - [RLA0_RAT]	35.3924	27.76	4	8	8	15	8.31654e+06	317	34.1938	6.25244
G3V7I0	Peroxiredoxin 3 OS=Rattus norvegicus GN=Prdx3 PE=4 SV=1 - [G3V7I0_RAT]	35.2026	18.68	2	5	5	17	2.23244e+07	257	28.2815	7.54736
B1WC61	Acad9 protein OS=Rattus norvegicus GN=Acad9 PE=2 SV=1 - [B1WC61_RAT]	35.0325	16.8	2	9	9	14	3.03044e+06	625	68.7997	7.69385
Q5XII0	Mammalian ependymin-related protein 1 OS=Rattus norvegicus GN=Epdr1 PE=2 SV=1 - [EPDR1_RAT]	34.9824	29.02	1	6	6	14	1.56586e+07	224	25.6229	7.57666
B2GUZ5	F-actin-capping protein subunit alpha-1 OS=Rattus norvegicus GN=Capza1 PE=1 SV=1 - [CAZA1_RAT]	34.8788	25.87	1	4	5	11	8.39157e+06	286	32.8893	5.69385
B0BNK1	Protein Rab5c OS=Rattus norvegicus GN=Rab5c PE=2 SV=1 - [B0BNK1_RAT]	34.8214	34.26	1	4	6	13	1.06717e+07	216	23.4108	8.41162
D4A9E9	Uncharacterized protein OS=Rattus norvegicus PE=4 SV=2 - [D4A9E9_RAT]	34.5509	5.08	2	1	1	14		374	42.7678	8.19189
Q498R3	DnaJ homolog subfamily C member 10 OS=Rattus norvegicus GN=Dnajc10 PE=2 SV=2 - [DJC10_RAT]	34.4798	13.11	1	8	9	15	5.7364e+06	793	90.6893	7.13721
G3V8T5	Protein Ruvbl2 OS=Rattus norvegicus GN=Ruvbl2 PE=4 SV=1 - [G3V8T5_RAT]	34.4578	17.49	2	7	7	13	4.25609e+06	463	51.0805	5.64307
O88752	Epsilon 1 globin OS=Rattus norvegicus GN=Hbe1 PE=2 SV=1 - [O88752_RAT]	34.4306	12.24	1	1	2	16	2.10295e+08	147	16.0945	8.17725
Q6TXE9	LRRGT00050 OS=Rattus norvegicus GN=Eprs PE=2 SV=1 - [Q6TXE9_RAT]	34.3105	6.19	2	9	9	14	2.4431e+06	1486	166.676	7.50342
Q3MHS9	Chaperonin containing Tcp1, subunit 6A (Zeta 1) OS=Rattus norvegicus GN=Cct6a PE=2 SV=1 - [Q3MHS9_RAT]	34.3017	18.08	6	10	10	17	1.23326e+07	531	57.9807	7.07861
Q6IG05	Keratin, type II cytoskeletal 75 OS=Rattus norvegicus GN=Krt75 PE=2 SV=2 - [K2C75_RAT]	34.2622	11.25	21	1	7	16	1.9033e+07	542	58.9906	8.07471
Q3B7V5	Protein Rab2b OS=Rattus norvegicus GN=Rab2b PE=2 SV=1 - [Q3B7V5_RAT]	33.9539	33.95	2	1	6	14	1.81476e+07	215	24.07	6.78564
O35303-4	Isoform 4 of Dynamin-1-like protein OS=Rattus norvegicus GN=Dnm1l - [DNM1L_RAT]	33.5834	16.58	7	10	10	14	3.30584e+06	748	83.1678	7.04932
P04652	Thyrotropin subunit beta OS=Rattus norvegicus GN=Tshb PE=2 SV=2 - [TSHB_RAT]	33.1771	34.06	5	3	4	17	1.9789e+07	138	15.4942	7.44482
G3V6S5	C-1-tetrahydrofolate synthase, cytoplasmic OS=Rattus norvegicus GN=Mthfd1 PE=3 SV=1 - [G3V6S5_RAT]	33.0716	10.16	4	8	8	14	2.41599e+06	935	100.902	7.41553
Q05140-2	Isoform 2 of Clathrin coat assembly protein AP180 OS=Rattus norvegicus GN=Snap91 - [AP180_RAT]	32.6472	6.03	3	3	4	11	2.80139e+06	896	91.3734	4.91943
P56571	ES1 protein homolog, mitochondrial OS=Rattus norvegicus PE=1 SV=2 - [ES1_RAT]	32.5922	22.56	1	4	4	12	8.11312e+06	266	28.1549	8.92432
D4A9T3	Protein Hmg1l1 OS=Rattus norvegicus GN=Hmg1l1 PE=4 SV=2 - [D4A9T3_RAT]	32.5719	31.46	28	8	8	19	8.28937e+06	213	24.6621	6.15088
Q641Y2	NADH dehydrogenase [ubiquinone] iron-sulfur protein 2, mitochondrial OS=Rattus norvegicus GN=Ndufs2 PE=1 SV=1 - [NDUS2_RAT]	32.3146	14.9	1	6	6	12	9.53403e+06	463	52.5276	6.99072
P29266	3-hydroxyisobutyrate dehydrogenase, mitochondrial OS=Rattus norvegicus GN=Hibadh PE=1 SV=3 - [3HIDH_RAT]	32.2809	24.18	1	6	6	11	8.2256e+06	335	35.2796	8.47021
D3ZLP4	Uncharacterized protein OS=Rattus norvegicus PE=3 SV=1 - [D3ZLP4_RAT]	32.206	16.18	1	2	4	11	1.88044e+07	445	49.2677	4.84326
P20651	Serine/threonine-protein phosphatase 2B catalytic subunit beta isoform OS=Rattus norvegicus GN=Ppp3cb PE=2 SV=1 - [PP2BB_RAT]	31.8926	10.48	4	1	6	16	6.03439e+06	525	59.0755	5.90967
D3ZC55	Heat shock 70kDa protein 12A (Predicted), isoform CRA_a OS=Rattus norvegicus GN=Hspa12a PE=4 SV=1 - [D3ZC55_RAT]	31.8484	12.59	1	7	7	12	7.03586e+06	675	74.7835	6.60986
P54319	Phospholipase A-2-activating protein OS=Rattus norvegicus GN=Plaa PE=2 SV=3 - [PLAP_RAT]	31.7587	17.74	1	10	10	11	1.44671e+06	795	87.0284	6.0874
Q9QVC8	Peptidyl-prolyl cis-trans isomerase FKBP4 OS=Rattus norvegicus GN=Fkbp4 PE=1 SV=3 - [FKBP4_RAT]	31.5379	17.47	1	6	6	10	3.05531e+06	458	51.4178	5.61768
F1LPP3	Protein kinase C and casein kinase substrate in neurons protein 1 OS=Rattus norvegicus GN=Pacsin1 PE=2 SV=2 - [F1LPP3_RAT]	31.2738	17.46	2	6	6	11	4.47645e+06	441	50.3015	5.22412
Q5RJN0	NADH dehydrogenase (Ubiquinone) Fe-S protein 7 OS=Rattus norvegicus GN=Ndufs7 PE=2 SV=1 - [Q5RJN0_RAT]	31.2483	23.85	1	4	4	10	5.42667e+06	218	23.9294	9.99365
Q9JLJ3	4-trimethylaminobutyraldehyde dehydrogenase OS=Rattus norvegicus GN=Aldh9a1 PE=1 SV=1 - [AL9A1_RAT]	31.0985	19.03	1	8	8	16	1.00328e+07	494	53.618	6.91748
O35509	Ras-related protein Rab-11B OS=Rattus norvegicus GN=Rab11b PE=2 SV=4 - [RB11B_RAT]	31.0085	39.91	4	9	9	18	1.30728e+07	218	24.4735	5.93506
P39052-3	Isoform 3 of Dynamin-2 OS=Rattus norvegicus GN=Dnm2 - [DYN2_RAT]	30.8119	7.62	5	2	7	18	1.6222e+07	866	97.7569	7.62061
Q02563	Synaptic vesicle glycoprotein 2A OS=Rattus norvegicus GN=Sv2a PE=1 SV=2 - [SV2A_RAT]	30.7934	4.18	1	3	3	15	5.95585e+06	742	82.6079	5.56689
Q68FS2	COP9 signalosome complex subunit 4 OS=Rattus norvegicus GN=Cops4 PE=2 SV=1 - [CSN4_RAT]	30.4243	18.97	1	7	7	13	2.99389e+06	406	46.2607	5.84619
Q5XI34	Protein Ppp2r1a OS=Rattus norvegicus GN=Ppp2r1a PE=2 SV=1 - [Q5XI34_RAT]	30.3065	18	2	9	9	17	5.97667e+06	589	65.2809	5.10986
Q6IFV1	Keratin, type I cytoskeletal 14 OS=Rattus norvegicus GN=Krt14 PE=2 SV=1 - [K1C14_RAT]	30.2151	9.9	18	1	5	15	3.40011e+07	485	52.6509	5.16064
P47727	Carbonyl reductase [NADPH] 1 OS=Rattus norvegicus GN=Cbr1 PE=1 SV=2 - [CBR1_RAT]	30.1899	38.27	8	10	10	13	8.1502e+06	277	30.5589	8.06006
Q9QXQ0	Alpha-actinin-4 OS=Rattus norvegicus GN=Actn4 PE=1 SV=2 - [ACTN4_RAT]	30.1645	10.76	10	8	8	11	2.74231e+06	911	104.849	5.43994
Q4FZU2	Keratin, type II cytoskeletal 6A OS=Rattus norvegicus GN=Krt6a PE=1 SV=1 - [K2C6A_RAT]	30.0783	7.97	21	1	5	12	3.48271e+07	552	59.2127	7.94287
M0RC99	Protein LOC100361891 OS=Rattus norvegicus GN=LOC100361891 PE=4 SV=1 - [M0RC99_RAT]	30.0416	33.95	3	4	6	11	1.16143e+07	215	23.6098	8.14795
D3ZDH8	Septin 5, isoform CRA_d OS=Rattus norvegicus GN=Sept5 PE=3 SV=1 - [D3ZDH8_RAT]	30.0163	21.69	2	1	7	13	1.03104e+07	378	43.8643	6.66846
C0JPT7	Filamin alpha OS=Rattus norvegicus GN=Flna PE=2 SV=1 - [C0JPT7_RAT]	29.9787	5.49	1	10	10	13	2.13048e+06	2639	280.32	6.03662
G3V7L8	ATPase, H+ transporting, V1 subunit E isoform 1, isoform CRA_a OS=Rattus norvegicus GN=Atp6v1e1 PE=3 SV=1 - [G3V7L8_RAT]	29.8284	28.32	4	5	6	11	8.08691e+06	226	26.1268	8.42627
D4A6H8	Protein Ctnna2 (Fragment) OS=Rattus norvegicus GN=Ctnna2 PE=4 SV=2 - [D4A6H8_RAT]	29.7146	6.29	1	2	5	9	965388	922	101.734	5.69385
Q9JJ31	Cullin-5 OS=Rattus norvegicus GN=Cul5 PE=1 SV=3 - [CUL5_RAT]	29.6442	9.74	1	7	7	13	2.78876e+06	780	90.8323	7.94287
B0BNJ1	LOC683667 protein OS=Rattus norvegicus GN=Sri PE=2 SV=1 - [B0BNJ1_RAT]	29.6333	43.94	1	8	8	25	4.67016e+07	198	21.6103	5.89697
P11506-5	Isoform ZA of Plasma membrane calcium-transporting ATPase 2 OS=Rattus norvegicus GN=Atp2b2 - [AT2B2_RAT]	29.2735	7.02	20	1	7	12	5.64483e+06	1154	127.276	6.31592
Q45QM8	Guanine nucleotide binding protein alpha inhibiting 3 (Fragment) OS=Rattus norvegicus GN=Gnai3 PE=2 SV=1 - [Q45QM8_RAT]	29.1629	13.58	10	1	4	13	2.65126e+07	346	39.7039	5.8335
P97532	3-mercaptopyruvate sulfurtransferase OS=Rattus norvegicus GN=Mpst PE=1 SV=3 - [THTM_RAT]	29.1516	18.18	1	4	4	9	1.4852e+06	297	32.9194	6.31592
F7FKI5	Protein LOC685778 OS=Rattus norvegicus GN=Pdha1 PE=4 SV=1 - [F7FKI5_RAT]	29.147	24.1	4	11	11	20	1.41792e+07	390	43.2227	8.19189
P61751	ADP-ribosylation factor 4 OS=Rattus norvegicus GN=Arf4 PE=2 SV=2 - [ARF4_RAT]	29.0873	30	2	2	6	17	3.67263e+07	180	20.3836	7.13721
F8WFI0	Taste receptor type 1 member 2 OS=Rattus norvegicus GN=Aldh4a1 PE=3 SV=2 - [F8WFI0_RAT]	29.054	13.35	5	7	7	15	5.46088e+06	562	61.7586	8.04541
Q9JLA3	UDP-glucose:glycoprotein glucosyltransferase 1 OS=Rattus norvegicus GN=Uggt1 PE=1 SV=2 - [UGGG1_RAT]	28.6472	4.38	1	6	6	12	2.23322e+06	1551	176.32	5.65576
P10111	Peptidyl-prolyl cis-trans isomerase A OS=Rattus norvegicus GN=Ppia PE=1 SV=2 - [PPIA_RAT]	28.2115	50.61	3	7	7	16	1.20389e+07	164	17.8628	8.1626
Q6IG02	Keratin, type II cytoskeletal 2 epidermal OS=Rattus norvegicus GN=Krt2 PE=2 SV=1 - [K22E_RAT]	28.1164	5.69	1	2	4	12	1.57757e+07	685	69.0852	7.69385
G3V990	Septin-5 OS=Rattus norvegicus GN=Gp1bb PE=4 SV=2 - [G3V990_RAT]	27.8938	23.88	4	1	7	12	1.03104e+07	356	41.0339	6.66846
Q9EPH8	Polyadenylate-binding protein 1 OS=Rattus norvegicus GN=Pabpc1 PE=2 SV=1 - [PABP1_RAT]	27.8914	12.89	8	7	7	12	2.93834e+06	636	70.6559	9.49561
P24329	Thiosulfate sulfurtransferase OS=Rattus norvegicus GN=Tst PE=1 SV=3 - [THTR_RAT]	27.8192	37.37	1	9	9	13	9.30002e+06	297	33.3858	7.85498
Q7M0E3	Destrin OS=Rattus norvegicus GN=Dstn PE=1 SV=3 - [DEST_RAT]	27.807	13.33	2	3	3	10	4.84593e+06	165	18.5215	8.03076
O08651	D-3-phosphoglycerate dehydrogenase OS=Rattus norvegicus GN=Phgdh PE=1 SV=3 - [SERA_RAT]	27.7975	15.01	3	7	7	11	1.0273e+07	533	56.4572	6.7124
Q5U302	Catenin (Cadherin associated protein), alpha 1 OS=Rattus norvegicus GN=Ctnna1 PE=2 SV=1 - [Q5U302_RAT]	27.7857	5.29	1	1	4	8	861351	908	100.174	6.22705
P24268	Cathepsin D OS=Rattus norvegicus GN=Ctsd PE=1 SV=1 - [CATD_RAT]	27.7648	14.25	2	4	4	9	4.23783e+06	407	44.6519	7.09326
A1L1J8	Protein Rab5b OS=Rattus norvegicus GN=Rab5b PE=2 SV=1 - [A1L1J8_RAT]	27.6323	40.47	1	5	7	12	1.09618e+07	215	23.6599	8.1333
Q5BJY9	Keratin, type I cytoskeletal 18 OS=Rattus norvegicus GN=Krt18 PE=1 SV=3 - [K1C18_RAT]	27.5554	17.26	13	6	7	14	4.63966e+07	423	47.7323	5.26221
Q5XI73	Rho GDP-dissociation inhibitor 1 OS=Rattus norvegicus GN=Arhgdia PE=1 SV=1 - [GDIR1_RAT]	27.5521	33.33	1	6	6	11	1.15068e+07	204	23.3928	5.19873
F1LLX6	Calcium-dependent secretion activator 1 OS=Rattus norvegicus GN=Cadps PE=4 SV=2 - [F1LLX6_RAT]	27.5257	7.49	7	1	7	10	2.39385e+06	1148	129.602	5.92236
D4ACF2	Protein Trim21 OS=Rattus norvegicus GN=Trim21 PE=4 SV=2 - [D4ACF2_RAT]	27.5246	12.74	1	4	4	8	1.90673e+06	471	54.0918	6.69775
Q9Z1B2	Glutathione S-transferase Mu 5 OS=Rattus norvegicus GN=Gstm5 PE=1 SV=3 - [GSTM5_RAT]	27.2556	22.67	2	4	5	12	2.82264e+07	225	26.6111	6.75635
Q5BJT9	Creatine kinase, mitochondrial 1, ubiquitous OS=Rattus norvegicus GN=Ckmt1b PE=2 SV=1 - [Q5BJT9_RAT]	27.1332	21.53	5	8	8	18	2.46318e+07	418	46.9322	8.32373
Q5XIM9	T-complex protein 1 subunit beta OS=Rattus norvegicus GN=Cct2 PE=1 SV=3 - [TCPB_RAT]	27.1138	21.12	1	11	11	18	9.22285e+06	535	57.4221	6.45557
Q920J4	Thioredoxin-like protein 1 OS=Rattus norvegicus GN=Txnl1 PE=1 SV=3 - [TXNL1_RAT]	27.0912	27.68	1	6	6	10	6.05779e+06	289	32.2288	4.95752
D3ZWL6	Adenosylhomocysteinase OS=Rattus norvegicus GN=Ahcyl2 PE=2 SV=2 - [D3ZWL6_RAT]	27.0007	15.38	3	1	11	25	1.13518e+07	611	66.3543	7.02002
B5DEN5	Eukaryotic translation elongation factor 1 beta 2 OS=Rattus norvegicus GN=Eef1b2 PE=2 SV=1 - [B5DEN5_RAT]	26.9805	20.44	2	3	3	7	4.40471e+06	225	24.6603	4.71631
E9PTI1	Protein Atp6v1h OS=Rattus norvegicus GN=Atp6v1h PE=2 SV=1 - [E9PTI1_RAT]	26.841	21.77	2	8	8	13	6.95913e+06	441	50.7926	6.68311
Q5U2R7	LDLR chaperone MESD OS=Rattus norvegicus GN=Mesdc2 PE=2 SV=1 - [MESD_RAT]	26.7263	25	1	5	5	12	3.59027e+06	224	25.1997	5.65576
P05197	Elongation factor 2 OS=Rattus norvegicus GN=Eef2 PE=1 SV=4 - [EF2_RAT]	26.6169	13.17	2	9	10	16	7.90971e+06	858	95.2229	6.82959
G3V7L6	26S protease regulatory subunit 7 OS=Rattus norvegicus GN=Psmc2 PE=3 SV=1 - [G3V7L6_RAT]	26.489	15.47	2	6	6	9	2.76924e+06	433	48.6031	5.94775
P23358	60S ribosomal protein L12 OS=Rattus norvegicus GN=Rpl12 PE=2 SV=1 - [RL12_RAT]	26.4439	36.97	7	2	5	9	1.06945e+07	165	17.8346	9.42236
P70583	Deoxyuridine 5'-triphosphate nucleotidohydrolase OS=Rattus norvegicus GN=Dut PE=2 SV=3 - [DUT_RAT]	26.4438	33.17	2	5	5	9	2.58279e+06	205	21.9893	8.77783
B2RZD6	Ndufa4 protein OS=Rattus norvegicus GN=Ndufa4 PE=4 SV=1 - [B2RZD6_RAT]	26.4231	56.1	1	6	6	14	2.44328e+07	82	9.32087	9.5249
Q6Q0N1	Cytosolic non-specific dipeptidase OS=Rattus norvegicus GN=Cndp2 PE=1 SV=1 - [CNDP2_RAT]	26.2644	17.47	1	7	7	11	4.49896e+06	475	52.6596	5.65576
Q9ER24	Ataxin-10 OS=Rattus norvegicus GN=Atxn10 PE=1 SV=1 - [ATX10_RAT]	26.187	14.95	1	7	7	11	2.52575e+06	475	53.6925	5.14795
Q68FR6	Elongation factor 1-gamma OS=Rattus norvegicus GN=Eef1g PE=1 SV=3 - [EF1G_RAT]	26.166	22.88	2	9	9	22	1.62084e+07	437	50.0292	6.7417
Q5RKJ9	RAB10, member RAS oncogene family OS=Rattus norvegicus GN=Rab10 PE=2 SV=1 - [Q5RKJ9_RAT]	25.9832	29	12	3	6	13	8.919e+07	200	22.5266	8.38232
G3V7X2	Secretogranin 2, isoform CRA_a OS=Rattus norvegicus GN=Scg2 PE=4 SV=1 - [G3V7X2_RAT]	25.9358	15.19	4	8	8	11	7.26843e+06	619	70.9574	4.77979
Q5M949	Nipsnap homolog 3A (C. elegans) OS=Rattus norvegicus GN=Nipsnap3b PE=2 SV=1 - [Q5M949_RAT]	25.7948	11.34	1	3	3	11	3.34532e+07	247	28.3224	9.23193
Q5FVH2	Phospholipase D3 OS=Rattus norvegicus GN=Pld3 PE=2 SV=1 - [PLD3_RAT]	25.6833	8.4	1	4	4	11	3.53049e+07	488	54.3644	6.52197
Q5EB77	Ras-related protein Rab-18 OS=Rattus norvegicus GN=Rab18 PE=2 SV=1 - [RAB18_RAT]	25.5271	29.13	1	5	5	9	2.60012e+06	206	22.9616	5.23682
P04906	Glutathione S-transferase P OS=Rattus norvegicus GN=Gstp1 PE=1 SV=2 - [GSTP1_RAT]	25.4078	38.1	3	5	5	9	5.77984e+06	210	23.4241	7.35693
P15178	Aspartate--tRNA ligase, cytoplasmic OS=Rattus norvegicus GN=Dars PE=2 SV=1 - [SYDC_RAT]	25.314	21.76	1	9	10	12	4.2333e+06	501	57.0902	6.44287
P07154	Cathepsin L1 OS=Rattus norvegicus GN=Ctsl1 PE=1 SV=2 - [CATL1_RAT]	25.2986	8.38	1	2	2	7	2.27223e+06	334	37.636	6.82959
P11507-2	Isoform SERCA2A of Sarcoplasmic/endoplasmic reticulum calcium ATPase 2 OS=Rattus norvegicus GN=Atp2a2 - [AT2A2_RAT]	25.2974	8.22	13	6	7	11	7.8457e+06	997	109.61	5.36377
Q5GFD9	Protein IMPACT OS=Rattus norvegicus GN=Impact PE=2 SV=1 - [IMPCT_RAT]	24.9754	30.28	1	7	7	11	7.86348e+06	317	35.9722	5.16064
P19234	NADH dehydrogenase [ubiquinone] flavoprotein 2, mitochondrial OS=Rattus norvegicus GN=Ndufv2 PE=1 SV=2 - [NDUV2_RAT]	24.8759	20.16	1	4	4	8	8.23613e+06	248	27.3609	6.68311
M0R5K9	Protein LOC100912024 (Fragment) OS=Rattus norvegicus GN=LOC100912024 PE=4 SV=1 - [M0R5K9_RAT]	24.8625	37.75	7	6	6	11	1.00374e+07	151	17.6438	11.1069
P62828	GTP-binding nuclear protein Ran OS=Rattus norvegicus GN=Ran PE=1 SV=3 - [RAN_RAT]	24.7679	24.54	3	5	5	11	3.51776e+07	216	24.4076	7.48877
P46844	Biliverdin reductase A OS=Rattus norvegicus GN=Blvra PE=1 SV=1 - [BIEA_RAT]	24.5367	21.02	2	6	6	10	5.35646e+06	295	33.5445	6.12549
Q5FVG4	Protein LOC100911440 OS=Rattus norvegicus GN=Slc25a22 PE=2 SV=1 - [Q5FVG4_RAT]	24.2665	26.2	1	4	6	12	9.98585e+06	229	24.6238	8.60205
G3V6P2	Dihydrolipoamide S-succinyltransferase (E2 component of 2-oxo-glutarate complex), isoform CRA_a OS=Rattus norvegicus GN=Dlst PE=3 SV=1 - [G3V6P2_RAT]	24.2151	9.03	4	4	4	10	8.3914e+06	454	48.8684	8.70459
P50475	Alanine--tRNA ligase, cytoplasmic OS=Rattus norvegicus GN=Aars PE=1 SV=3 - [SYAC_RAT]	24.0244	8.68	1	7	7	10	2.25668e+06	968	106.723	5.61768
Q9WVB1	Ras-related protein Rab-6A OS=Rattus norvegicus GN=Rab6a PE=2 SV=2 - [RAB6A_RAT]	23.8483	22.12	9	2	4	12	3.90812e+07	208	23.5749	5.5415
Q08877-8	Isoform 13 of Dynamin-3 OS=Rattus norvegicus GN=Dnm3 - [DYN3_RAT]	23.7815	7.8	17	2	4	12	1.07661e+07	564	63.8868	8.76318
P61589	Transforming protein RhoA OS=Rattus norvegicus GN=Rhoa PE=1 SV=1 - [RHOA_RAT]	23.6935	30.57	5	3	5	10	4.8826e+06	193	21.7681	6.1001
G3V647	Pyridoxal kinase OS=Rattus norvegicus GN=Pdxk PE=4 SV=1 - [G3V647_RAT]	23.5643	17.31	3	4	4	8	4.30483e+06	312	34.8326	6.80029
Q91ZN1	Coronin-1A OS=Rattus norvegicus GN=Coro1a PE=1 SV=3 - [COR1A_RAT]	23.4626	14.53	1	6	6	10	2.01669e+06	461	51.033	6.48096
Q6P3V8	Eukaryotic translation initiation factor 4A1 OS=Rattus norvegicus GN=Eif4a1 PE=2 SV=1 - [Q6P3V8_RAT]	23.2148	10.59	2	4	4	8	6.97754e+06	406	46.1246	5.47803
Q5XIT9	Methylcrotonoyl-CoA carboxylase beta chain, mitochondrial OS=Rattus norvegicus GN=Mccc2 PE=2 SV=1 - [MCCB_RAT]	23.1376	9.41	1	4	4	9	3.90026e+06	563	61.4784	8.30908
F1LQ05	Endophilin-A1 (Fragment) OS=Rattus norvegicus GN=Sh3gl2 PE=2 SV=1 - [F1LQ05_RAT]	23.0072	12.43	2	2	4	8	7.21452e+06	338	38.3472	5.13525
P63086	Mitogen-activated protein kinase 1 OS=Rattus norvegicus GN=Mapk1 PE=1 SV=3 - [MK01_RAT]	22.8909	14.25	20	2	5	12	7.29646e+06	358	41.2492	6.97607
Q3T1J1	Eukaryotic translation initiation factor 5A-1 OS=Rattus norvegicus GN=Eif5a PE=1 SV=3 - [IF5A1_RAT]	22.8153	25.32	3	5	5	11	2.99018e+06	154	16.8214	5.23682
D3ZJX5	Protein LOC687295 OS=Rattus norvegicus GN=LOC687295 PE=4 SV=2 - [D3ZJX5_RAT]	22.759	15.58	1	4	4	7	3.13032e+06	353	39.8297	8.1333
P10760	Adenosylhomocysteinase OS=Rattus norvegicus GN=Ahcy PE=1 SV=3 - [SAHH_RAT]	22.7571	14.12	3	5	7	12	9.61725e+06	432	47.5072	6.53662
P63095	Guanine nucleotide-binding protein G(s) subunit alpha isoforms short OS=Rattus norvegicus GN=Gnas PE=1 SV=1 - [GNAS2_RAT]	22.738	15.23	13	4	5	10	2.73019e+07	394	45.6349	5.96045
D4AE68	Guanine nucleotide binding protein, alpha q polypeptide, isoform CRA_a OS=Rattus norvegicus GN=Gnaq PE=4 SV=2 - [D4AE68_RAT]	22.7271	19.5	5	4	6	9	1.09707e+07	359	42.1313	5.68115
Q3T1K5	F-actin-capping protein subunit alpha-2 OS=Rattus norvegicus GN=Capza2 PE=1 SV=1 - [CAZA2_RAT]	22.6147	31.82	1	5	6	9	9.21826e+06	286	32.9466	5.84619
Q62717	Calcium-dependent secretion activator 1 OS=Rattus norvegicus GN=Cadps PE=1 SV=1 - [CAPS1_RAT]	22.5768	6.21	7	1	7	9	3.28485e+06	1289	146.173	5.8208
G3V6U3	Asparagine-linked glycosylation 2 homolog (Yeast, alpha-1,3-mannosyltransferase), isoform CRA_a OS=Rattus norvegicus GN=Alg2 PE=4 SV=1 - [G3V6U3_RAT]	22.5547	16.63	2	7	7	15	8.68256e+06	415	47.2883	7.97217
P16617	Phosphoglycerate kinase 1 OS=Rattus norvegicus GN=Pgk1 PE=1 SV=2 - [PGK1_RAT]	22.4088	16.31	2	6	6	9	6.94484e+06	417	44.51	7.89893
Q91XU8	Phosphatidate cytidylyltransferase 2 OS=Rattus norvegicus GN=Cds2 PE=2 SV=1 - [CDS2_RAT]	22.1714	12.64	2	4	4	10	4.54334e+06	443	51.2888	7.04932
Q6AYT3	tRNA-splicing ligase RtcB homolog OS=Rattus norvegicus PE=2 SV=1 - [RTCB_RAT]	22.1358	15.45	2	7	7	13	3.38581e+06	505	55.2139	7.2251
Q5BJX2	Pdhx protein (Fragment) OS=Rattus norvegicus GN=Pdhx PE=2 SV=1 - [Q5BJX2_RAT]	21.941	9.21	2	3	3	7	6.86341e+06	380	40.8647	8.68994
P21707	Synaptotagmin-1 OS=Rattus norvegicus GN=Syt1 PE=1 SV=3 - [SYT1_RAT]	21.7761	12.83	2	5	5	10	6.77165e+06	421	47.3687	8.41162
Q8CG45	Aflatoxin B1 aldehyde reductase member 2 OS=Rattus norvegicus GN=Akr7a2 PE=1 SV=2 - [ARK72_RAT]	21.735	17.71	1	5	5	10	2.45077e+06	367	40.6493	8.104
Q6URK4-2	Isoform 2 of Heterogeneous nuclear ribonucleoprotein A3 OS=Rattus norvegicus GN=Hnrnpa3 - [ROA3_RAT]	21.5831	11.48	9	3	3	9	2.09767e+06	357	37.0632	8.30908
P62193	26S protease regulatory subunit 4 OS=Rattus norvegicus GN=Psmc1 PE=2 SV=1 - [PRS4_RAT]	21.5824	12.05	1	3	4	8	3.24416e+06	440	49.1537	6.21436
Q8VBU2-2	Isoform 2 of Protein NDRG2 OS=Rattus norvegicus GN=Ndrg2 - [NDRG2_RAT]	21.5775	14.57	2	3	3	7	2.43332e+06	357	39.2453	5.49072
P60203	Myelin proteolipid protein OS=Rattus norvegicus GN=Plp1 PE=1 SV=2 - [MYPR_RAT]	21.4857	18.05	5	5	5	9	2.20352e+07	277	30.0571	8.35303
B2GVB4	Sept9 protein (Fragment) OS=Rattus norvegicus GN=Sept9 PE=2 SV=1 - [B2GVB4_RAT]	21.4562	16.73	6	10	10	12	7.57178e+06	550	61.993	8.1626
Q5FVI4	Cell cycle exit and neuronal differentiation protein 1 OS=Rattus norvegicus GN=Cend1 PE=1 SV=1 - [CEND_RAT]	21.4286	23.49	1	3	3	7	2.26462e+06	149	15.0339	8.96826
Q5EBA9	Suclg2 protein (Fragment) OS=Rattus norvegicus GN=Suclg2 PE=2 SV=1 - [Q5EBA9_RAT]	21.0931	21.71	5	7	7	10	3.70127e+06	387	41.6948	5.84619
I1T7F1	GLT1a splice variant OS=Rattus norvegicus PE=2 SV=1 - [I1T7F1_RAT]	21.0757	11.2	9	5	5	12	8.39932e+06	500	54.4655	6.25244
P84092	AP-2 complex subunit mu OS=Rattus norvegicus GN=Ap2m1 PE=1 SV=1 - [AP2M1_RAT]	20.7823	16.32	1	6	6	9	3.19888e+06	435	49.623	9.53955
F1LVC3	Protein Rab6b OS=Rattus norvegicus GN=Rab6b PE=3 SV=2 - [F1LVC3_RAT]	20.7738	18.86	9	1	3	8	3.86973e+07	175	19.865	5.04639
Q6RUV5	Ras-related C3 botulinum toxin substrate 1 OS=Rattus norvegicus GN=Rac1 PE=1 SV=1 - [RAC1_RAT]	20.7409	27.08	5	4	5	10	8.39044e+06	192	21.4362	8.49951
G3V6H5	Mitochondrial 2-oxoglutarate/malate carrier protein OS=Rattus norvegicus GN=Slc25a11 PE=3 SV=1 - [G3V6H5_RAT]	20.4399	17.52	2	5	5	9	5.99566e+06	314	34.1149	9.96436
E9PTD2	Uncharacterized protein OS=Rattus norvegicus PE=2 SV=2 - [E9PTD2_RAT]	20.4176	3.52	6	1	2	7	757267	597	64.6071	9.01221
P11275	Calcium/calmodulin-dependent protein kinase type II subunit alpha OS=Rattus norvegicus GN=Camk2a PE=1 SV=1 - [KCC2A_RAT]	20.2604	9	16	1	3	7	1.95641e+06	478	54.0805	7.07861
F1LZW6	Protein Slc25a13 (Fragment) OS=Rattus norvegicus GN=Slc25a13 PE=3 SV=1 - [F1LZW6_RAT]	20.1757	7.56	1	1	5	8	7.74333e+06	675	74.3358	8.70459
P28023	Dynactin subunit 1 OS=Rattus norvegicus GN=Dctn1 PE=2 SV=2 - [DCTN1_RAT]	20.164	3.98	2	4	4	9	1.31593e+06	1280	141.842	5.74463
P05370	Glucose-6-phosphate 1-dehydrogenase OS=Rattus norvegicus GN=G6pdx PE=1 SV=3 - [G6PD_RAT]	20.1187	14.37	1	7	7	9	1.69368e+06	515	59.3378	6.37939
G3V6L4	Kinesin heavy chain isoform 5C (Fragment) OS=Rattus norvegicus GN=Kif5c PE=4 SV=2 - [G3V6L4_RAT]	20.1175	7.88	4	6	6	8	1.74616e+06	914	104.412	6.12549
D3ZWA8	Protein Appl1 (Fragment) OS=Rattus norvegicus GN=Appl1 PE=4 SV=2 - [D3ZWA8_RAT]	20.0779	7.83	1	4	4	7	1.90472e+06	690	77.4495	5.5542
B2GUZ9	Fam49b protein OS=Rattus norvegicus GN=Fam49b PE=2 SV=1 - [B2GUZ9_RAT]	20.0261	18.21	1	5	5	8	995665	324	36.7527	6.06201
P60123	RuvB-like 1 OS=Rattus norvegicus GN=Ruvbl1 PE=1 SV=1 - [RUVB1_RAT]	20.0229	19.3	1	7	7	9	3.91441e+06	456	50.1823	6.41748
D3ZAI6	Protein Nt5dc3 OS=Rattus norvegicus GN=Nt5dc3 PE=3 SV=2 - [D3ZAI6_RAT]	20.0099	12.64	1	7	7	12	6.52272e+06	546	63.086	8.6167
P23565	Alpha-internexin OS=Rattus norvegicus GN=Ina PE=1 SV=2 - [AINX_RAT]	19.9278	9.7	1	1	5	8	1.42022e+07	505	56.0816	5.22412
D4ABK1	Protein Syngr3 OS=Rattus norvegicus GN=Syngr3 PE=4 SV=1 - [D4ABK1_RAT]	19.9097	26.63	1	4	4	14	1.22997e+07	199	21.356	9.0415
G3V6Q6	Guanine nucleotide binding protein, alpha 11 OS=Rattus norvegicus GN=Gna11 PE=4 SV=1 - [G3V6Q6_RAT]	19.9003	11.7	3	2	4	8	7.7694e+06	359	42.0175	6.29053
Q62910-6	Isoform 6 of Synaptojanin-1 OS=Rattus norvegicus GN=Synj1 - [SYNJ1_RAT]	19.899	3.8	8	3	3	6	791001	1158	126.088	6.18896
Q6AXT5	Ras-related protein Rab-21 OS=Rattus norvegicus GN=Rab21 PE=2 SV=1 - [RAB21_RAT]	19.8973	20.18	1	4	4	8	2.9714e+06	223	24.1482	7.94287
Q9WVK7	Hydroxyacyl-coenzyme A dehydrogenase, mitochondrial OS=Rattus norvegicus GN=Hadh PE=2 SV=1 - [HCDH_RAT]	19.7164	14.65	1	5	5	11	7.89857e+06	314	34.4259	8.76318
F1LQJ7	Uncharacterized protein OS=Rattus norvegicus GN=Pck2 PE=2 SV=2 - [F1LQJ7_RAT]	19.6868	14.35	2	8	8	9	2.14194e+06	641	71.1611	8.33838
D3ZKG1	Protein Mut OS=Rattus norvegicus GN=Mut PE=4 SV=1 - [D3ZKG1_RAT]	19.5729	7.49	1	5	5	9	1.97876e+06	748	82.8727	7.03467
P41562	Isocitrate dehydrogenase [NADP] cytoplasmic OS=Rattus norvegicus GN=Idh1 PE=1 SV=1 - [IDHC_RAT]	19.5605	13.77	2	5	6	9	7.12761e+06	414	46.7045	6.99072
Q5FVJ0	Protein RUFY3 OS=Rattus norvegicus GN=Rufy3 PE=1 SV=1 - [RUFY3_RAT]	19.4554	14.93	2	6	6	8	1.81739e+06	469	52.8732	5.49072
P04904	Glutathione S-transferase alpha-3 OS=Rattus norvegicus GN=Gsta3 PE=1 SV=3 - [GSTA3_RAT]	19.4191	19	10	5	5	10	3.20038e+07	221	25.3033	8.74854
P35704	Peroxiredoxin-2 OS=Rattus norvegicus GN=Prdx2 PE=1 SV=3 - [PRDX2_RAT]	19.4059	23.23	1	4	4	8	1.71897e+07	198	21.7701	5.59229
Q04462	Valine--tRNA ligase OS=Rattus norvegicus GN=Vars PE=2 SV=2 - [SYVC_RAT]	19.3778	5.93	2	6	6	9	1.03476e+06	1264	140.28	7.60596
P07943	Aldose reductase OS=Rattus norvegicus GN=Akr1b1 PE=1 SV=3 - [ALDR_RAT]	19.3399	17.09	3	5	5	7	4.384e+06	316	35.7743	6.7124
D4A376	Ras-related protein Rab-12 OS=Rattus norvegicus GN=LOC100362985 PE=2 SV=2 - [D4A376_RAT]	19.2001	11.76	10	1	2	7	5.69147e+07	187	20.8548	9.30518
O09178	AMP deaminase 3 OS=Rattus norvegicus GN=Ampd3 PE=2 SV=2 - [AMPD3_RAT]	19.0948	7.06	2	4	5	8	1.38522e+06	765	88.4264	7.02002
G3V9G4	ATP citrate lyase, isoform CRA_b OS=Rattus norvegicus GN=Acly PE=4 SV=1 - [G3V9G4_RAT]	19.0204	7.61	5	7	7	10	2.23095e+06	1091	119.637	7.44482
Q62951	Dihydropyrimidinase-related protein 4 (Fragment) OS=Rattus norvegicus GN=Dpysl4 PE=1 SV=1 - [DPYL4_RAT]	19.0046	10.99	2	5	5	8	3.70851e+06	564	61.0471	6.771
Q64560	Tripeptidyl-peptidase 2 OS=Rattus norvegicus GN=Tpp2 PE=2 SV=3 - [TPP2_RAT]	18.9108	5.44	2	6	6	8	821143	1249	138.206	6.37939
Q32PX6	Protein Rhog OS=Rattus norvegicus GN=Rhog PE=2 SV=1 - [Q32PX6_RAT]	18.7363	31.41	3	3	4	6	3.27021e+06	191	21.2949	8.11865
F1LPG3	Phosphofurin acidic cluster sorting protein 1 OS=Rattus norvegicus GN=Pacs1 PE=2 SV=1 - [F1LPG3_RAT]	18.709	8.95	3	6	6	9	1.45411e+06	961	104.686	7.54736
P42676	Neurolysin, mitochondrial OS=Rattus norvegicus GN=Nln PE=1 SV=1 - [NEUL_RAT]	18.6755	12.22	1	7	7	9	2.64742e+06	704	80.2025	6.46826
B2GV73	Actin related protein 2/3 complex, subunit 3 OS=Rattus norvegicus GN=Arpc3 PE=2 SV=1 - [B2GV73_RAT]	18.6261	23.03	1	4	4	16	8.5723e+06	178	20.5223	8.60205
G3V712	Keratin complex 2, basic, gene 7, isoform CRA_a OS=Rattus norvegicus GN=Krt7 PE=3 SV=1 - [G3V712_RAT]	18.5499	7.88	21	1	5	12	1.63589e+07	457	50.7751	5.87158
Q4V8I9	Protein Ugp2 OS=Rattus norvegicus GN=Ugp2 PE=2 SV=1 - [Q4V8I9_RAT]	18.5335	12.99	2	6	6	8	5.76663e+06	508	56.9878	7.60596
Q3KR86	Mitochondrial inner membrane protein (Fragment) OS=Rattus norvegicus GN=Immt PE=1 SV=1 - [IMMT_RAT]	18.4933	14.78	1	7	7	9	1.39552e+06	609	67.1352	5.79541
O35142	Coatomer subunit beta' OS=Rattus norvegicus GN=Copb2 PE=1 SV=3 - [COPB2_RAT]	18.4175	5.75	3	5	5	9	2.2766e+06	905	102.486	5.2749
P51647	Retinal dehydrogenase 1 OS=Rattus norvegicus GN=Aldh1a1 PE=1 SV=3 - [AL1A1_RAT]	18.4037	14.17	3	5	6	6	1.28143e+07	501	54.424	7.82568
F1M8L1	Kinesin-like protein KIF2A OS=Rattus norvegicus GN=Kif2a PE=2 SV=2 - [F1M8L1_RAT]	18.4018	7.24	4	5	5	7	3.52863e+06	704	79.6396	6.68311
P30919	N(4)-(Beta-N-acetylglucosaminyl)-L-asparaginase OS=Rattus norvegicus GN=Aga PE=1 SV=2 - [ASPG_RAT]	18.3197	12.17	1	4	4	10	7.69143e+06	345	37.1434	7.18115
Q07936	Annexin A2 OS=Rattus norvegicus GN=Anxa2 PE=1 SV=2 - [ANXA2_RAT]	18.313	16.81	2	5	5	7	3.09295e+06	339	38.6538	7.69385
B5DFE0	Mpp6 protein OS=Rattus norvegicus GN=Mpp6 PE=2 SV=1 - [B5DFE0_RAT]	18.303	14.63	1	6	7	8	1.82498e+06	540	60.8957	6.17627
Q5U316	Ras-related protein Rab-35 OS=Rattus norvegicus GN=Rab35 PE=2 SV=1 - [RAB35_RAT]	18.2553	18.41	11	1	4	10	6.62081e+07	201	23.0108	8.29443
D4A6G6	Protein LOC100362339 OS=Rattus norvegicus GN=LOC100362339 PE=4 SV=1 - [D4A6G6_RAT]	18.209	28.97	9	5	5	8	1.1858e+07	145	16.1076	10.4038
F1LPB9	Rabphilin-3A OS=Rattus norvegicus GN=Rph3a PE=2 SV=1 - [F1LPB9_RAT]	18.1463	7.02	2	3	3	5	1.44495e+06	684	75.7557	8.17725
P41498	Low molecular weight phosphotyrosine protein phosphatase OS=Rattus norvegicus GN=Acp1 PE=1 SV=3 - [PPAC_RAT]	18.0471	31.65	3	4	4	7	5.31979e+06	158	18.1398	6.52197
Q68FP1-2	Isoform 2 of Gelsolin OS=Rattus norvegicus GN=Gsn - [GELS_RAT]	18.0265	7.52	2	5	5	8	1.99898e+06	731	80.8784	5.69385
Q4V7C6	GMP synthase [glutamine-hydrolyzing] OS=Rattus norvegicus GN=Gmps PE=1 SV=1 - [GUAA_RAT]	17.9586	6.49	1	4	4	7	3.18127e+06	693	76.7088	6.63916
Q641Z6	EH domain-containing protein 1 OS=Rattus norvegicus GN=Ehd1 PE=1 SV=1 - [EHD1_RAT]	17.8437	9.74	1	1	5	8	3850919	534	60.5646	6.82959
P21708	Mitogen-activated protein kinase 3 OS=Rattus norvegicus GN=Mapk3 PE=1 SV=5 - [MK03_RAT]	17.8118	15.53	21	2	5	9	4.3063e+06	380	43.0531	6.60986
P19627	Guanine nucleotide-binding protein G(z) subunit alpha OS=Rattus norvegicus GN=Gnaz PE=2 SV=3 - [GNAZ_RAT]	17.8092	10.42	1	3	3	6	822261	355	40.8538	7.60596
F1M9N9	Uncharacterized protein (Fragment) OS=Rattus norvegicus PE=2 SV=2 - [F1M9N9_RAT]	17.7086	2.25	19	6	7	8	792613	3903	427.159	5.26221
F1LPP0	Amphiphysin (Fragment) OS=Rattus norvegicus GN=Amph PE=2 SV=2 - [F1LPP0_RAT]	17.6273	9.59	3	5	5	8	4.91786e+06	657	71.8084	4.56396
O35314	Secretogranin-1 OS=Rattus norvegicus GN=Chgb PE=1 SV=2 - [SCG1_RAT]	17.5	8.3	1	4	4	7	1.6543e+06	675	77.489	5.03369
B2RYN0	Pgm3 protein OS=Rattus norvegicus GN=Pgm3 PE=2 SV=1 - [B2RYN0_RAT]	17.2654	8.49	2	4	4	7	1.5298e+06	542	59.6473	6.23975
B2RZ72	Actin related protein 2/3 complex, subunit 4 (Predicted), isoform CRA_a OS=Rattus norvegicus GN=Arpc4 PE=2 SV=1 - [B2RZ72_RAT]	17.2159	26.19	1	5	5	8	2.52525e+07	168	19.6543	8.42627
Q6LDS4	Superoxide dismutase [Cu-Zn] OS=Rattus norvegicus GN=Sod1 PE=2 SV=1 - [Q6LDS4_RAT]	17.096	36.84	3	5	5	9	3.32357e+06	152	15.6997	6.354
Q8R491	EH domain-containing protein 3 OS=Rattus norvegicus GN=Ehd3 PE=1 SV=2 - [EHD3_RAT]	17.0296	11.78	1	1	6	8	3850919	535	60.7527	6.45557
Q63569	26S protease regulatory subunit 6A OS=Rattus norvegicus GN=Psmc3 PE=2 SV=1 - [PRS6A_RAT]	17.0175	13.9	2	5	5	7	2.06598e+06	439	49.1294	5.23682
Q6AYG5	Ethylmalonyl-CoA decarboxylase OS=Rattus norvegicus GN=Echdc1 PE=1 SV=1 - [ECHD1_RAT]	17.0152	13.04	1	3	3	5	2.16142e+06	299	32.61	7.03467
P01179	Oxytocin-neurophysin 1 OS=Rattus norvegicus GN=Oxt PE=1 SV=2 - [NEU1_RAT]	16.9378	29.6	2	2	2	6	1.67424e+06	125	12.8137	5.43994
P45953	Very long-chain specific acyl-CoA dehydrogenase, mitochondrial OS=Rattus norvegicus GN=Acadvl PE=1 SV=1 - [ACADV_RAT]	16.936	10.53	2	6	6	9	3.03627e+06	655	70.7046	8.89502
G3V7G8	Glycine--tRNA ligase OS=Rattus norvegicus GN=Gars PE=3 SV=1 - [G3V7G8_RAT]	16.9144	10.3	2	7	7	8	2.91528e+06	728	81.7407	6.56592
Q6RJR6-2	Isoform 2 of Reticulon-3 OS=Rattus norvegicus GN=Rtn3 - [RTN3_RAT]	16.8918	8.02	3	1	2	11	4.73693e+06	237	25.4145	8.49951
F1M7Y3	Protein Rap1gds1 OS=Rattus norvegicus GN=Rap1gds1 PE=2 SV=2 - [F1M7Y3_RAT]	16.7731	12.76	1	5	5	7	2.01631e+06	478	52.2156	5.79541
G3V918	Phosphoribosylglycinamide formyltransferase, isoform CRA_a OS=Rattus norvegicus GN=Gart PE=3 SV=1 - [G3V918_RAT]	16.7608	3.96	3	3	3	6	954088	1010	107.512	6.60986
P12369	cAMP-dependent protein kinase type II-beta regulatory subunit OS=Rattus norvegicus GN=Prkar2b PE=1 SV=3 - [KAP3_RAT]	16.7535	12.02	2	3	4	7	917281	416	46.0939	4.98291
Q01986	Dual specificity mitogen-activated protein kinase kinase 1 OS=Rattus norvegicus GN=Map2k1 PE=1 SV=2 - [MP2K1_RAT]	16.7294	18.58	1	4	7	10	3.63824e+06	393	43.4374	6.62451
Q07984	Translocon-associated protein subunit delta OS=Rattus norvegicus GN=Ssr4 PE=2 SV=1 - [SSRD_RAT]	16.6599	19.65	2	3	3	7	2.52841e+06	173	18.9675	5.78271
Q9QX69	LanC-like protein 1 OS=Rattus norvegicus GN=Lancl1 PE=2 SV=2 - [LANC1_RAT]	16.6154	10.53	1	3	3	9	4.83892e+06	399	45.2105	7.6499
P29147	D-beta-hydroxybutyrate dehydrogenase, mitochondrial OS=Rattus norvegicus GN=Bdh1 PE=1 SV=2 - [BDH_RAT]	16.5529	16.91	1	5	5	8	5.43471e+06	343	38.1773	8.83643
M0R9U5	Protein LOC100911422 (Fragment) OS=Rattus norvegicus GN=LOC100911422 PE=4 SV=1 - [M0R9U5_RAT]	16.5194	13.37	2	4	4	6	2.36817e+06	329	37.7562	5.85889
Q4KM41	Ewing sarcoma breakpoint region 1 OS=Rattus norvegicus GN=Ewsr1 PE=2 SV=1 - [Q4KM41_RAT]	16.5121	4.42	3	1	1	5	1.90396e+06	317	33.054	9.90576
F1LMZ8	26S proteasome non-ATPase regulatory subunit 11 OS=Rattus norvegicus GN=Psmd11 PE=2 SV=2 - [PSD11_RAT]	16.2184	13.03	3	5	5	7	2.40241e+06	422	47.434	6.48096
G3V796	Acetyl-Coenzyme A dehydrogenase, medium chain OS=Rattus norvegicus GN=Acadm PE=3 SV=1 - [G3V796_RAT]	16.1722	8.08	2	3	3	5	1.76516e+06	421	46.5418	8.41162
I6L9G6	Protein Tardbp OS=Rattus norvegicus GN=Tardbp PE=2 SV=1 - [I6L9G6_RAT]	16.1407	14.39	1	4	4	7	3.24894e+06	285	32.1271	6.99072
P84586	RNA-binding motif protein, X chromosome retrogene-like OS=Rattus norvegicus GN=Rbmxrtl PE=3 SV=1 - [RMXRL_RAT]	16.1036	15.98	3	6	6	9	2.71587e+06	388	42.1783	9.99365
Q80ZG0	Synembryn-B OS=Rattus norvegicus GN=Ric8b PE=1 SV=1 - [RIC8B_RAT]	16.0464	3.85	1	1	1	14		520	58.3532	5.63037
M0R544	Glucosidase, alpha, acid, isoform CRA_a OS=Rattus norvegicus GN=Gaa PE=4 SV=1 - [M0R544_RAT]	16.0062	6.4	2	5	5	6	2.67134e+06	953	106.136	5.68115
P55161	Nck-associated protein 1 OS=Rattus norvegicus GN=Nckap1 PE=2 SV=1 - [NCKP1_RAT]	15.9949	4.88	3	5	5	7	1.64884e+06	1128	128.781	6.60986
Q9WU34-3	Isoform 3 of Neuronal-specific septin-3 OS=Rattus norvegicus GN=Sept3 - [SEPT3_RAT]	15.9918	20.27	5	5	6	10	8.64083e+06	301	34.2727	7.73779
G3V7U4	Lamin-B1 OS=Rattus norvegicus GN=Lmnb1 PE=3 SV=1 - [G3V7U4_RAT]	15.9746	7.5	4	3	4	7	1.75529e+06	587	66.6457	5.16064
P85834	Elongation factor Tu, mitochondrial OS=Rattus norvegicus GN=Tufm PE=1 SV=1 - [EFTU_RAT]	15.9676	9.51	7	4	4	5	3.95519e+06	452	49.491	7.56201
Q5XI32	F-actin-capping protein subunit beta OS=Rattus norvegicus GN=Capzb PE=1 SV=1 - [CAPZB_RAT]	15.809	16.91	1	4	4	6	4.12823e+06	272	30.6094	5.99854
P31977	Ezrin OS=Rattus norvegicus GN=Ezr PE=1 SV=3 - [EZRI_RAT]	15.7633	8.53	1	2	5	7	2.02766e+06	586	69.3476	6.1001
Q9QZM5	Abl interactor 1 OS=Rattus norvegicus GN=Abi1 PE=2 SV=3 - [ABI1_RAT]	15.6273	14.08	4	6	6	7	2.19308e+06	476	51.6729	7.06396
G3V699	Protein transport protein Sec31A OS=Rattus norvegicus GN=Sec31a PE=4 SV=1 - [G3V699_RAT]	15.5837	5.84	4	7	7	8	4.01289e+06	1249	135.113	6.93213
Q499N5	Acyl-CoA synthetase family member 2, mitochondrial OS=Rattus norvegicus GN=Acsf2 PE=2 SV=1 - [ACSF2_RAT]	15.525	11.71	1	7	7	10	3.17065e+06	615	67.8429	8.11865
Q6PCT9	Proteasome (Prosome, macropain) 26S subunit, non-ATPase, 6 OS=Rattus norvegicus GN=Psmd6 PE=2 SV=1 - [Q6PCT9_RAT]	15.5038	9.77	1	5	5	9	1.51679e+06	389	45.5692	5.51611
Q9Z0V5	Peroxiredoxin-4 OS=Rattus norvegicus GN=Prdx4 PE=2 SV=1 - [PRDX4_RAT]	15.4441	15.75	1	2	4	6	1.41046e+07	273	30.9881	6.65381
G3V9U2	3-ketoacyl-CoA thiolase, mitochondrial OS=Rattus norvegicus GN=Acaa2 PE=4 SV=2 - [G3V9U2_RAT]	15.438	11.11	2	4	4	7	2.19751e+06	396	41.7575	8.14795
P11915-2	Isoform SCP2 of Non-specific lipid-transfer protein OS=Rattus norvegicus GN=Scp2 - [NLTP_RAT]	15.431	33.57	4	5	5	8	3.37073e+06	143	15.2879	8.57275
B0BMW7	O-sialoglycoprotein endopeptidase, isoform CRA_b OS=Rattus norvegicus GN=Osgep PE=2 SV=1 - [B0BMW7_RAT]	15.4304	14.33	2	4	4	6	1.24139e+06	335	36.3332	6.03662
Q64548-2	Isoform RTN1-S of Reticulon-1 OS=Rattus norvegicus GN=Rtn1 - [RTN1_RAT]	15.3451	19.23	1	1	4	7	4.97175e+06	208	23.5426	8.90967
B2RYW9	Fumarylacetoacetate hydrolase domain-containing protein 2 OS=Rattus norvegicus GN=Fahd2 PE=1 SV=1 - [FAHD2_RAT]	15.3345	7.67	1	2	2	4	1.30916e+06	313	34.5591	8.35303
Q64548	Reticulon-1 OS=Rattus norvegicus GN=Rtn1 PE=2 SV=1 - [RTN1_RAT]	15.269	7.08	2	2	5	7	4.74568e+06	777	82.9506	4.61475
D3ZQM0	Protein Sf3a1 OS=Rattus norvegicus GN=Sf3a1 PE=4 SV=1 - [D3ZQM0_RAT]	15.2263	2.78	1	2	2	5	1.36943e+06	791	88.5324	5.22412
Q6IFU9	Protein Krt16 OS=Rattus norvegicus GN=Krt16 PE=2 SV=1 - [Q6IFU9_RAT]	15.1988	6.48	7	1	3	8	1.47901e+07	463	50.7457	5.12256
P62890	60S ribosomal protein L30 OS=Rattus norvegicus GN=Rpl30 PE=3 SV=2 - [RL30_RAT]	15.1041	24.35	1	2	2	5	2.64296e+06	115	12.7757	9.62744
G3V8L3	Lamin A, isoform CRA_b OS=Rattus norvegicus GN=Lmna PE=3 SV=1 - [G3V8L3_RAT]	15.0736	12.48	6	7	8	9	2.3897e+06	665	74.2667	6.97607
Q66HA6	ADP-ribosylation factor-like protein 8B OS=Rattus norvegicus GN=Arl8b PE=2 SV=1 - [ARL8B_RAT]	15.0112	22.58	2	4	4	7	8.22007e+06	186	21.5251	8.42627
P54921	Alpha-soluble NSF attachment protein OS=Rattus norvegicus GN=Napa PE=1 SV=2 - [SNAA_RAT]	14.9942	22.03	1	5	6	7	1.15407e+06	295	33.1712	5.45264
P50399	Rab GDP dissociation inhibitor beta OS=Rattus norvegicus GN=Gdi2 PE=1 SV=2 - [GDIB_RAT]	14.9934	14.61	1	3	5	8	1.65048e+06	445	50.5047	6.25244
Q5RKH2	Galactokinase 1 OS=Rattus norvegicus GN=Galk1 PE=2 SV=1 - [Q5RKH2_RAT]	14.9903	10.2	1	4	4	6	2.22787e+06	392	42.3495	5.35107
F1LP30	Methylcrotonoyl-CoA carboxylase subunit alpha, mitochondrial OS=Rattus norvegicus GN=Mccc1 PE=2 SV=1 - [F1LP30_RAT]	14.9476	6.01	2	3	3	5	931011	715	79.2454	7.13721
P40329	Arginine--tRNA ligase, cytoplasmic OS=Rattus norvegicus GN=Rars PE=1 SV=2 - [SYRC_RAT]	14.9394	11.36	1	5	5	6	1.3319e+06	660	75.762	7.04932
P41565	Isocitrate dehydrogenase [NAD] subunit gamma 1, mitochondrial OS=Rattus norvegicus GN=Idh3g PE=2 SV=2 - [IDHG1_RAT]	14.8981	15.01	2	6	6	11	1.60877e+07	393	42.8242	8.89502
Q6AYN4-2	Isoform 2 of Phytanoyl-CoA hydroxylase-interacting protein-like OS=Rattus norvegicus GN=Phyhipl - [PHIPL_RAT]	14.7349	12.42	2	3	4	7	1.63015e+06	330	37.5216	7.29834
P62747	Rho-related GTP-binding protein RhoB OS=Rattus norvegicus GN=Rhob PE=1 SV=1 - [RHOB_RAT]	14.6742	23.47	1	2	4	7	2.46817e+06	196	22.1091	5.23682
D3ZU74	Cytoplasmic dynein 1 intermediate chain 2 OS=Rattus norvegicus GN=Dync1i2 PE=4 SV=1 - [D3ZU74_RAT]	14.6739	10.46	6	4	4	5	3.38227e+06	612	68.3207	5.2876
B2RYX1	LOC685322 protein OS=Rattus norvegicus GN=LOC685322 PE=4 SV=1 - [B2RYX1_RAT]	14.6511	37.5	1	2	2	4	2.24041e+06	64	7.45685	9.12939
G3V9G3	Calcium/calmodulin-dependent protein kinase II, beta, isoform CRA_a OS=Rattus norvegicus GN=Camk2b PE=4 SV=1 - [G3V9G3_RAT]	14.621	7.38	19	1	3	6	1.47424e+06	542	60.4227	7.28369
Q6AYB5	Signal recognition particle 54 kDa protein OS=Rattus norvegicus GN=Srp54 PE=2 SV=1 - [SRP54_RAT]	14.589	9.52	2	5	5	8	2.62661e+06	504	55.6683	8.74854
Q4QR73	DnaJ (Hsp40) homolog, subfamily A, member 4 OS=Rattus norvegicus GN=Dnaja4 PE=2 SV=1 - [Q4QR73_RAT]	14.5472	6.49	1	3	3	5	1.45939e+06	555	61.8373	8.45557
Q8CFN2	Cell division control protein 42 homolog OS=Rattus norvegicus GN=Cdc42 PE=1 SV=2 - [CDC42_RAT]	14.5329	16.75	4	2	3	6	6.63567e+06	191	21.245	6.55127
Q00715	Histone H2B type 1 OS=Rattus norvegicus PE=1 SV=2 - [H2B1_RAT]	14.4979	28	11	3	3	6	5.19051e+06	125	13.9816	10.3599
D4A5L9	Protein LOC679794 OS=Rattus norvegicus GN=LOC690675 PE=3 SV=1 - [D4A5L9_RAT]	14.4848	27.62	4	3	3	6	5.51927e+06	105	11.628	9.5835
Q4G069	Regulator of microtubule dynamics protein 1 OS=Rattus norvegicus GN=Rmdn1 PE=2 SV=1 - [RMD1_RAT]	14.4739	18.71	1	5	5	5	1.74848e+06	310	35.3782	7.73779
P81795	Eukaryotic translation initiation factor 2 subunit 3 OS=Rattus norvegicus GN=Eif2s3 PE=1 SV=2 - [IF2G_RAT]	14.4532	11.23	2	4	4	6	3.36257e+06	472	51.0472	8.39697
A2RUW1	Toll-interacting protein OS=Rattus norvegicus GN=Tollip PE=2 SV=1 - [TOLIP_RAT]	14.4491	14.23	2	3	3	5	1.7962e+06	274	30.2949	5.17334
Q5RJR8	Leucine-rich repeat-containing protein 59 OS=Rattus norvegicus GN=Lrrc59 PE=1 SV=1 - [LRC59_RAT]	14.4275	13.36	1	4	4	6	3.22129e+06	307	34.8477	9.5249
B0BNJ4	Ethylmalonic encephalopathy 1 OS=Rattus norvegicus GN=Ethe1 PE=2 SV=1 - [B0BNJ4_RAT]	14.3888	13.78	1	3	3	7	3.97889e+06	254	27.659	7.06396
D3ZHG2	Kinesin light chain 1 OS=Rattus norvegicus GN=Klc1 PE=2 SV=2 - [D3ZHG2_RAT]	14.2826	6.09	6	3	3	5	893406	542	61.6282	5.8335
Q99NI1	Nucleoside diphosphate kinase DR-nm23 OS=Rattus norvegicus GN=Nme3 PE=2 SV=1 - [Q99NI1_RAT]	14.2804	27.81	2	4	4	6	2.67937e+06	169	19.0769	6.34131
O35244	Peroxiredoxin-6 OS=Rattus norvegicus GN=Prdx6 PE=1 SV=3 - [PRDX6_RAT]	14.2546	20.09	1	4	4	5	1.08544e+07	224	24.803	5.93506
P39069	Adenylate kinase isoenzyme 1 OS=Rattus norvegicus GN=Ak1 PE=1 SV=3 - [KAD1_RAT]	14.2259	18.56	2	3	3	5	2.92876e+06	194	21.5702	7.89893
P61265	Syntaxin-1B OS=Rattus norvegicus GN=Stx1b PE=1 SV=1 - [STX1B_RAT]	14.2244	13.54	1	4	4	6	2.52923e+06	288	33.2238	5.37646
Q5VLR5	BWK4 OS=Rattus norvegicus GN=Erp44 PE=2 SV=1 - [Q5VLR5_RAT]	14.1944	12.32	1	4	4	6	1.66309e+06	406	46.8484	5.2749
E9PSV5	Protein Psat1 OS=Rattus norvegicus GN=Psat1 PE=2 SV=2 - [E9PSV5_RAT]	14.1942	17.3	3	6	6	6	3.21838e+06	370	40.4649	7.97217
Q6P9V7	Proteasome (Prosome, macropain) activator subunit 1 OS=Rattus norvegicus GN=Psme1 PE=2 SV=1 - [Q6P9V7_RAT]	14.1928	14.06	3	3	3	6	861926	249	28.617	5.80811
Q794F9	4F2 cell-surface antigen heavy chain OS=Rattus norvegicus GN=Slc3a2 PE=1 SV=1 - [4F2_RAT]	14.1928	8.73	1	4	4	6	4.88538e+06	527	58.0361	5.32568
Q9EQP5	Prolargin OS=Rattus norvegicus GN=Prelp PE=2 SV=1 - [PRELP_RAT]	14.1835	10.34	1	4	4	6	3.61404e+06	377	43.1519	9.45166
D3ZXK9	Purine nucleoside phosphorylase (Fragment) OS=Rattus norvegicus GN=Pnp PE=4 SV=2 - [D3ZXK9_RAT]	14.1407	13.89	2	4	4	7	1.43906e+06	288	32.1441	7.82568
G3V9Z6	Septin 8 (Predicted) OS=Rattus norvegicus GN=Sept8 PE=3 SV=1 - [G3V9Z6_RAT]	14.1073	9.56	4	2	5	8	8.0875e+06	429	49.8252	5.99854
P26772	10 kDa heat shock protein, mitochondrial OS=Rattus norvegicus GN=Hspe1 PE=1 SV=3 - [CH10_RAT]	14.0917	33.33	3	3	3	5	1.39411e+07	102	10.8949	8.92432
Q9EPC6	Profilin-2 OS=Rattus norvegicus GN=Pfn2 PE=1 SV=3 - [PROF2_RAT]	14.0874	42.14	2	5	5	7	5.49369e+06	140	14.9923	6.99072
G3V792	Cytoplasmic dynein 1 intermediate chain 1 OS=Rattus norvegicus GN=Dync1i1 PE=4 SV=2 - [G3V792_RAT]	14.0519	5.29	4	2	2	4	773141	548	61.3116	4.93213
Q4KM65	Cleavage and polyadenylation specificity factor subunit 5 OS=Rattus norvegicus GN=Nudt21 PE=2 SV=1 - [CPSF5_RAT]	14.0333	14.1	1	2	2	5	886721	227	26.2237	8.82178
D3ZYW2	Protein Hnrph1 OS=Rattus norvegicus GN=Hnrph1 PE=2 SV=1 - [D3ZYW2_RAT]	13.9948	12.82	7	4	4	5	2.53059e+06	429	47.0454	6.34131
P19527	Neurofilament light polypeptide OS=Rattus norvegicus GN=Nefl PE=1 SV=3 - [NFL_RAT]	13.9877	13.28	1	6	7	7	1.60956e+07	542	61.298	4.65283
Q6IFU7	Keratin, type I cytoskeletal 42 OS=Rattus norvegicus GN=Krt42 PE=2 SV=1 - [K1C42_RAT]	13.7876	7.74	16	1	4	8	2.61592e+07	452	50.1819	5.16064
B2RYI6	Snx4 protein OS=Rattus norvegicus GN=Snx4 PE=2 SV=1 - [B2RYI6_RAT]	13.7035	12	2	5	5	6	1.90361e+07	450	51.9092	5.80811
Q62876	Synaptogyrin-1 OS=Rattus norvegicus GN=Syngr1 PE=2 SV=1 - [SNG1_RAT]	13.6964	10.26	1	2	2	5	1.06394e+07	234	25.6523	4.65283
P08081	Clathrin light chain A OS=Rattus norvegicus GN=Clta PE=1 SV=1 - [CLCA_RAT]	13.6903	13.71	3	5	5	11	1.24582e+07	248	26.964	4.50049
P68101	Eukaryotic translation initiation factor 2 subunit 1 OS=Rattus norvegicus GN=Eif2s1 PE=1 SV=2 - [IF2A_RAT]	13.689	18.73	1	6	6	6	4.13228e+06	315	36.0854	5.08447
P23514	Coatomer subunit beta OS=Rattus norvegicus GN=Copb1 PE=1 SV=1 - [COPB_RAT]	13.6872	7.35	1	5	5	7	3.95946e+06	953	106.943	5.96045
D3ZQL7	Protein Tppp OS=Rattus norvegicus GN=Tppp PE=4 SV=1 - [D3ZQL7_RAT]	13.6338	18.35	1	4	4	6	1.24652e+07	218	23.5321	9.40771
F8WG91	ADP-ribosylation factor-like protein 3 (Fragment) OS=Rattus norvegicus GN=Arl3 PE=3 SV=1 - [F8WG91_RAT]	13.555	28.73	2	4	4	5	4.92376e+06	181	20.3127	7.23975
Q5PQK5	Radixin OS=Rattus norvegicus GN=Rdx PE=2 SV=1 - [Q5PQK5_RAT]	13.4308	8.58	5	1	5	6	2.02766e+06	583	68.5013	6.26514
D4A8N3	Protein RGD1563956 (Fragment) OS=Rattus norvegicus GN=RGD1563956 PE=3 SV=2 - [D4A8N3_RAT]	13.3887	26.2	4	1	4	5	5.42315e+06	187	20.616	10.1548
F1M8L5	Propionyl-CoA carboxylase alpha chain, mitochondrial OS=Rattus norvegicus GN=Pcca PE=2 SV=2 - [F1M8L5_RAT]	13.3416	11.18	3	4	6	7	2.08793e+06	626	69.1864	7.21045
F1LPY7	Trans-2-enoyl-CoA reductase, mitochondrial OS=Rattus norvegicus GN=Mecr PE=2 SV=1 - [F1LPY7_RAT]	13.2553	10.72	2	3	3	7	3.94562e+06	373	40.3092	8.77783
F1LY09	Protein Actr3b (Fragment) OS=Rattus norvegicus GN=Actr3b PE=2 SV=2 - [F1LY09_RAT]	13.2189	7.3	1	1	2	5	2.47731e+06	315	35.8104	6.44287
G3V8B6	26S proteasome non-ATPase regulatory subunit 1 OS=Rattus norvegicus GN=Psmd1 PE=4 SV=1 - [G3V8B6_RAT]	13.1495	10.6	5	7	7	8	1.44873e+06	953	105.633	5.38916
P09034	Argininosuccinate synthase OS=Rattus norvegicus GN=Ass1 PE=2 SV=1 - [ASSY_RAT]	13.1098	10.44	1	5	5	6	5.47106e+06	412	46.4669	7.78174
F1LQC1	Acyl-coenzyme A oxidase OS=Rattus norvegicus GN=Acox1 PE=3 SV=2 - [F1LQC1_RAT]	13.0072	5.91	4	3	3	4	2.20979e+06	660	74.5322	8.47021
Q6P4Z9	COP9 signalosome complex subunit 8 OS=Rattus norvegicus GN=Cops8 PE=2 SV=1 - [CSN8_RAT]	13.0027	13.88	1	2	2	4	987602	209	23.221	5.19873
P46462	Transitional endoplasmic reticulum ATPase OS=Rattus norvegicus GN=Vcp PE=1 SV=3 - [TERA_RAT]	12.9435	5.58	1	4	4	6	885608	806	89.2927	5.26221
P97834	COP9 signalosome complex subunit 1 OS=Rattus norvegicus GN=Gps1 PE=1 SV=1 - [CSN1_RAT]	12.9417	11.25	1	5	5	8	2.38449e+06	471	53.3941	6.84424
Q5I0K5	Mycophenolic acid acyl-glucuronide esterase, mitochondrial OS=Rattus norvegicus GN=Abhd10 PE=1 SV=2 - [ABHDA_RAT]	12.8808	10.77	1	2	2	4	706797	297	33.1313	8.89502
P25235	Dolichyl-diphosphooligosaccharide--protein glycosyltransferase subunit 2 OS=Rattus norvegicus GN=Rpn2 PE=2 SV=2 - [RPN2_RAT]	12.8783	6.18	1	3	3	5	1.40638e+06	631	69.035	5.97314
G3V804	Sideroflexin 3 OS=Rattus norvegicus GN=Sfxn3 PE=4 SV=1 - [G3V804_RAT]	12.86	12.46	3	3	3	5	3.53241e+06	321	35.4286	9.68604
B1H267	Sorting nexin-5 OS=Rattus norvegicus GN=Snx5 PE=1 SV=1 - [SNX5_RAT]	12.8464	8.91	3	3	3	5	1.74406e+06	404	46.7641	6.62451
D4AE02	Uncharacterized protein OS=Rattus norvegicus GN=Fam98b PE=4 SV=2 - [D4AE02_RAT]	12.7783	8.58	1	3	3	6	2.64309e+06	431	46.2673	8.14795
Q63377	Sodium/potassium-transporting ATPase subunit beta-3 OS=Rattus norvegicus GN=Atp1b3 PE=2 SV=1 - [AT1B3_RAT]	12.6703	15.41	1	3	3	4	1.85391e+06	279	31.8091	7.95752
P14925-5	Isoform PAM-3B of Peptidyl-glycine alpha-amidating monooxygenase OS=Rattus norvegicus GN=Pam - [AMD_RAT]	12.612	5.86	9	5	5	6	2.73881e+06	853	94.667	6.21436
D3ZE63	Protein LOC679748 OS=Rattus norvegicus GN=LOC679748 PE=4 SV=1 - [D3ZE63_RAT]	12.5948	13.91	4	2	2	12	3.51481e+07	115	12.5973	7.89893
Q5FVI6	V-type proton ATPase subunit C 1 OS=Rattus norvegicus GN=Atp6v1c1 PE=2 SV=1 - [VATC1_RAT]	12.5936	4.71	1	2	2	6	2.71077e+06	382	43.8729	7.45947
D4A830	Protein Ppa2 OS=Rattus norvegicus GN=Ppa2 PE=4 SV=1 - [D4A830_RAT]	12.5208	14.55	1	4	4	4	3.14629e+06	330	37.818	7.1665
D3ZG43	NADH dehydrogenase (Ubiquinone) Fe-S protein 3 (Predicted), isoform CRA_c OS=Rattus norvegicus GN=Ndufs3 PE=3 SV=1 - [D3ZG43_RAT]	12.4498	20.83	1	5	5	6	8.64627e+06	264	30.2076	7.53271
F1LPQ3	Alpha-mannosidase 2C1 OS=Rattus norvegicus GN=Man2c1 PE=2 SV=1 - [F1LPQ3_RAT]	12.3653	4.72	3	4	4	5	901445	1039	115.827	6.45557
Q5D023	Dync1li2 protein OS=Rattus norvegicus GN=Dync1li2 PE=2 SV=1 - [Q5D023_RAT]	12.364	11.59	6	4	4	5	1.74891e+06	492	54.0805	6.16357
M0RBK1	Phosphoribosyl pyrophosphate synthetase 1-like 1 (Predicted) OS=Rattus norvegicus GN=Prps1l1 PE=4 SV=1 - [M0RBK1_RAT]	12.3571	17.61	2	2	4	6	4.00533e+06	318	34.8299	6.53662
Q5XIT1	Microtubule-associated protein RP/EB family member 3 OS=Rattus norvegicus GN=Mapre3 PE=1 SV=1 - [MARE3_RAT]	12.3304	22.06	1	5	6	7	4.59675e+06	281	31.946	5.5415
Q07009	Calpain-2 catalytic subunit OS=Rattus norvegicus GN=Capn2 PE=1 SV=3 - [CAN2_RAT]	12.3126	3	2	2	2	5	1.24714e+06	700	79.8688	4.95752
B2RYP1	Proteasome (Prosome, macropain) 26S subunit, non-ATPase, 5 OS=Rattus norvegicus GN=Psmd5 PE=2 SV=1 - [B2RYP1_RAT]	12.3104	13.03	2	4	4	6	2.10284e+06	330	36.6765	5.21143
Q4QQV4	Dead end homolog 1 (Zebrafish) OS=Rattus norvegicus GN=Hars PE=2 SV=1 - [Q4QQV4_RAT]	12.3078	6.89	2	3	3	4	1.39303e+06	508	57.3241	6.11279
Q4V8I6	Ribosomal protein L11 OS=Rattus norvegicus GN=Rpl11 PE=2 SV=1 - [Q4V8I6_RAT]	12.2688	13.77	2	2	2	4	4.24877e+06	167	19.0121	9.80322
P19139	Casein kinase II subunit alpha OS=Rattus norvegicus GN=Csnk2a1 PE=1 SV=2 - [CSK21_RAT]	12.1878	13.3	1	4	4	5	1.74464e+06	391	45.0448	7.73779
Q6AZ26	C-terminal binding protein 1 OS=Rattus norvegicus GN=Ctbp1 PE=2 SV=1 - [Q6AZ26_RAT]	12.1736	12.28	4	4	4	7	8.03253e+06	391	42.6028	6.58057
Q9JJ22-2	Isoform 2 of Endoplasmic reticulum aminopeptidase 1 OS=Rattus norvegicus GN=Erap1 - [ERAP1_RAT]	12.1579	8.6	3	8	8	9	2.01835e+06	884	100.665	6.37939
P68182	cAMP-dependent protein kinase catalytic subunit beta OS=Rattus norvegicus GN=Prkacb PE=1 SV=2 - [KAPCB_RAT]	12.1549	11.11	6	4	4	7	3.94351e+06	351	40.682	8.55811
F1LRZ7	Neurofilament heavy polypeptide OS=Rattus norvegicus GN=Nefh PE=2 SV=1 - [F1LRZ7_RAT]	12.1215	3.29	2	2	4	8	1.92972e+07	1064	114.343	5.80811
F1LM33	Leucine-rich PPR motif-containing protein, mitochondrial OS=Rattus norvegicus GN=Lrpprc PE=2 SV=2 - [F1LM33_RAT]	12.0796	2.95	2	3	3	4	575941	1392	156.581	6.60986
Q63413	Spliceosome RNA helicase Ddx39b OS=Rattus norvegicus GN=Ddx39b PE=1 SV=3 - [DX39B_RAT]	12.0754	12.15	6	6	6	9	4.63152e+06	428	49.004	5.66846
Q5I0K3	Citrate lyase subunit beta-like protein, mitochondrial OS=Rattus norvegicus GN=Clybl PE=2 SV=2 - [CLYBL_RAT]	12.0102	13.31	2	4	4	5	1.08917e+06	338	37.2976	7.97217
F1LPV0	Protein Nars OS=Rattus norvegicus GN=Nars PE=2 SV=2 - [F1LPV0_RAT]	11.9844	10.39	4	5	5	5	1.56265e+06	558	64.0869	5.85889
Q68FQ9	LanC lantibiotic synthetase component C-like 2 (Bacterial) OS=Rattus norvegicus GN=Lancl2 PE=2 SV=1 - [Q68FQ9_RAT]	11.9732	7.78	1	3	3	4	1.70951e+06	450	50.9356	7.45947
O88767	Protein DJ-1 OS=Rattus norvegicus GN=Park7 PE=1 SV=1 - [PARK7_RAT]	11.9606	28.04	3	5	5	8	6.95536e+06	189	19.9614	6.771
Q63013	Testicular luteinizing hormone beta subunit OS=Rattus norvegicus GN=Lhb PE=2 SV=1 - [Q63013_RAT]	11.9013	47.5	3	2	2	7	3.63738e+07	80	8.50931	8.20654
P50430	Arylsulfatase B OS=Rattus norvegicus GN=Arsb PE=2 SV=2 - [ARSB_RAT]	11.8957	6.25	2	4	4	5	3.45278e+06	528	58.9215	6.59521
P09527	Ras-related protein Rab-7a OS=Rattus norvegicus GN=Rab7a PE=1 SV=2 - [RAB7A_RAT]	11.87	16.91	1	3	3	4	2.78005e+06	207	23.4889	6.69775
Q78P75	Dynein light chain 2, cytoplasmic OS=Rattus norvegicus GN=Dynll2 PE=1 SV=1 - [DYL2_RAT]	11.8578	20.22	1	1	2	7	6.39619e+06	89	10.3431	7.37158
P63170	Dynein light chain 1, cytoplasmic OS=Rattus norvegicus GN=Dynll1 PE=1 SV=1 - [DYL1_RAT]	11.8378	20.22	1	1	2	6	1.72528e+06	89	10.3591	7.40088
Q3B8Q2	Eukaryotic initiation factor 4A-III OS=Rattus norvegicus GN=Eif4a3 PE=1 SV=1 - [IF4A3_RAT]	11.8309	13.14	1	5	5	7	2.81742e+06	411	46.8112	6.72705
O35796	Complement component 1 Q subcomponent-binding protein, mitochondrial OS=Rattus norvegicus GN=C1qbp PE=1 SV=2 - [C1QBP_RAT]	11.8303	11.83	1	2	2	3	1.06871e+06	279	30.9775	4.86865
B2GV06	Succinyl-CoA:3-ketoacid coenzyme A transferase 1, mitochondrial OS=Rattus norvegicus GN=Oxct1 PE=1 SV=1 - [SCOT1_RAT]	11.8285	5.77	1	3	3	6	1.08555e+06	520	56.1681	8.47021
D3ZAP9	Protein Gpd1l OS=Rattus norvegicus GN=Gpd1l PE=3 SV=1 - [D3ZAP9_RAT]	11.8098	12.82	1	4	4	7	2.68969e+06	351	38.0419	7.00537
G3V8Q2	Alpha-internexin OS=Rattus norvegicus GN=Ina PE=3 SV=1 - [G3V8Q2_RAT]	11.7768	9.29	1	1	5	6	1.42022e+07	506	56.2237	5.19873
A9UMV9	Ndufa7 protein OS=Rattus norvegicus GN=Ndufa7 PE=4 SV=1 - [A9UMV9_RAT]	11.641	35.71	1	5	5	5	3.69419e+06	112	12.4926	10.4771
D3ZFA8	Protein LOC100362366 OS=Rattus norvegicus GN=LOC100364909 PE=3 SV=1 - [D3ZFA8_RAT]	11.5992	28.15	8	4	4	6	4.33866e+06	135	15.4583	9.77393
P97576	GrpE protein homolog 1, mitochondrial OS=Rattus norvegicus GN=Grpel1 PE=1 SV=2 - [GRPE1_RAT]	11.5869	23.04	1	5	5	8	5.11385e+06	217	24.2819	8.38232
P07633	Propionyl-CoA carboxylase beta chain, mitochondrial OS=Rattus norvegicus GN=Pccb PE=2 SV=1 - [PCCB_RAT]	11.5742	2.96	2	1	1	3	907723	541	58.589	7.47412
P62762	Visinin-like protein 1 OS=Rattus norvegicus GN=Vsnl1 PE=1 SV=2 - [VISL1_RAT]	11.5486	16.23	4	3	3	5	1.54851e+06	191	22.128	5.14795
P32089	Tricarboxylate transport protein, mitochondrial OS=Rattus norvegicus GN=Slc25a1 PE=1 SV=1 - [TXTP_RAT]	11.5117	14.47	2	4	4	6	1.05484e+06	311	33.8138	9.86182
P85970	Actin-related protein 2/3 complex subunit 2 OS=Rattus norvegicus GN=Arpc2 PE=1 SV=1 - [ARPC2_RAT]	11.4868	20.33	1	7	7	10	7.49076e+06	300	34.3695	7.35693
Q497B0	Omega-amidase NIT2 OS=Rattus norvegicus GN=Nit2 PE=1 SV=1 - [NIT2_RAT]	11.4717	11.59	1	2	2	3	819544	276	30.6817	7.29834
D3ZYI0	Grancalcin (Predicted) OS=Rattus norvegicus GN=Gca PE=4 SV=2 - [D3ZYI0_RAT]	11.4432	13.64	1	3	3	5	6.21324e+06	220	24.5686	5.07178
Q9EQS0	Transaldolase OS=Rattus norvegicus GN=Taldo1 PE=1 SV=2 - [TALDO_RAT]	11.352	9.79	1	3	3	4	2.74949e+06	337	37.4365	7.03467
B2GUZ3	Mthfd1l protein OS=Rattus norvegicus GN=Mthfd1l PE=2 SV=1 - [B2GUZ3_RAT]	11.3281	4.5	1	4	4	5	821855	977	105.776	7.50342
D3ZVQ0	Ubiquitin carboxyl-terminal hydrolase OS=Rattus norvegicus GN=Usp5 PE=3 SV=1 - [D3ZVQ0_RAT]	11.2768	5.24	1	4	4	6	1.05342e+06	858	95.7183	5.0083
Q62991	Sec1 family domain-containing protein 1 OS=Rattus norvegicus GN=Scfd1 PE=1 SV=1 - [SCFD1_RAT]	11.2723	7.22	1	3	3	3	507464	637	72.2171	6.50732
F8WFS9	Beta-adducin OS=Rattus norvegicus GN=Add2 PE=4 SV=1 - [F8WFS9_RAT]	11.2581	7.03	3	4	4	4	893602	725	80.5262	5.97314
P08644-2	Isoform 2B of GTPase KRas OS=Rattus norvegicus GN=Kras - [RASK_RAT]	11.2506	20.21	4	2	3	4	3.40161e+06	188	21.4809	8.11865
Q5M821	Protein phosphatase 1H OS=Rattus norvegicus GN=Ppm1h PE=2 SV=2 - [PPM1H_RAT]	11.2415	6.82	3	3	3	5	794715	513	56.3447	6.72705
B5DFG2	Hnrnpl protein (Fragment) OS=Rattus norvegicus GN=Hnrnpl PE=2 SV=1 - [B5DFG2_RAT]	11.2209	10.16	5	6	6	9	3.18878e+06	571	61.945	7.12256
Q4KM74	Vesicle-trafficking protein SEC22b OS=Rattus norvegicus GN=Sec22b PE=1 SV=3 - [SC22B_RAT]	11.1367	11.16	1	2	2	3	2.02279e+06	215	24.7248	8.51416
Q7TNA8	L-lactate dehydrogenase OS=Rattus norvegicus GN=Ldhal6b PE=2 SV=1 - [Q7TNA8_RAT]	11.1281	4.71	2	1	2	6	1.82689e+07	382	42.0222	9.40771
B2RYG6	Ubiquitin thioesterase OTUB1 OS=Rattus norvegicus GN=Otub1 PE=1 SV=1 - [OTUB1_RAT]	11.0658	9.96	1	2	2	3	2.24438e+06	271	31.2504	4.94482
H1UBM5	Copine 6 protein OS=Rattus norvegicus GN=Cpne6 PE=2 SV=1 - [H1UBM5_RAT]	11.0503	4.71	11	2	3	5	2.28187e+06	552	61.1505	5.77002
D3ZT90	Glutaryl-Coenzyme A dehydrogenase (Predicted) OS=Rattus norvegicus GN=Gcdh PE=3 SV=1 - [D3ZT90_RAT]	11.0445	13.42	1	4	5	8	7.57368e+06	447	49.6815	8.71924
Q9JJ54-4	Isoform 4 of Heterogeneous nuclear ribonucleoprotein D0 OS=Rattus norvegicus GN=Hnrnpd - [HNRPD_RAT]	10.9867	11.23	11	3	3	5	1.8104e+06	285	30.451	8.41162
D4ABR6	Annexin (Fragment) OS=Rattus norvegicus GN=Anxa6 PE=2 SV=2 - [D4ABR6_RAT]	10.9581	6.41	3	4	4	6	1.60963e+06	671	75.5565	5.68115
B0BNB2	LOC687565 protein OS=Rattus norvegicus GN=LOC687565 PE=2 SV=1 - [B0BNB2_RAT]	10.9566	13.4	2	2	2	3	967717	194	21.735	5.2876
P51583	Multifunctional protein ADE2 OS=Rattus norvegicus GN=Paics PE=2 SV=3 - [PUR6_RAT]	10.9506	12.24	2	5	5	8	3.40742e+06	425	47.0661	7.69385
F1M572	Uncharacterized protein OS=Rattus norvegicus GN=Kat3 PE=4 SV=2 - [F1M572_RAT]	10.9277	10.36	2	4	4	5	3.50545e+06	444	50.0148	7.89893
G3V9R8	Heterogeneous nuclear ribonucleoprotein C OS=Rattus norvegicus GN=LOC100911576 PE=2 SV=2 - [G3V9R8_RAT]	10.9272	11.41	1	3	3	4	3.98662e+06	298	32.8371	4.99561
Q0D2L6	Protein Rragc OS=Rattus norvegicus GN=Rragc PE=2 SV=1 - [Q0D2L6_RAT]	10.8763	14.07	2	5	5	6	3.40813e+06	398	44.0788	5.09717
Q52KJ9	Protein Tmx1 OS=Rattus norvegicus GN=Tmx1 PE=2 SV=1 - [Q52KJ9_RAT]	10.8407	8.27	1	2	2	4	1.96138e+06	278	31.4147	5.30029
F1LT36	Protein RGD1564698 OS=Rattus norvegicus GN=RGD1564698 PE=4 SV=2 - [F1LT36_RAT]	10.7868	41.82	10	7	7	7	3.55415e+06	165	18.8808	10.0669
B2GV15	Dihydrolipoamide branched chain transacylase E2 OS=Rattus norvegicus GN=Dbt PE=2 SV=1 - [B2GV15_RAT]	10.7839	8.71	2	4	4	6	1.85378e+06	482	53.24	8.41162
Q63396	Activated RNA polymerase II transcriptional coactivator p15 OS=Rattus norvegicus GN=Sub1 PE=2 SV=3 - [TCP4_RAT]	10.7511	22.83	1	2	2	3	2.53247e+06	127	14.4324	9.59814
F1MAR6	Protein Prodh OS=Rattus norvegicus GN=Prodh PE=4 SV=2 - [F1MAR6_RAT]	10.7467	5.68	2	3	3	4	1.26417e+06	599	68.0513	7.26904
P13084-2	Isoform B23.2 of Nucleophosmin OS=Rattus norvegicus GN=Npm1 - [NPM_RAT]	10.7395	13.23	4	3	3	4	2.27671e+06	257	28.3677	4.69092
F1M964	Mitochondrial-processing peptidase subunit alpha OS=Rattus norvegicus GN=Pmpca PE=2 SV=1 - [F1M964_RAT]	10.7336	10.34	3	7	7	8	1.81081e+06	522	58.2066	7.92822
D3ZCH7	Adducin 3 (Gamma), isoform CRA_b OS=Rattus norvegicus GN=Add3 PE=2 SV=2 - [D3ZCH7_RAT]	10.7169	1.49	4	1	1	4	1.19797e+06	673	75.3283	6.43018
Q5XHY5	Threonine--tRNA ligase, cytoplasmic OS=Rattus norvegicus GN=Tars PE=2 SV=1 - [SYTC_RAT]	10.7102	6.19	1	4	4	5	1.78353e+06	695	80.5245	6.94678
B2RYX0	Naca protein OS=Rattus norvegicus GN=Naca PE=2 SV=1 - [B2RYX0_RAT]	10.6652	13.49	2	2	2	3	2.50513e+06	215	23.3697	4.56396
F1M8W5	Disintegrin and metalloproteinase domain-containing protein 10 (Fragment) OS=Rattus norvegicus GN=Adam10 PE=4 SV=2 - [F1M8W5_RAT]	10.6597	4.26	2	2	2	3	1.36547e+06	681	76.3167	7.6792
P15865	Histone H1.4 OS=Rattus norvegicus GN=Hist1h1e PE=1 SV=3 - [H14_RAT]	10.6437	9.59	3	2	2	5	7.38761e+06	219	21.974	11.1069
Q4V8F9	Hydroxysteroid dehydrogenase-like protein 2 OS=Rattus norvegicus GN=Hsdl2 PE=2 SV=1 - [HSDL2_RAT]	10.6432	7.82	1	4	4	4	2.41387e+06	524	58.3069	6.18896
Q62651	Delta(3,5)-Delta(2,4)-dienoyl-CoA isomerase, mitochondrial OS=Rattus norvegicus GN=Ech1 PE=1 SV=2 - [ECH1_RAT]	10.6121	11.31	1	4	4	6	6.65538e+06	327	36.1484	7.98682
P23978	Sodium- and chloride-dependent GABA transporter 1 OS=Rattus norvegicus GN=Slc6a1 PE=1 SV=1 - [SC6A1_RAT]	10.5598	3.51	1	1	1	3	1.04525e+06	599	66.9571	7.95752
P15651	Short-chain specific acyl-CoA dehydrogenase, mitochondrial OS=Rattus norvegicus GN=Acads PE=1 SV=2 - [ACADS_RAT]	10.5498	11.89	2	4	4	4	885617	412	44.737	8.27979
B0BN63	LOC681996 protein OS=Rattus norvegicus GN=LOC681996 PE=2 SV=1 - [B0BN63_RAT]	10.546	13.02	1	4	4	6	1.87948e+06	338	38.0802	5.52881
G3V9E4	Acylamino-acid-releasing enzyme OS=Rattus norvegicus GN=Apeh PE=4 SV=1 - [G3V9E4_RAT]	10.4894	2.05	2	1	1	3	845084	732	81.3154	5.73193
Q6P799	Serine--tRNA ligase, cytoplasmic OS=Rattus norvegicus GN=Sars PE=1 SV=3 - [SYSC_RAT]	10.4782	7.81	1	3	3	3	2.21801e+06	512	58.5508	6.18896
F7EPH4	Protein Ppa1 OS=Rattus norvegicus GN=Ppa1 PE=4 SV=1 - [F7EPH4_RAT]	10.4674	11.07	2	3	3	5	5.60961e+06	289	32.7501	5.46533
O35567	Bifunctional purine biosynthesis protein PURH OS=Rattus norvegicus GN=Atic PE=1 SV=2 - [PUR9_RAT]	10.4492	6.59	1	3	3	4	1.29988e+06	592	64.1682	7.13721
F1M7L6	Secretogranin III, isoform CRA_a OS=Rattus norvegicus GN=Scg3 PE=2 SV=2 - [F1M7L6_RAT]	10.4425	7.22	2	3	3	4	1.282e+06	471	53.2199	5.07178
P13852	Major prion protein OS=Rattus norvegicus GN=Prnp PE=1 SV=2 - [PRIO_RAT]	10.4231	9.06	1	2	2	4	2.1518e+06	254	27.7864	9.23193
F1LMM9	Elongation factor G, mitochondrial OS=Rattus norvegicus GN=Gfm1 PE=2 SV=1 - [F1LMM9_RAT]	10.4171	4.68	2	3	3	4	865983	748	83.2595	7.1665
P36506	Dual specificity mitogen-activated protein kinase kinase 2 OS=Rattus norvegicus GN=Map2k2 PE=2 SV=1 - [MP2K2_RAT]	10.3681	10.75	1	1	4	4	2.31971e+06	400	44.254	7.09326
B0BN18	Prefoldin subunit 2 OS=Rattus norvegicus GN=Pfdn2 PE=2 SV=1 - [PFD2_RAT]	10.3546	24.03	1	3	3	4	1.68969e+06	154	16.5696	6.58057
D3ZXR2	Protein Wdr52 (Fragment) OS=Rattus norvegicus GN=LOC100364695 PE=4 SV=2 - [D3ZXR2_RAT]	10.3388	0.83	1	1	2	6	7.36098e+06	1815	209.39	5.43994
D0UFD0	Prostate leucine zipper variant 2 OS=Rattus norvegicus GN=Tpd52 PE=2 SV=1 - [D0UFD0_RAT]	10.3384	23.21	2	4	4	4	845638	224	24.224	4.71631
D3ZW08	Adenylosuccinate lyase (Predicted) OS=Rattus norvegicus GN=Adsl PE=4 SV=1 - [D3ZW08_RAT]	10.2655	6.4	1	3	3	4	2.5318e+06	484	54.8169	7.10791
P40307	Proteasome subunit beta type-2 OS=Rattus norvegicus GN=Psmb2 PE=1 SV=1 - [PSB2_RAT]	10.2529	11.44	1	2	2	4	1.42303e+06	201	22.8977	7.44482
P14841	Cystatin-C OS=Rattus norvegicus GN=Cst3 PE=1 SV=2 - [CYTC_RAT]	10.2448	24.29	2	3	3	4	1.34378e+07	140	15.4268	9.21729
P62836	Ras-related protein Rap-1A OS=Rattus norvegicus GN=Rap1a PE=1 SV=1 - [RAP1A_RAT]	10.2163	16.3	3	1	3	4	3.82615e+06	184	20.9737	6.66846
Q5XI19	Fermitin family homolog 2 (Drosophila) OS=Rattus norvegicus GN=Fermt2 PE=2 SV=1 - [Q5XI19_RAT]	10.201	2.94	1	2	2	5	697422	680	77.8255	6.69775
D3ZD23	ATP-binding cassette, sub-family E (OABP), member 1 OS=Rattus norvegicus GN=Abce1 PE=3 SV=1 - [D3ZD23_RAT]	10.128	5.68	1	3	3	5	1.40754e+06	599	67.257	8.33838
P11608	ATP synthase protein 8 OS=Rattus norvegicus GN=Mt-atp8 PE=1 SV=1 - [ATP8_RAT]	10.0334	26.87	1	2	2	10	354908	67	7.63698	9.31982
Q7M0F1	Glutathione transferase 3 (Fragments) OS=Rattus norvegicus PE=1 SV=1 - [Q7M0F1_RAT]	10.0279	30.43	1	1	4	7	8.48426e+06	115	13.7327	5.26221
P20717	Protein-arginine deiminase type-2 OS=Rattus norvegicus GN=Padi2 PE=1 SV=1 - [PADI2_RAT]	10.0159	4.66	2	3	3	5	947278	665	75.3081	5.47803
B2RYR3	Pycr1 protein (Fragment) OS=Rattus norvegicus GN=Pycr1 PE=2 SV=1 - [B2RYR3_RAT]	10.0099	10.53	2	1	3	4	4.16637e+06	285	29.6735	7.04932
Q6AZ50	Ubiquitin-like-conjugating enzyme ATG3 OS=Rattus norvegicus GN=Atg3 PE=2 SV=1 - [ATG3_RAT]	9.9975	4.14	1	1	1	4	550838	314	35.7995	4.7417
Q62636	Ras-related protein Rap-1b OS=Rattus norvegicus GN=Rap1b PE=2 SV=2 - [RAP1B_RAT]	9.98182	16.3	3	1	3	4	4.59153e+06	184	20.7846	5.78271
P52296	Importin subunit beta-1 OS=Rattus norvegicus GN=Kpnb1 PE=1 SV=1 - [IMB1_RAT]	9.98155	4.11	2	3	3	4	1.46286e+06	875	97.062	4.76709
Q8R3Z7	EH-domain containing 4 OS=Rattus norvegicus GN=Ehd4 PE=2 SV=1 - [Q8R3Z7_RAT]	9.91432	5.91	1	2	3	5	1.946e+06	541	61.4285	6.75635
P0C1X8	AP2-associated protein kinase 1 OS=Rattus norvegicus GN=Aak1 PE=1 SV=1 - [AAK1_RAT]	9.90025	1.56	2	1	1	3	412661	962	103.697	6.50732
Q9EPH1-2	Isoform 2 of Alpha-1B-glycoprotein OS=Rattus norvegicus GN=A1bg - [A1BG_RAT]	9.88651	9.73	2	4	4	5	1.79367e+06	473	52.4635	6.60986
Q5M7W5-2	Isoform 2 of Microtubule-associated protein 4 OS=Rattus norvegicus GN=Map4 - [MAP4_RAT]	9.86116	6.1	2	5	5	5	1.2009e+06	983	102.777	4.57666
Q505J6	Mitochondrial glutamate carrier 2 OS=Rattus norvegicus GN=Slc25a18 PE=2 SV=2 - [GHC2_RAT]	9.84475	11.88	1	2	4	7	7.24533e+06	320	34.1478	9.17334
D4A3C2	Protein RGD1304884 OS=Rattus norvegicus GN=RGD1304884 PE=4 SV=1 - [D4A3C2_RAT]	9.82814	6.39	1	2	2	3	1.08987e+06	407	46.2462	5.021
P00787	Cathepsin B OS=Rattus norvegicus GN=Ctsb PE=1 SV=2 - [CATB_RAT]	9.80854	12.98	2	3	3	5	2.52804e+06	339	37.4456	5.60498
P09330	Ribose-phosphate pyrophosphokinase 2 OS=Rattus norvegicus GN=Prps2 PE=1 SV=3 - [PRPS2_RAT]	9.77474	12.89	1	1	3	5	3.21307e+06	318	34.791	6.60986
P17475	Alpha-1-antiproteinase OS=Rattus norvegicus GN=Serpina1 PE=1 SV=2 - [A1AT_RAT]	9.76073	5.6	2	2	2	3	903003	411	46.1065	6.07471
G3V822	Carboxylesterase 1D OS=Rattus norvegicus GN=Ces1d PE=4 SV=2 - [G3V822_RAT]	9.75927	6.22	3	3	3	4	605394	563	61.9396	6.53662
Q4FZS2	Budding uninhibited by benzimidazoles 3 homolog (S. cerevisiae) OS=Rattus norvegicus GN=Bub3 PE=2 SV=1 - [Q4FZS2_RAT]	9.75516	11.35	3	3	3	4	1.34767e+06	326	36.9311	6.84424
Q5U2N2	Ubiquitin carboxyl-terminal hydrolase OS=Rattus norvegicus GN=Usp14 PE=2 SV=1 - [Q5U2N2_RAT]	9.72291	12.17	1	5	5	5	2.05155e+06	493	55.9409	5.19873
B2GUV5	ATPase, H transporting, lysosomal V1 subunit G1 OS=Rattus norvegicus GN=Atp6v1g1 PE=4 SV=1 - [B2GUV5_RAT]	9.68757	9.32	1	1	1	3	1.31282e+06	118	13.702	7.28369
Q9ES21	Phosphatidylinositide phosphatase SAC1 OS=Rattus norvegicus GN=Sacm1l PE=1 SV=1 - [SAC1_RAT]	9.68099	4.77	1	3	3	4	1.47662e+06	587	66.996	7.28369
D3ZE32	Protein LOC361414 OS=Rattus norvegicus GN=LOC361414 PE=4 SV=2 - [D3ZE32_RAT]	9.66994	9.38	2	4	4	6	6.1086e+06	416	45.651	5.0083
Q6TUG0	DnaJ homolog subfamily B member 11 OS=Rattus norvegicus GN=Dnajb11 PE=2 SV=1 - [DJB11_RAT]	9.6197	11.17	1	3	3	4	1.31036e+06	358	40.4697	6.31592
D3ZCZ9	Protein LOC100912599 OS=Rattus norvegicus GN=LOC679739 PE=4 SV=1 - [D3ZCZ9_RAT]	9.61501	19.83	2	2	2	4	2.73189e+06	116	13.0317	9.21729
P83732	60S ribosomal protein L24 OS=Rattus norvegicus GN=Rpl24 PE=1 SV=1 - [RL24_RAT]	9.58543	8.28	1	1	1	3	2.03393e+06	157	17.7679	11.2534
F1LXA0	NADH dehydrogenase (Ubiquinone) 1 alpha subcomplex, 12 (Predicted), isoform CRA_b OS=Rattus norvegicus GN=Ndufa12 PE=4 SV=2 - [F1LXA0_RAT]	9.58326	17.93	1	2	2	3	3.57024e+06	145	17.1667	9.70068
P63088	Serine/threonine-protein phosphatase PP1-gamma catalytic subunit OS=Rattus norvegicus GN=Ppp1cc PE=1 SV=1 - [PP1G_RAT]	9.58229	6.5	4	3	3	5	1.76642e+06	323	36.9597	6.53662
Q5FVQ4	Malectin OS=Rattus norvegicus GN=Mlec PE=2 SV=1 - [MLEC_RAT]	9.54948	8.59	1	2	2	3	1.75067e+06	291	32.3978	5.5542
Q9WU82	Catenin beta-1 OS=Rattus norvegicus GN=Ctnnb1 PE=1 SV=1 - [CTNB1_RAT]	9.47579	3.97	1	3	3	4	1.27435e+06	781	85.4002	5.85889
Q6AXS5-2	Isoform 2 of Plasminogen activator inhibitor 1 RNA-binding protein OS=Rattus norvegicus GN=Serbp1 - [PAIRB_RAT]	9.46227	11.48	2	3	3	3	968308	392	42.9585	8.44092
Q3KRD8	Eukaryotic translation initiation factor 6 OS=Rattus norvegicus GN=Eif6 PE=2 SV=1 - [IF6_RAT]	9.45648	10.2	1	2	2	3	980323	245	26.5542	4.7417
Q9WUS0	Adenylate kinase isoenzyme 4, mitochondrial OS=Rattus norvegicus GN=Ak4 PE=2 SV=1 - [KAD4_RAT]	9.43477	9.42	1	2	2	4	2.95772e+06	223	25.1873	8.01611
P35565	Calnexin OS=Rattus norvegicus GN=Canx PE=1 SV=1 - [CALX_RAT]	9.37454	3.21	1	2	2	4	1.14617e+06	591	67.2126	4.62744
D3ZLK9	ATP-dependent (S)-NAD(P)H-hydrate dehydratase OS=Rattus norvegicus GN=Carkd PE=3 SV=1 - [D3ZLK9_RAT]	9.34729	17.43	2	4	4	4	2.54417e+06	327	34.9401	7.94287
B0K014	D-tyrosyl-tRNA(Tyr) deacylase OS=Rattus norvegicus GN=Dtd1 PE=2 SV=1 - [B0K014_RAT]	9.33536	17.22	5	2	3	4	918101	209	23.3799	7.86963
Q5XFW8	Protein SEC13 homolog OS=Rattus norvegicus GN=Sec13 PE=1 SV=1 - [SEC13_RAT]	9.31868	12.11	1	3	3	5	3.09345e+06	322	35.5251	5.37646
E2RUH2	Protein LOC100360501 OS=Rattus norvegicus GN=LOC100360501 PE=2 SV=1 - [E2RUH2_RAT]	9.23511	9.65	2	4	4	4	2.17455e+06	456	49.8871	4.79248
P85969	Beta-soluble NSF attachment protein OS=Rattus norvegicus GN=Napb PE=1 SV=1 - [SNAB_RAT]	9.22174	10.44	2	2	3	4	2.74306e+06	297	33.4485	5.46533
F1LX22	Uncharacterized protein OS=Rattus norvegicus PE=2 SV=2 - [F1LX22_RAT]	9.19782	8.44	2	2	3	4	783907	403	45.7131	6.87354
Q9ERH3-2	Isoform 2 of WD repeat-containing protein 7 OS=Rattus norvegicus GN=Wdr7 - [WDR7_RAT]	9.16723	0.89	2	1	1	3	752413	1457	160.091	7.00537
G3V8Z9	COP9 (Constitutive photomorphogenic) homolog, subunit 7a (Arabidopsis thaliana) (Predicted) OS=Rattus norvegicus GN=Cops7a PE=4 SV=1 - [G3V8Z9_RAT]	9.16019	9.45	3	2	2	3	2.09928e+06	275	30.201	7.86963
P06866	Haptoglobin OS=Rattus norvegicus GN=Hp PE=1 SV=3 - [HPT_RAT]	9.13601	7.49	2	2	2	3	1.63177e+06	347	38.5385	6.53662
Q5U300	Ubiquitin-like modifier-activating enzyme 1 OS=Rattus norvegicus GN=Uba1 PE=1 SV=1 - [UBA1_RAT]	9.13099	3.88	3	3	3	4	780813	1058	117.713	5.56689
P03889	NADH-ubiquinone oxidoreductase chain 1 OS=Rattus norvegicus GN=Mtnd1 PE=1 SV=2 - [NU1M_RAT]	9.12537	2.83	1	1	1	4	5.49405e+06	318	36.1529	6.93213
P85968	6-phosphogluconate dehydrogenase, decarboxylating OS=Rattus norvegicus GN=Pgd PE=1 SV=1 - [6PGD_RAT]	9.10101	7.66	3	3	3	6	2.95593e+06	483	53.202	7.02002
Q63089-2	Isoform 2 of Solute carrier family 22 member 1 OS=Rattus norvegicus GN=Slc22a1 - [S22A1_RAT]	9.08751	3.72	2	1	1	5	4.22644e+06	430	47.646	8.99756
B2RYP4	Protein Snx2 OS=Rattus norvegicus GN=Snx2 PE=2 SV=1 - [B2RYP4_RAT]	9.08092	7.13	1	3	3	4	1.1428e+06	519	58.4947	5.12256
D3ZJH9	Malic enzyme OS=Rattus norvegicus GN=Me2 PE=3 SV=1 - [D3ZJH9_RAT]	9.05342	7.19	1	3	3	4	758310	584	65.3097	7.75244
Q08163	Adenylyl cyclase-associated protein 1 OS=Rattus norvegicus GN=Cap1 PE=1 SV=3 - [CAP1_RAT]	9.04272	7.59	2	3	3	4	2.47226e+06	474	51.5565	7.51807
B2RYI2	Protein Srp68 OS=Rattus norvegicus GN=Srp68 PE=2 SV=1 - [B2RYI2_RAT]	8.97884	2.08	1	1	1	3	620012	625	70.4483	8.57275
Q5I0H9	Protein disulfide-isomerase A5 OS=Rattus norvegicus GN=Pdia5 PE=2 SV=1 - [PDIA5_RAT]	8.97319	6.38	2	3	3	4	1.4637e+06	517	59.361	7.37158
Q921A2	Proton myo-inositol cotransporter OS=Rattus norvegicus GN=Slc2a13 PE=2 SV=2 - [MYCT_RAT]	8.97193	6.91	1	3	3	4	494756	637	69.105	6.56592
P20788	Cytochrome b-c1 complex subunit Rieske, mitochondrial OS=Rattus norvegicus GN=Uqcrfs1 PE=1 SV=2 - [UCRI_RAT]	8.94195	11.31	1	3	3	7	3.56425e+06	274	29.4272	8.86572
O08628	Procollagen C-endopeptidase enhancer 1 OS=Rattus norvegicus GN=Pcolce PE=2 SV=1 - [PCOC1_RAT]	8.93491	5.56	2	2	2	4	1.06133e+06	468	50.153	8.06006
D3ZLA3	Copine 3 protein OS=Rattus norvegicus GN=Cpne3 PE=2 SV=1 - [D3ZLA3_RAT]	8.91014	3.38	12	1	2	4	2.71777e+06	533	59.648	5.68115
P62250	40S ribosomal protein S16 OS=Rattus norvegicus GN=Rps16 PE=1 SV=2 - [RS16_RAT]	8.89842	19.86	7	3	3	4	3.1201e+06	146	16.435	10.2134
P48004-2	Isoform RC6-IS of Proteasome subunit alpha type-7 OS=Rattus norvegicus GN=Psma7 - [PSA7_RAT]	8.8931	10.48	4	2	2	3	1.54178e+06	248	27.7666	8.67529
Q5RK07	Igh-6 protein (Fragment) OS=Rattus norvegicus GN=Igh-6 PE=2 SV=1 - [Q5RK07_RAT]	8.87146	6.47	7	2	2	4	2.15069e+06	371	40.8516	7.21045
Q641Y8	ATP-dependent RNA helicase DDX1 OS=Rattus norvegicus GN=Ddx1 PE=2 SV=1 - [DDX1_RAT]	8.87101	7.7	2	5	5	5	1.26798e+06	740	82.4448	7.2251
Q6AY30	Saccharopine dehydrogenase-like oxidoreductase OS=Rattus norvegicus GN=Sccpdh PE=2 SV=1 - [SCPDL_RAT]	8.82694	6.99	4	3	3	5	3.32485e+06	429	47.0581	8.83643
F1M6F6	Protein Asap2 (Fragment) OS=Rattus norvegicus GN=Asap2 PE=4 SV=2 - [F1M6F6_RAT]	8.75691	0.87	3	1	1	4	9.3752e+07	922	102.694	6.68311
P32232-2	Isoform III of Cystathionine beta-synthase OS=Rattus norvegicus GN=Cbs - [CBS_RAT]	8.74333	5.48	3	3	3	4	959738	547	60.0656	6.60986
G3V741	Phosphate carrier protein, mitochondrial OS=Rattus norvegicus GN=Slc25a3 PE=3 SV=1 - [G3V741_RAT]	8.65787	5.34	3	2	2	4	1.49701e+07	356	39.5054	9.26123
D3ZC90	Protein RGD1564809 (Fragment) OS=Rattus norvegicus GN=Fsd1l PE=4 SV=2 - [D3ZC90_RAT]	8.6299	7.44	2	3	3	6	1.81054e+06	457	51.5158	6.93213
Q9WV25-2	Isoform 2 of Poly(U)-binding-splicing factor PUF60 OS=Rattus norvegicus GN=Puf60 - [PUF60_RAT]	8.58472	5.12	2	2	2	3	3.07344e+06	547	58.508	5.35107
P84817-3	Isoform 3 of Mitochondrial fission 1 protein OS=Rattus norvegicus GN=Fis1 - [FIS1_RAT]	8.58063	17.24	3	2	2	3	2.47899e+06	145	16.2405	9.24658
M0R8T2	Uncharacterized protein OS=Rattus norvegicus PE=4 SV=1 - [M0R8T2_RAT]	8.57849	6.65	2	5	5	5	747858	902	98.4831	5.5415
Q63016	Large neutral amino acids transporter small subunit 1 OS=Rattus norvegicus GN=Slc7a5 PE=1 SV=2 - [LAT1_RAT]	8.55171	5.27	1	2	2	3	1.09562e+06	512	55.8667	7.89893
Q7TP15	S-methyl-5'-thioadenosine phosphorylase OS=Rattus norvegicus GN=Mtap PE=2 SV=1 - [Q7TP15_RAT]	8.542	7.16	1	2	2	3	1.32091e+06	391	43.052	8.1333
Q99N27	Sorting nexin-1 OS=Rattus norvegicus GN=Snx1 PE=1 SV=1 - [SNX1_RAT]	8.52023	5.94	1	3	3	4	1.35238e+06	522	59.0078	5.22412
Q63041	Alpha-1-macroglobulin OS=Rattus norvegicus GN=A1m PE=1 SV=1 - [A1M_RAT]	8.50613	2.6	1	4	4	6	851338	1500	167.019	6.90283
Q63965	Sideroflexin-1 OS=Rattus norvegicus GN=Sfxn1 PE=2 SV=4 - [SFXN1_RAT]	8.49533	6.83	2	2	2	4	2.42367e+06	322	35.5232	9.05615
Q71SY3	Translin OS=Rattus norvegicus GN=Tsn PE=2 SV=1 - [Q71SY3_RAT]	8.47455	12.28	4	3	3	4	2.79439e+06	228	26.1547	6.44287
Q5BJU0	Protein Rras2 OS=Rattus norvegicus GN=Rras2 PE=2 SV=1 - [Q5BJU0_RAT]	8.46992	11.27	2	2	2	3	2.6442e+06	204	23.3847	6.01123
F1LUV9	Neural cell adhesion molecule 1 (Fragment) OS=Rattus norvegicus GN=Ncam1 PE=2 SV=2 - [F1LUV9_RAT]	8.45389	2.86	4	2	2	3	1.01242e+06	838	92.254	4.90674
Q5RKI0	WD repeat-containing protein 1 OS=Rattus norvegicus GN=Wdr1 PE=1 SV=3 - [WDR1_RAT]	8.44146	3.8	1	2	2	3	3.14227e+06	606	66.1399	6.62451
P61621	Protein transport protein Sec61 subunit alpha isoform 1 OS=Rattus norvegicus GN=Sec61a1 PE=2 SV=2 - [S61A1_RAT]	8.44032	6.09	2	3	3	5	4.14882e+06	476	52.2305	8.06006
Q924M6	Apoptosis-inducing factor OS=Rattus norvegicus GN=Aifm1 PE=2 SV=1 - [Q924M6_RAT]	8.43805	6.09	2	3	3	3	807456	608	66.0785	8.89502
Q32PW9	Psmc6 protein (Fragment) OS=Rattus norvegicus GN=Psmc6 PE=2 SV=1 - [Q32PW9_RAT]	8.43621	6.04	2	2	2	3	2.66641e+06	381	43.2607	7.48877
Q6P9U8	Eukaryotic translation initiation factor 3 subunit H OS=Rattus norvegicus GN=Eif3h PE=2 SV=1 - [EIF3H_RAT]	8.40546	5.4	1	1	1	2	773021	352	39.88	6.66846
Q6P6Q7	Signal transducer and activator of transcription 1 OS=Rattus norvegicus GN=Stat1 PE=2 SV=1 - [Q6P6Q7_RAT]	8.40034	3.09	5	2	2	4	1.3795e+06	712	83.0583	6.15088
D3Z8J0	Protein RGD1564425 OS=Rattus norvegicus GN=RGD1564425 PE=4 SV=1 - [D3Z8J0_RAT]	8.36229	12.2	3	2	2	3	761872	205	23.0305	6.18896
Q5U2S7	Proteasome (Prosome, macropain) 26S subunit, non-ATPase, 3 OS=Rattus norvegicus GN=Psmd3 PE=2 SV=1 - [Q5U2S7_RAT]	8.33974	6.98	1	4	4	7	2.06837e+06	530	60.6503	8.44092
F2Z3T7	Isochorismatase domain-containing protein 1 OS=Rattus norvegicus GN=Isoc1 PE=4 SV=1 - [F2Z3T7_RAT]	8.31214	8.42	2	2	2	3	2.45638e+06	297	32.012	7.38623
B1H263	RGD1307041 protein (Fragment) OS=Rattus norvegicus GN=RGD1307041 PE=2 SV=1 - [B1H263_RAT]	8.3057	3.02	2	1	1	3	1.0538e+06	398	45.9448	8.52881
D4ADE8	DEAD/H (Asp-Glu-Ala-Asp/His) box polypeptide 3, X-linked OS=Rattus norvegicus GN=Ddx3x PE=3 SV=2 - [D4ADE8_RAT]	8.3017	8.04	3	2	2	3	1.09677e+06	311	34.3199	7.02002
D4A7V1	Uncharacterized protein OS=Rattus norvegicus PE=4 SV=2 - [D4A7V1_RAT]	8.27605	5.2	2	2	2	4	3.0114e+06	404	44.7769	5.68115
O89049	Thioredoxin reductase 1, cytoplasmic OS=Rattus norvegicus GN=Txnrd1 PE=1 SV=5 - [TRXR1_RAT]	8.26053	4.61	1	2	2	3	1.75744e+06	499	54.6367	6.46826
P62198	26S protease regulatory subunit 8 OS=Rattus norvegicus GN=Psmc5 PE=1 SV=1 - [PRS8_RAT]	8.21474	14.29	1	4	5	5	2.61171e+06	406	45.5971	7.54736
D3ZBM3	Ferrochelatase OS=Rattus norvegicus GN=Fech PE=3 SV=1 - [D3ZBM3_RAT]	8.16091	9	1	3	3	4	1.16006e+06	422	47.5213	8.71924
O35355	Guanine nucleotide-binding protein subunit gamma (Fragment) OS=Rattus norvegicus GN=Gng2 PE=2 SV=1 - [O35355_RAT]	8.11655	44.44	3	1	1	3	8.58152e+06	36	3.93802	7.18115
B2RYL9	Parvb protein (Fragment) OS=Rattus norvegicus GN=Parvb PE=2 SV=1 - [B2RYL9_RAT]	8.08557	14.46	2	2	2	3	728160	166	19.2279	9.75928
B1H2A2	Fsd1 protein OS=Rattus norvegicus GN=Fsd1 PE=2 SV=1 - [B1H2A2_RAT]	8.08211	7.26	2	3	3	5	1.3024e+06	496	55.592	7.28369
Q4KM69	COP9 (Constitutive photomorphogenic) homolog, subunit 5 (Arabidopsis thaliana) OS=Rattus norvegicus GN=Cops5 PE=2 SV=1 - [Q4KM69_RAT]	8.0766	13.17	1	4	4	5	2.17137e+06	334	37.5547	6.53662
Q63475	Receptor-type tyrosine-protein phosphatase N2 OS=Rattus norvegicus GN=Ptprn2 PE=2 SV=1 - [PTPR2_RAT]	8.07635	4.18	1	3	4	5	2.7828e+06	1004	111.794	5.73193
B5DEQ4	Protein Snrpb2 OS=Rattus norvegicus GN=Snrpb2 PE=2 SV=1 - [B5DEQ4_RAT]	8.0681	16	1	2	4	4	2.34388e+06	225	25.336	9.71533
B2RZ66	Protein Srp19 OS=Rattus norvegicus GN=Srp19 PE=2 SV=1 - [B2RZ66_RAT]	8.06583	11.11	1	2	2	3	623918	144	16.1274	9.84717
D4A8N1	Protein Dpm1 OS=Rattus norvegicus GN=Dpm1 PE=4 SV=1 - [D4A8N1_RAT]	8.03381	8.46	1	2	2	3	1.8166e+06	260	29.2315	9.49561
B5DEP0	Dguok protein OS=Rattus norvegicus GN=Dguok PE=2 SV=1 - [B5DEP0_RAT]	8.01014	14.44	2	2	3	4	5.61715e+06	180	21.4557	5.98584
F1M164	Protein Dmxl2-ps1 (Fragment) OS=Rattus norvegicus GN=Dmxl2-ps1 PE=4 SV=2 - [F1M164_RAT]	7.96549	0.68	2	1	1	3	423559	2222	247.947	6.30322
Q5M7A7	CB1 cannabinoid receptor-interacting protein 1 OS=Rattus norvegicus GN=Cnrip1 PE=1 SV=1 - [CNRP1_RAT]	7.95101	13.41	1	2	2	4	6.85435e+06	164	18.6466	7.85498
Q5XIC1	Mannose-1-phosphate guanyltransferase alpha OS=Rattus norvegicus GN=Gmppa PE=2 SV=1 - [GMPPA_RAT]	7.92178	6.9	1	2	2	3	1.05374e+06	420	46.1621	7.40088
D3ZZC1	Protein Txndc5 OS=Rattus norvegicus GN=Txndc5 PE=3 SV=1 - [D3ZZC1_RAT]	7.9111	8.15	1	3	3	3	1.55487e+06	417	46.324	5.88428
P61227	Ras-related protein Rap-2b OS=Rattus norvegicus GN=Rap2b PE=2 SV=1 - [RAP2B_RAT]	7.90697	18.03	3	3	3	4	3.04045e+06	183	20.4912	4.80518
D3ZQD3	Oxoglutarate dehydrogenase-like (Predicted), isoform CRA_a OS=Rattus norvegicus GN=Ogdhl PE=4 SV=1 - [D3ZQD3_RAT]	7.90456	4.76	1	2	5	6	5.09661e+06	1029	116.638	6.87354
P12711	Alcohol dehydrogenase class-3 OS=Rattus norvegicus GN=Adh5 PE=1 SV=2 - [ADHX_RAT]	7.84449	4.55	2	1	1	3	1.79765e+06	374	39.5502	7.48877
P13668	Stathmin OS=Rattus norvegicus GN=Stmn1 PE=1 SV=2 - [STMN1_RAT]	7.84394	15.44	2	2	2	4	441363	149	17.2779	5.97314
D3ZI49	Stathmin OS=Rattus norvegicus GN=Stmn3 PE=2 SV=1 - [D3ZI49_RAT]	7.8352	5.46	1	1	1	3	750573	183	21.339	8.38232
P41542	General vesicular transport factor p115 OS=Rattus norvegicus GN=Uso1 PE=1 SV=1 - [USO1_RAT]	7.81094	2.71	1	2	2	3	677228	959	107.096	4.95752
Q91Y81	Septin-2 OS=Rattus norvegicus GN=Sept2 PE=1 SV=1 - [SEPT2_RAT]	7.80641	9.14	1	2	2	2	3.28526e+06	361	41.5663	6.59521
P11962	Glycoprotein hormones alpha chain OS=Rattus norvegicus GN=Cga PE=2 SV=1 - [GLHA_RAT]	7.79403	12.5	2	1	1	2	3.84719e+06	120	13.4435	8.52881
D4A0T0	Protein Ndufb10 OS=Rattus norvegicus GN=Ndufb10 PE=4 SV=1 - [D4A0T0_RAT]	7.7702	18.75	2	3	3	4	1.2089e+06	176	20.8454	7.69385
B5DF91	ELAV (Embryonic lethal, abnormal vision, Drosophila)-like 1 (Hu antigen R) OS=Rattus norvegicus GN=Elavl1 PE=2 SV=1 - [B5DF91_RAT]	7.72457	12.88	2	4	4	4	1.4582e+06	326	36.1461	9.0415
Q5XIG8	Serine-threonine kinase receptor-associated protein OS=Rattus norvegicus GN=Strap PE=1 SV=1 - [STRAP_RAT]	7.70018	10.29	2	3	3	3	1.20273e+06	350	38.432	5.12256
P36876	Serine/threonine-protein phosphatase 2A 55 kDa regulatory subunit B alpha isoform OS=Rattus norvegicus GN=Ppp2r2a PE=2 SV=1 - [2ABA_RAT]	7.6829	4.92	3	2	2	3	747212	447	51.6455	6.20166
P0CG51	Polyubiquitin-B OS=Rattus norvegicus GN=Ubb PE=1 SV=1 - [UBB_RAT]	7.68044	32.79	10	2	2	3	1.11061e+07	305	34.3475	7.53271
M0RC91	Protein LOC100910474 OS=Rattus norvegicus GN=LOC100910474 PE=4 SV=1 - [M0RC91_RAT]	7.67259	13.91	6	2	2	3	2.17759e+06	151	17.2253	4.729
G3V644	NADH dehydrogenase (Ubiquinone) flavoprotein 3-like, isoform CRA_a OS=Rattus norvegicus GN=Ndufv3 PE=4 SV=1 - [G3V644_RAT]	7.61966	5.9	2	1	1	3	667181	458	49.2702	8.83643
B3VQJ0	Glutamate decarboxylase 1 variant GAD67NT OS=Rattus norvegicus GN=Gad1 PE=2 SV=1 - [B3VQJ0_RAT]	7.58471	4.95	2	2	2	3	1.28884e+06	444	49.9802	7.06396
B6DTP5	DEAD (Asp-Glu-Ala-Asp) box polypeptide 5 (Fragment) OS=Rattus norvegicus GN=Ddx5 PE=2 SV=1 - [B6DTP5_RAT]	7.57516	7.17	3	4	4	4	2.61335e+06	614	69.0687	8.85107
D3ZUB0	Protein Rcn1 OS=Rattus norvegicus GN=Rcn1 PE=4 SV=1 - [D3ZUB0_RAT]	7.55573	8.31	2	2	2	2	1.93861e+06	325	38.0666	4.81787
O35964	Endophilin-A2 OS=Rattus norvegicus GN=Sh3gl1 PE=1 SV=1 - [SH3G1_RAT]	7.55447	7.34	1	1	3	5	6.41314e+06	368	41.4662	5.60498
P70470	Acyl-protein thioesterase 1 OS=Rattus norvegicus GN=Lypla1 PE=1 SV=1 - [LYPA1_RAT]	7.53136	9.13	1	2	2	3	2.0564e+06	230	24.6923	6.50732
Q5FWY9	Col4a1 protein (Fragment) OS=Rattus norvegicus GN=Col4a1 PE=2 SV=1 - [Q5FWY9_RAT]	7.52355	14.83	3	3	3	6	983805	263	28.5345	7.78174
Q19LA7	Vesicle-associated membrane protein 2 (Fragment) OS=Rattus norvegicus GN=Vamp2 PE=2 SV=1 - [Q19LA7_RAT]	7.51104	48.57	4	1	1	2	3.68452e+06	35	4.03711	9.31982
F1LQQ1	Malic enzyme (Fragment) OS=Rattus norvegicus GN=Me1 PE=2 SV=2 - [F1LQQ1_RAT]	7.49555	5.1	2	2	2	3	338520	549	61.0735	5.92236
O70534	Delta-like 1 homolog (Drosophila) OS=Rattus norvegicus GN=Dlk1 PE=2 SV=1 - [O70534_RAT]	7.48705	5.48	2	2	2	3	2.30725e+06	383	41.1213	5.75732
P27139	Carbonic anhydrase 2 OS=Rattus norvegicus GN=Ca2 PE=1 SV=2 - [CAH2_RAT]	7.48007	3.85	1	1	1	3	4.96672e+06	260	29.0956	7.40088
P04961	Proliferating cell nuclear antigen OS=Rattus norvegicus GN=Pcna PE=1 SV=1 - [PCNA_RAT]	7.46111	16.48	1	3	3	4	574148	261	28.7303	4.69092
F1LQY6	EF hand calcium binding protein 2 OS=Rattus norvegicus GN=Necab2 PE=4 SV=2 - [F1LQY6_RAT]	7.43392	3.98	2	1	1	2	718506	352	39.4236	4.83057
B2RZ15	RGD1306508 protein (Fragment) OS=Rattus norvegicus GN=Erlec1 PE=2 SV=1 - [B2RZ15_RAT]	7.38636	13.51	2	2	2	3	819020	148	17.1767	7.45947
P50503	Hsc70-interacting protein OS=Rattus norvegicus GN=St13 PE=1 SV=1 - [F10A1_RAT]	7.38254	10.05	1	3	3	3	1.81384e+06	368	41.2534	5.38916
D3ZNQ6	Protein Ube2m OS=Rattus norvegicus GN=Ube2m PE=3 SV=1 - [D3ZNQ6_RAT]	7.37678	17.49	1	3	3	4	2.01172e+06	183	20.8866	7.69385
F1LVX3	RCG55853, isoform CRA_b OS=Rattus norvegicus GN=rCG_55853 PE=4 SV=2 - [F1LVX3_RAT]	7.37412	8.52	1	2	2	3	446015	270	31.1231	8.30908
Q5XI77	Annexin OS=Rattus norvegicus GN=Anxa11 PE=2 SV=1 - [Q5XI77_RAT]	7.29322	7.16	1	3	3	3	1.46286e+06	503	54.1258	7.6499
P23764	Glutathione peroxidase 3 OS=Rattus norvegicus GN=Gpx3 PE=2 SV=2 - [GPX3_RAT]	7.27736	12.83	1	2	2	3	2.87835e+06	226	25.4088	8.11865
P50398	Rab GDP dissociation inhibitor alpha OS=Rattus norvegicus GN=Gdi1 PE=1 SV=1 - [GDIA_RAT]	7.27591	9.4	1	1	3	4	1.84855e+06	447	50.5042	5.13525
B0BNN0	Tsta3 protein OS=Rattus norvegicus GN=Tsta3 PE=2 SV=1 - [B0BNN0_RAT]	7.26078	10.07	2	2	2	2	1.23102e+06	278	30.9145	6.60986
Q5U2Z3	Nucleosome assembly protein 1-like 4 OS=Rattus norvegicus GN=Nap1l4 PE=2 SV=1 - [NP1L4_RAT]	7.24759	5.7	1	2	2	3	1.07938e+06	386	43.8895	4.67822
Q3B8P5	Psmd8 protein (Fragment) OS=Rattus norvegicus GN=Psmd8 PE=2 SV=1 - [Q3B8P5_RAT]	7.24208	5.96	3	2	2	4	1.76618e+06	285	32.3167	6.37939
Q76EQ0	Serine racemase OS=Rattus norvegicus GN=Srr PE=1 SV=1 - [SRR_RAT]	7.23848	4.8	1	1	1	2	392483	333	35.6707	6.02393
Q99MZ8	LIM and SH3 domain protein 1 OS=Rattus norvegicus GN=Lasp1 PE=1 SV=1 - [LASP1_RAT]	7.19872	8.37	1	2	2	4	1.65575e+06	263	29.9514	7.04932
Q6P688	S-adenosylmethionine synthase OS=Rattus norvegicus GN=Mat2a PE=2 SV=1 - [Q6P688_RAT]	7.19757	12.71	3	4	4	5	3.05493e+06	362	39.6992	5.90967
Q6AYS7	Aminoacylase-1A OS=Rattus norvegicus GN=Acy1a PE=1 SV=1 - [ACY1A_RAT]	7.18232	9.56	1	4	4	6	2.65729e+06	408	45.7751	6.48096
P12785	Fatty acid synthase OS=Rattus norvegicus GN=Fasn PE=1 SV=3 - [FAS_RAT]	7.14619	1.64	1	3	3	3	1.51668e+06	2505	272.478	6.39209
P63036	DnaJ homolog subfamily A member 1 OS=Rattus norvegicus GN=Dnaja1 PE=2 SV=1 - [DNJA1_RAT]	7.11038	5.29	1	2	2	3	1.95812e+06	397	44.8395	7.07861
D3ZRM5	Protein Rab23 OS=Rattus norvegicus GN=Rab23 PE=3 SV=1 - [D3ZRM5_RAT]	7.1009	13.5	1	2	2	2	1.23433e+06	237	26.6165	6.78564
Q6LCA5	CAMP-dependent protein kinase type I regulatory subunit (Fragment) OS=Rattus norvegicus GN=Prkar1a PE=2 SV=1 - [Q6LCA5_RAT]	7.06996	6.8	2	1	1	2	845809	250	28.1824	4.93213
F1M2F6	Pyruvate kinase (Fragment) OS=Rattus norvegicus PE=3 SV=2 - [F1M2F6_RAT]	7.06112	3.37	1	1	2	4	1.99272e+07	505	55.0645	7.40088
D3ZDJ6	Uncharacterized protein OS=Rattus norvegicus PE=2 SV=2 - [D3ZDJ6_RAT]	7.05259	9.55	1	2	2	5	1.99911e+06	220	23.6209	8.49951
O88377	Phosphatidylinositol 5-phosphate 4-kinase type-2 beta OS=Rattus norvegicus GN=Pip4k2b PE=1 SV=1 - [PI42B_RAT]	7.04722	4.81	1	1	2	3	623949	416	47.2338	7.51807
D4A415	Protein Fam175b OS=Rattus norvegicus GN=Fam175b PE=4 SV=2 - [D4A415_RAT]	7.0291	5.67	1	2	2	3	489111	423	47.7754	6.06201
F1M978	Inositol monophosphatase 1 OS=Rattus norvegicus GN=Impa1 PE=2 SV=1 - [F1M978_RAT]	6.99917	4.33	2	1	1	2	1.16992e+06	277	30.4754	5.2876
D3ZAF6	ATP synthase subunit f, mitochondrial OS=Rattus norvegicus GN=Atp5j2 PE=1 SV=1 - [ATPK_RAT]	6.98929	23.86	1	2	2	4	1.39124e+07	88	10.4456	10.0376
Q03346	Mitochondrial-processing peptidase subunit beta OS=Rattus norvegicus GN=Pmpcb PE=1 SV=3 - [MPPB_RAT]	6.97834	5.93	1	2	3	4	4.64367e+06	489	54.2304	6.69775
P13471	40S ribosomal protein S14 OS=Rattus norvegicus GN=Rps14 PE=2 SV=3 - [RS14_RAT]	6.96558	15.89	2	2	2	3	3.95514e+06	151	16.2485	10.0522
F1MAA5	Protein Rangap1 OS=Rattus norvegicus GN=Rangap1 PE=4 SV=2 - [F1MAA5_RAT]	6.96424	6.48	2	3	3	3	719599	586	63.1033	4.71631
Q32Q06	AP-1 complex subunit mu-1 OS=Rattus norvegicus GN=Ap1m1 PE=1 SV=3 - [AP1M1_RAT]	6.89631	2.6	1	1	1	3	1.09377e+06	423	48.526	7.29834
F1LWL0	Uncharacterized protein (Fragment) OS=Rattus norvegicus PE=4 SV=2 - [F1LWL0_RAT]	6.89566	7.46	6	3	3	4	2.76013e+06	335	34.941	9.0708
D4A269	Uncharacterized protein OS=Rattus norvegicus PE=4 SV=1 - [D4A269_RAT]	6.89216	11.11	2	1	1	2	2.54468e+07	126	13.7672	7.59131
Q5M963	Cytidine monophosphate N-acetylneuraminic acid synthetase OS=Rattus norvegicus GN=Cmas PE=2 SV=1 - [Q5M963_RAT]	6.88301	5.79	2	2	2	4	1.61937e+06	432	48.1098	8.22119
Q3KRF2	High density lipoprotein binding protein OS=Rattus norvegicus GN=Hdlbp PE=2 SV=1 - [Q3KRF2_RAT]	6.8758	1.5	2	2	2	4	1.61015e+06	1268	141.608	6.94678
E9PTW1	Protein Scamp3 OS=Rattus norvegicus GN=Scamp3 PE=2 SV=2 - [E9PTW1_RAT]	6.8692	10.29	2	2	2	2	1.7877e+06	350	38.4722	6.75635
G3V9Y9	Adaptor-related protein complex 3, sigma 1 subunit (Predicted), isoform CRA_a OS=Rattus norvegicus GN=Ap3s1 PE=4 SV=1 - [G3V9Y9_RAT]	6.86431	9.55	2	1	1	2	1.39192e+06	157	18.1231	5.08447
D3ZLH9	Protein LOC680385 OS=Rattus norvegicus GN=LOC680385 PE=4 SV=1 - [D3ZLH9_RAT]	6.85629	2.74	3	1	1	2	721274	402	46.4841	9.64209
P0C5W1	Microtubule-associated protein 1S OS=Rattus norvegicus GN=Map1s PE=1 SV=1 - [MAP1S_RAT]	6.85474	3.91	1	3	3	4	409299	972	102.742	7.10791
P47875	Cysteine and glycine-rich protein 1 OS=Rattus norvegicus GN=Csrp1 PE=2 SV=2 - [CSRP1_RAT]	6.81585	13.99	1	2	2	4	1.1941e+06	193	20.5998	8.57275
P18421	Proteasome subunit beta type-1 OS=Rattus norvegicus GN=Psmb1 PE=1 SV=3 - [PSB1_RAT]	6.80814	13.33	2	3	3	4	1.69342e+06	240	26.4623	7.35693
B2RZ78	Vacuolar protein sorting-associated protein 29 OS=Rattus norvegicus GN=Vps29 PE=1 SV=2 - [VPS29_RAT]	6.79508	7.14	2	1	1	2	8.16959e+06	182	20.4556	6.78564
P81155	Voltage-dependent anion-selective channel protein 2 OS=Rattus norvegicus GN=Vdac2 PE=1 SV=2 - [VDAC2_RAT]	6.7943	11.86	2	2	3	3	1.16133e+06	295	31.7256	7.48877
D4A2B0	Polymerase (DNA-directed), delta interacting protein 3 (Predicted), isoform CRA_a OS=Rattus norvegicus GN=Poldip3 PE=4 SV=1 - [D4A2B0_RAT]	6.79414	3.33	1	1	1	2	1.48585e+06	420	46.2928	10.0522
Q63555	SP120 OS=Rattus norvegicus GN=Hnrnpu PE=2 SV=1 - [Q63555_RAT]	6.7892	3.38	2	2	2	2	695237	798	87.6936	6.23975
M0R907	Protein LOC687711 OS=Rattus norvegicus GN=LOC687711 PE=4 SV=1 - [M0R907_RAT]	6.76439	15.08	2	2	2	3	4.28262e+06	126	13.9073	10.3159
B5DES0	Protein Snrpd2 OS=Rattus norvegicus GN=Snrpd2 PE=4 SV=1 - [B5DES0_RAT]	6.7634	8.47	2	1	1	3	1.51555e+06	118	13.5182	9.90576
D3ZI16	COP9 (Constitutive photomorphogenic) homolog, subunit 6 (Arabidopsis thaliana) (Predicted), isoform CRA_a OS=Rattus norvegicus GN=Cops6 PE=4 SV=1 - [D3ZI16_RAT]	6.74247	9.01	1	3	3	3	1.51504e+06	344	37.678	6.13818
B2RYS6	Phosphoribosyl transferase domain containing 1 OS=Rattus norvegicus GN=Prtfdc1 PE=2 SV=1 - [B2RYS6_RAT]	6.70077	8.89	1	1	2	4	7.42314e+06	225	25.541	6.30322
A0JPJ7	Obg-like ATPase 1 OS=Rattus norvegicus GN=Ola1 PE=2 SV=1 - [OLA1_RAT]	6.69918	3.54	1	1	1	3	2.19068e+06	396	44.5072	7.76709
D3ZV96	Protein Fam84b OS=Rattus norvegicus GN=Fam84b PE=4 SV=1 - [D3ZV96_RAT]	6.67662	1.94	1	1	1	4		310	34.5411	5.5415
M0R425	Uncharacterized protein (Fragment) OS=Rattus norvegicus PE=4 SV=1 - [M0R425_RAT]	6.59352	4.57	2	3	3	3	1.7997e+06	657	73.1969	5.78271
P62832	60S ribosomal protein L23 OS=Rattus norvegicus GN=Rpl23 PE=2 SV=1 - [RL23_RAT]	6.59304	25	1	2	2	2	647234	140	14.8561	10.5063
Q7TP06	Da1-6 OS=Rattus norvegicus GN=LOC307347 PE=2 SV=1 - [Q7TP06_RAT]	6.58671	0.76	2	1	1	3	1.87249e+06	2377	260.919	5.93506
G3V8V0	ADP-ribosylation factor-like 2, isoform CRA_a OS=Rattus norvegicus GN=Arl2 PE=3 SV=1 - [G3V8V0_RAT]	6.58385	10.87	2	2	2	3	2.90564e+06	184	20.8508	5.96045
Q5HZE4	Methylthioribose-1-phosphate isomerase OS=Rattus norvegicus GN=Mri1 PE=2 SV=1 - [MTNA_RAT]	6.57108	6.23	1	2	2	3	1.08415e+06	369	39.5625	6.04932
Q561S0	NADH dehydrogenase [ubiquinone] 1 alpha subcomplex subunit 10, mitochondrial OS=Rattus norvegicus GN=Ndufa10 PE=1 SV=1 - [NDUAA_RAT]	6.55954	8.45	2	3	3	3	4.22013e+06	355	40.4676	7.79639
M0R7F3	Protein LOC682937 OS=Rattus norvegicus GN=LOC682937 PE=4 SV=1 - [M0R7F3_RAT]	6.53538	2.4	1	1	1	2	1.04428e+06	501	54.8245	6.60986
G3V6R7	3-oxoacyl-[acyl-carrier-protein] synthase, mitochondrial OS=Rattus norvegicus GN=Oxsm PE=3 SV=1 - [G3V6R7_RAT]	6.53242	8.11	2	2	2	3	992109	456	47.9742	7.34229
M0RCU2	Protein Rrbp1 OS=Rattus norvegicus GN=Rrbp1 PE=4 SV=1 - [M0RCU2_RAT]	6.52993	3.16	5	1	1	2	825810	380	39.7799	9.89111
O70280	WAP four-disulfide core domain protein 1 OS=Rattus norvegicus GN=Wfdc1 PE=1 SV=1 - [WFDC1_RAT]	6.51925	10.85	1	2	2	3	4.86023e+06	212	23.2154	7.26904
P19132	Ferritin heavy chain OS=Rattus norvegicus GN=Fth1 PE=1 SV=3 - [FRIH_RAT]	6.50577	10.99	7	2	2	6	2.33e+06	182	21.1133	6.30322
Q5U1Z2	Trafficking protein particle complex subunit 3 OS=Rattus norvegicus GN=Trappc3 PE=2 SV=1 - [TPPC3_RAT]	6.50539	16.11	1	3	3	4	2.96058e+06	180	20.2892	4.95752
Q9JMJ4	Pre-mRNA-processing factor 19 OS=Rattus norvegicus GN=Prpf19 PE=2 SV=2 - [PRP19_RAT]	6.5045	4.96	1	2	2	4	1.13469e+06	504	55.2044	6.60986
Q63345	Myelin-oligodendrocyte glycoprotein OS=Rattus norvegicus GN=Mog PE=1 SV=1 - [MOG_RAT]	6.49077	17.55	2	4	4	4	502711	245	27.8638	8.35303
D4A6D7-2	Isoform 2 of Tetratricopeptide repeat protein 19, mitochondrial OS=Rattus norvegicus GN=Ttc19 - [TTC19_RAT]	6.48244	8.52	2	3	3	3	1.19551e+06	352	39.8495	6.21436
D4A9L2	Protein Srsf1 OS=Rattus norvegicus GN=Srsf1 PE=4 SV=1 - [D4A9L2_RAT]	6.48196	12.9	1	3	3	5	3.48762e+06	248	27.7278	10.3599
P29419	ATP synthase subunit e, mitochondrial OS=Rattus norvegicus GN=Atp5i PE=1 SV=3 - [ATP5I_RAT]	6.46932	16.9	1	1	1	2	4.53305e+06	71	8.24948	9.34912
B0BNA7	Eukaryotic translation initiation factor 3 subunit I OS=Rattus norvegicus GN=Eif3i PE=2 SV=1 - [EIF3I_RAT]	6.469	10.15	2	3	3	4	832745	325	36.4376	5.64307
Q75Q39	Mitochondrial import receptor subunit TOM70 OS=Rattus norvegicus GN=Tomm70a PE=1 SV=1 - [TOM70_RAT]	6.45635	4.43	1	3	3	3	1.0341e+06	610	67.4019	7.50342
Q66HR2	Microtubule-associated protein RP/EB family member 1 OS=Rattus norvegicus GN=Mapre1 PE=1 SV=3 - [MARE1_RAT]	6.44437	16.79	1	2	4	5	2.86169e+06	268	29.9852	5.22412
B2RYN6	Adaptor-related protein complex 1, gamma 1 subunit, isoform CRA_b OS=Rattus norvegicus GN=Ap1g1 PE=1 SV=1 - [B2RYN6_RAT]	6.42659	3.53	1	3	3	5	770410	822	91.2921	6.80029
D4ABI7	Protein LOC100365676 OS=Rattus norvegicus GN=LOC100365676 PE=4 SV=2 - [D4ABI7_RAT]	6.39489	3.87	1	1	1	2	931845	362	43.0764	9.0415
Q63362	NADH dehydrogenase [ubiquinone] 1 alpha subcomplex subunit 5 OS=Rattus norvegicus GN=Ndufa5 PE=1 SV=3 - [NDUA5_RAT]	6.39349	26.72	13	3	4	5	1.91822e+06	116	13.4033	7.43018
Q6MGB5	Estradiol 17-beta-dehydrogenase 8 OS=Rattus norvegicus GN=Hsd17b8 PE=3 SV=1 - [DHB8_RAT]	6.36429	5.02	1	1	1	2	939878	259	26.7738	6.55127
P01041	Cystatin-B OS=Rattus norvegicus GN=Cstb PE=1 SV=1 - [CYTB_RAT]	6.3572	11.22	1	1	1	3	5.55505e+06	98	11.1886	6.30322
Q6AXX6	Redox-regulatory protein FAM213A OS=Rattus norvegicus GN=Fam213a PE=1 SV=1 - [F213A_RAT]	6.33662	5.68	1	1	1	2	1.27942e+06	229	25.7465	9.14404
D3ZQG6	Tripartite motif-containing protein 2 OS=Rattus norvegicus GN=Trim2 PE=1 SV=2 - [TRIM2_RAT]	6.33279	1.48	2	1	1	3	547070	744	81.3761	7.04932
Q792I0	Protein lin-7 homolog C OS=Rattus norvegicus GN=Lin7c PE=1 SV=1 - [LIN7C_RAT]	6.32387	10.66	6	2	2	3	3.78484e+06	197	21.8205	8.42627
F1LPW1	Inactive dipeptidyl peptidase 10 (Fragment) OS=Rattus norvegicus GN=Dpp10 PE=2 SV=2 - [F1LPW1_RAT]	6.32029	2.77	4	1	2	3	3.31453e+06	650	74.7137	6.56592
B1WBR1	Golgi reassembly-stacking protein 1 OS=Rattus norvegicus GN=Gorasp1 PE=2 SV=1 - [B1WBR1_RAT]	6.31997	5.16	2	2	2	4	2.14092e+06	446	47.0227	4.60205
Q5XIH7	Prohibitin-2 OS=Rattus norvegicus GN=Phb2 PE=1 SV=1 - [PHB2_RAT]	6.30127	7.69	1	2	2	3	1.41078e+06	299	33.2919	9.83252
O35952-2	Isoform 2 of Hydroxyacylglutathione hydrolase, mitochondrial OS=Rattus norvegicus GN=Hagh - [GLO2_RAT]	6.26674	4.62	3	1	1	3	4.22318e+06	260	28.8778	6.94678
P47728	Calretinin OS=Rattus norvegicus GN=Calb2 PE=1 SV=1 - [CALB2_RAT]	6.2626	11.81	2	3	3	3	939326	271	31.3845	5.021
D3ZS58	NADH dehydrogenase [ubiquinone] 1 alpha subcomplex subunit 2 OS=Rattus norvegicus GN=Ndufa2 PE=3 SV=1 - [D3ZS58_RAT]	6.24282	37.11	1	4	4	5	4.99404e+06	97	10.8378	9.71533
D3ZDU2	Protein Rptor OS=Rattus norvegicus GN=Rptor PE=4 SV=2 - [D3ZDU2_RAT]	6.19595	1.57	1	2	2	3	304264	1335	149.397	6.87354
A3E0T0	Erythrocyte protein band 4.1-like 3 OS=Rattus norvegicus GN=Epb4.1l3 PE=2 SV=1 - [A3E0T0_RAT]	6.18626	3.22	4	2	2	2	685041	870	96.8922	5.2876
Q5XIN6	LETM1 and EF-hand domain-containing protein 1, mitochondrial OS=Rattus norvegicus GN=Letm1 PE=1 SV=1 - [LETM1_RAT]	6.16802	1.62	1	1	1	2	739999	739	83.0079	6.59521
M0R402	Protein LOC682967 OS=Rattus norvegicus GN=LOC682967 PE=4 SV=1 - [M0R402_RAT]	6.13645	3.5	1	2	2	3	1.96054e+06	457	51.6862	5.50342
F1LV13	Heterogeneous nuclear ribonucleoprotein M OS=Rattus norvegicus GN=Hnrnpm PE=4 SV=1 - [F1LV13_RAT]	6.13627	2.9	5	2	2	3	886439	690	73.6734	8.74854
M0RAD1	Thiomorpholine-carboxylate dehydrogenase (Fragment) OS=Rattus norvegicus GN=Crym PE=4 SV=1 - [M0RAD1_RAT]	6.13068	7.67	2	2	2	3	948445	313	33.5302	5.38916
F1MA54	[Pyruvate dehydrogenase [lipoamide]] kinase isozyme 1, mitochondrial OS=Rattus norvegicus GN=Pdk1 PE=2 SV=2 - [F1MA54_RAT]	6.1102	3.46	3	1	1	2	617861	434	49.0678	8.00146
P51635	Alcohol dehydrogenase [NADP(+)] OS=Rattus norvegicus GN=Akr1a1 PE=1 SV=2 - [AK1A1_RAT]	6.10962	8.92	1	3	3	3	2.51776e+06	325	36.4829	7.31299
Q5BK63	NADH dehydrogenase [ubiquinone] 1 alpha subcomplex subunit 9, mitochondrial OS=Rattus norvegicus GN=Ndufa9 PE=1 SV=2 - [NDUA9_RAT]	6.10133	7.43	1	3	3	4	2.55339e+06	377	42.5323	9.81787
M0R7K9	Protein LOC171161 (Fragment) OS=Rattus norvegicus GN=LOC171161 PE=4 SV=1 - [M0R7K9_RAT]	6.06099	23.68	2	2	2	3	2.58674e+06	114	12.9433	7.1958
Q5RJQ4	NAD-dependent protein deacetylase sirtuin-2 OS=Rattus norvegicus GN=Sirt2 PE=1 SV=1 - [SIR2_RAT]	6.02124	3.71	1	1	1	2		350	39.2938	7.07861
F1LXV3	Protein Mst4 OS=Rattus norvegicus GN=Mst4 PE=2 SV=2 - [F1LXV3_RAT]	5.98134	3.13	2	1	1	2	511971	416	46.5446	5.23682
P70645	Bleomycin hydrolase OS=Rattus norvegicus GN=Blmh PE=1 SV=1 - [BLMH_RAT]	5.97675	5.07	2	2	2	3	760395	454	52.2888	6.48096
M0R9I8	Protein LOC100364427 OS=Rattus norvegicus GN=LOC100364427 PE=4 SV=1 - [M0R9I8_RAT]	5.97234	21.21	6	3	3	5	4.37437e+06	132	14.4914	6.7417
D4A510	Protein Smarcc2 OS=Rattus norvegicus GN=Smarcc2 PE=2 SV=2 - [D4A510_RAT]	5.96428	3.01	2	3	3	3	710766	1130	124.202	5.43994
B2GUW7	Rnase4 protein OS=Rattus norvegicus GN=LOC501979 PE=4 SV=1 - [B2GUW7_RAT]	5.93957	10.53	2	1	1	2	833396	114	12.6987	6.17627
O08839-3	Isoform AMPH2-3 of Myc box-dependent-interacting protein 1 OS=Rattus norvegicus GN=Bin1 - [BIN1_RAT]	5.93448	9.88	10	2	2	2	518661	334	37.354	6.96143
G3V6X7	Proprotein convertase subtilisin/kexin type 1 inhibitor OS=Rattus norvegicus GN=Pcsk1n PE=4 SV=1 - [G3V6X7_RAT]	5.92348	4.62	2	1	1	2	578738	260	27.4558	5.59229
A1L108-2	Isoform 2 of Actin-related protein 2/3 complex subunit 5-like protein OS=Rattus norvegicus GN=Arpc5l - [ARP5L_RAT]	5.91685	24.75	3	2	2	2	3.72419e+06	101	11.2282	10.0669
G3V734	2,4-dienoyl CoA reductase 1, mitochondrial, isoform CRA_a OS=Rattus norvegicus GN=Decr1 PE=4 SV=1 - [G3V734_RAT]	5.89393	5.67	2	2	2	3	2.6337e+06	335	36.1097	8.93896
Q5U214	Protein Snrpa OS=Rattus norvegicus GN=Snrpa PE=2 SV=1 - [Q5U214_RAT]	5.87539	8.9	1	1	3	4	2.7363e+06	281	31.1562	9.83252
P70580	Membrane-associated progesterone receptor component 1 OS=Rattus norvegicus GN=Pgrmc1 PE=1 SV=3 - [PGRC1_RAT]	5.86567	25.13	1	3	3	4	1.47978e+06	195	21.5847	4.60205
Q9Z269	Vesicle-associated membrane protein-associated protein B OS=Rattus norvegicus GN=Vapb PE=1 SV=3 - [VAPB_RAT]	5.86188	4.94	2	1	1	2	2.52883e+06	243	26.899	7.78174
Q5RK27	Solute carrier family 12 member 7 OS=Rattus norvegicus GN=Slc12a7 PE=2 SV=2 - [S12A7_RAT]	5.85045	2.77	1	2	2	4	2.3771e+07	1083	119.301	6.58057
D4ADD7	Glutaredoxin 5 homolog (S. cerevisiae) (Predicted), isoform CRA_b OS=Rattus norvegicus GN=Glrx5 PE=4 SV=1 - [D4ADD7_RAT]	5.83071	9.21	1	1	1	2	775660	152	16.4215	7.28369
Q5BJX6	Ccdc132 protein (Fragment) OS=Rattus norvegicus GN=Ccdc132 PE=2 SV=1 - [Q5BJX6_RAT]	5.82937	3.44	12	2	2	6	453146	524	60.6551	6.37939
Q924N5	Long-chain-fatty-acid--CoA ligase ACSBG1 OS=Rattus norvegicus GN=Acsbg1 PE=1 SV=1 - [ACBG1_RAT]	5.82656	3.05	1	2	2	2	2.48249e+06	721	80.4675	5.92236
Q1M168	Caytaxin OS=Rattus norvegicus GN=Atcay PE=1 SV=1 - [ATCAY_RAT]	5.81019	3.49	1	1	1	2	1.05118e+06	372	42.0908	4.65283
Q5XIC6	Proteasome (Prosome, macropain) 26S subunit, non-ATPase, 12 OS=Rattus norvegicus GN=Psmd12 PE=2 SV=1 - [Q5XIC6_RAT]	5.78889	9.43	2	4	4	5	875804	456	52.9025	7.35693
M0R4R4	Growth arrest-specific protein 7 (Fragment) OS=Rattus norvegicus GN=Gas7 PE=4 SV=1 - [M0R4R4_RAT]	5.76009	2.62	3	1	1	2	875421	420	48.0221	7.78174
Q4KM49	Tyrosine--tRNA ligase, cytoplasmic OS=Rattus norvegicus GN=Yars PE=2 SV=3 - [SYYC_RAT]	5.75488	4.92	1	3	3	4	860277	528	59.078	7.00537
G3V9W6	Aldehyde dehydrogenase OS=Rattus norvegicus GN=Aldh3a2 PE=3 SV=1 - [G3V9W6_RAT]	5.73692	8.47	5	3	4	4	2.08608e+06	484	54.0734	7.66455
B5DFB4	Tetratricopeptide repeat domain 7B OS=Rattus norvegicus GN=Ttc7b PE=2 SV=1 - [B5DFB4_RAT]	5.73534	3.08	2	2	2	3	827198	585	64.8554	6.49365
B0BNE6	NADH dehydrogenase (Ubiquinone) Fe-S protein 8 (Predicted), isoform CRA_a OS=Rattus norvegicus GN=Ndufs8 PE=2 SV=1 - [B0BNE6_RAT]	5.71852	13.68	1	2	2	2	4.20829e+06	212	23.9547	6.21436
D3ZTZ2	Synaptotagmin-like 4, isoform CRA_b OS=Rattus norvegicus GN=Sytl4 PE=4 SV=1 - [D3ZTZ2_RAT]	5.71752	4.39	4	2	2	4	1.20458e+06	501	57.3043	8.89502
D3ZVS2	L-2-hydroxyglutarate dehydrogenase (Predicted) OS=Rattus norvegicus GN=L2hgdh PE=4 SV=1 - [D3ZVS2_RAT]	5.71002	3.24	1	1	1	2	636592	463	50.7005	8.48486
D4AE00	Protein Ap3b2 OS=Rattus norvegicus GN=Ap3b2 PE=4 SV=1 - [D4AE00_RAT]	5.70872	2.5	1	2	2	2	694760	1082	119.068	5.63037
Q498D4	Tln1 protein OS=Rattus norvegicus GN=Tln1 PE=2 SV=1 - [Q498D4_RAT]	5.70283	0.9	2	1	1	2	176255	1552	161.877	6.23975
B2RYW7	Protein Srp14 OS=Rattus norvegicus GN=Srp14 PE=4 SV=1 - [B2RYW7_RAT]	5.68995	10.91	1	1	1	2	830929	110	12.5018	10.1694
O35077	Glycerol-3-phosphate dehydrogenase [NAD(+)], cytoplasmic OS=Rattus norvegicus GN=Gpd1 PE=1 SV=4 - [GPDA_RAT]	5.66944	4.58	1	2	2	3	1.53529e+06	349	37.4282	6.59521
Q99P39-2	Isoform Cytoplasmic of Cysteine desulfurase, mitochondrial OS=Rattus norvegicus GN=Nfs1 - [NFS1_RAT]	5.64338	8.56	4	3	3	4	2.8076e+06	397	44.0416	7.75244
D4AEC0	Histone H2A OS=Rattus norvegicus GN=LOC685909 PE=3 SV=1 - [D4AEC0_RAT]	5.64061	12.5	19	2	2	5	8.38548e+06	128	13.5005	10.5796
D4AEP0	Adenylosuccinate synthetase OS=Rattus norvegicus GN=Adss PE=3 SV=1 - [D4AEP0_RAT]	5.60936	5.48	1	2	2	2	589769	456	50.0537	6.37939
D3ZCS3	Protein Pcbp4 OS=Rattus norvegicus GN=Pcbp4 PE=4 SV=1 - [D3ZCS3_RAT]	5.60485	5.46	2	1	2	3	8.61241e+06	403	41.4267	8.1626
Q5BJU7	Wiskott-Aldrich syndrome protein family member 1 OS=Rattus norvegicus GN=Wasf1 PE=2 SV=1 - [WASF1_RAT]	5.59189	1.97	1	1	1	2	2.1951e+06	559	61.4768	6.3667
Q5U2T9	FK506 binding protein 5 OS=Rattus norvegicus GN=Fkbp5 PE=2 SV=1 - [Q5U2T9_RAT]	5.58403	4.82	1	2	2	2	1.0456e+06	456	50.9326	6.16357
Q99JD4	CLIP-associating protein 2 OS=Rattus norvegicus GN=Clasp2 PE=2 SV=1 - [CLAP2_RAT]	5.5697	2.8	1	2	2	2	381407	1286	140.551	8.57275
Q62634	Vesicular glutamate transporter 1 OS=Rattus norvegicus GN=Slc17a7 PE=1 SV=1 - [VGLU1_RAT]	5.48253	1.96	2	1	1	3	2.56852e+06	560	61.6253	7.34229
P18420	Proteasome subunit alpha type-1 OS=Rattus norvegicus GN=Psma1 PE=1 SV=2 - [PSA1_RAT]	5.482	9.13	1	3	3	3	364250	263	29.4988	6.60986
Q9EPR9	Phosphodiesterase 1A OS=Rattus norvegicus GN=Pde1a PE=2 SV=1 - [Q9EPR9_RAT]	5.46993	4.43	5	2	2	3	767753	542	61.8241	5.75732
D3ZAA9	Membrane protein, palmitoylated 2 (MAGUK p55 subfamily member 2), isoform CRA_a OS=Rattus norvegicus GN=Mpp2 PE=2 SV=2 - [D3ZAA9_RAT]	5.46159	6.34	2	2	3	3	1.10867e+06	552	61.5268	6.44287
D3ZJF8	Protein Fcgbp OS=Rattus norvegicus GN=Fcgbp PE=2 SV=2 - [D3ZJF8_RAT]	5.46152	0.35	1	1	1	3	44663663	2582	274.806	5.09717
D3ZRM9	60S ribosomal protein L13 OS=Rattus norvegicus GN=LOC100360491 PE=3 SV=1 - [D3ZRM9_RAT]	5.45475	9.95	5	2	2	2	640905	211	24.1874	11.4146
Q9JJ50-2	Isoform 2 of Hepatocyte growth factor-regulated tyrosine kinase substrate OS=Rattus norvegicus GN=Hgs - [HGS_RAT]	5.4447	2.33	4	2	2	3	1.23908e+06	771	85.6924	6.25244
G3V8C4	Chloride intracellular channel 4, isoform CRA_b OS=Rattus norvegicus GN=Clic4 PE=4 SV=1 - [G3V8C4_RAT]	5.43942	9.49	5	2	2	2	1.41833e+06	253	28.6507	5.59229
G3V9N1	RCG21137 OS=Rattus norvegicus GN=Pgam5 PE=4 SV=1 - [G3V9N1_RAT]	5.41898	4.17	1	1	1	2	981957	288	31.9805	8.67529
Q6PST4	Atlastin-1 OS=Rattus norvegicus GN=Atl1 PE=1 SV=1 - [ATLA1_RAT]	5.40747	6.09	4	4	4	4	2.74921e+06	558	63.3353	6.1001
G3V9E5	Steroid sulfatase OS=Rattus norvegicus GN=Sts PE=4 SV=1 - [G3V9E5_RAT]	5.40646	1.21	2	1	1	3	7.26754e+06	577	62.7213	7.40088
M0R5H9	Uncharacterized protein OS=Rattus norvegicus PE=4 SV=1 - [M0R5H9_RAT]	5.39374	3.13	3	1	1	2	1.25179e+06	319	34.4568	9.5542
P0C5H9	Mesencephalic astrocyte-derived neurotrophic factor OS=Rattus norvegicus GN=Manf PE=1 SV=1 - [MANF_RAT]	5.3883	7.82	1	1	1	2		179	20.3746	8.25049
Q6AY23	Pyrroline-5-carboxylate reductase 2 OS=Rattus norvegicus GN=Pycr2 PE=2 SV=1 - [P5CR2_RAT]	5.38307	9.69	1	1	3	3	3.60624e+06	320	33.6516	7.76709
Q63798	Proteasome activator complex subunit 2 OS=Rattus norvegicus GN=Psme2 PE=2 SV=3 - [PSME2_RAT]	5.37814	5.88	1	1	1	2	782392	238	26.84	5.71924
P67874	Casein kinase II subunit beta OS=Rattus norvegicus GN=Csnk2b PE=1 SV=1 - [CSK2B_RAT]	5.37169	5.12	1	1	1	2	1.73806e+06	215	24.926	5.5542
Q3ZB98-2	Isoform 2 of Breast carcinoma-amplified sequence 1 homolog OS=Rattus norvegicus GN=Bcas1 - [BCAS1_RAT]	5.32624	6.81	7	2	2	2	495116	499	52.1662	6.27783
P38659	Protein disulfide-isomerase A4 OS=Rattus norvegicus GN=Pdia4 PE=1 SV=2 - [PDIA4_RAT]	5.31899	6.53	2	3	3	4	1.65294e+06	643	72.6747	5.12256
G3V7Y3	ATP synthase subunit delta, mitochondrial OS=Rattus norvegicus GN=Atp5d PE=3 SV=1 - [G3V7Y3_RAT]	5.30333	13.69	2	2	2	2	3.22366e+06	168	17.5522	5.23682
F1M0Z9	Protein Msi2 (Fragment) OS=Rattus norvegicus GN=Msi2 PE=4 SV=2 - [F1M0Z9_RAT]	5.30087	9.55	3	1	1	2	437895	157	17.8222	9.94971
G3V6S7	Interleukin 5 receptor, alpha OS=Rattus norvegicus GN=Il5ra PE=4 SV=1 - [G3V6S7_RAT]	5.29514	3.14	3	1	1	3	458186	414	46.99	7.12256
Q5EB83	Eftud2 protein (Fragment) OS=Rattus norvegicus GN=Eftud2 PE=2 SV=1 - [Q5EB83_RAT]	5.27498	5.05	2	1	2	3	7.91234e+06	455	51.0545	5.66846
Q5M808	Protein Hikeshi OS=Rattus norvegicus PE=2 SV=2 - [HIKES_RAT]	5.2479	6.6	1	1	1	2	553825	197	21.6048	5.45264
D4A2G9	Protein Ranbp1 OS=Rattus norvegicus GN=RGD1565297 PE=4 SV=1 - [D4A2G9_RAT]	5.24613	13.3	1	3	3	4	2.88033e+06	203	23.5817	5.22412
D3ZTH8	Protein LOC689899 OS=Rattus norvegicus GN=LOC689899 PE=3 SV=1 - [D3ZTH8_RAT]	5.242	13.46	10	2	2	3	2.80368e+06	156	17.7421	10.3892
G3V9J1	Uncharacterized protein OS=Rattus norvegicus PE=4 SV=2 - [G3V9J1_RAT]	5.22166	1.55	9	2	2	3	868614	1291	144.701	8.1626
G3V8T4	DNA damage-binding protein 1 OS=Rattus norvegicus GN=Ddb1 PE=4 SV=1 - [G3V8T4_RAT]	5.20898	1.23	2	1	1	2	1.01783e+06	1140	126.86	5.26221
Q5XIF3	NADH dehydrogenase [ubiquinone] iron-sulfur protein 4, mitochondrial OS=Rattus norvegicus GN=Ndufs4 PE=1 SV=1 - [NDUS4_RAT]	5.20597	19.43	1	3	3	3	3.63695e+06	175	19.7282	10.1401
P05982	NAD(P)H dehydrogenase [quinone] 1 OS=Rattus norvegicus GN=Nqo1 PE=1 SV=4 - [NQO1_RAT]	5.18951	9.49	1	2	2	2	965683	274	30.927	8.42627
G3V7H7	Synaptic vesicle glycoprotein 2B OS=Rattus norvegicus GN=Sv2b PE=4 SV=2 - [G3V7H7_RAT]	5.16441	1.76	2	1	1	2	1.49974e+06	683	77.2511	5.43994
Q5XI90	Dynein light chain Tctex-type 3 OS=Rattus norvegicus GN=Dynlt3 PE=1 SV=1 - [Q5XI90_RAT]	5.16389	8.62	1	1	1	2	987557	116	12.8892	5.36377
B0BMT9	Protein Sqrdl OS=Rattus norvegicus GN=Sqrdl PE=2 SV=1 - [B0BMT9_RAT]	5.15282	5.78	2	2	2	2	625803	450	50.1698	9.0708
Q6P685	Eukaryotic translation initiation factor 2, subunit 2 (Beta) OS=Rattus norvegicus GN=Eif2s2 PE=2 SV=1 - [Q6P685_RAT]	5.14157	3.3	1	1	1	2	1.64494e+06	333	38.2193	5.79541
Q9QYC6	Probable G-protein coupled receptor 37 OS=Rattus norvegicus GN=Gpr37 PE=2 SV=1 - [GPR37_RAT]	5.1401	2.16	1	1	1	2	648519	603	66.9177	7.97217
Q6AYK2	Bifunctional arginine demethylase and lysyl-hydroxylase JMJD6 OS=Rattus norvegicus GN=Jmjd6 PE=2 SV=2 - [JMJD6_RAT]	5.13713	1.49	1	1	1	3	3.40731e+07	403	46.5112	8.89502
D3ZC63	Protein Cmpk2 OS=Rattus norvegicus GN=Cmpk2 PE=4 SV=2 - [D3ZC63_RAT]	5.10429	3.6	1	1	1	2	231157	417	46.7351	6.34131
P23640	Ras-related protein Rab-27A OS=Rattus norvegicus GN=Rab27a PE=1 SV=1 - [RB27A_RAT]	5.09251	13.57	1	2	3	3	5.47644e+06	221	25.0523	5.24951
P15087	Carboxypeptidase E OS=Rattus norvegicus GN=Cpe PE=1 SV=1 - [CBPE_RAT]	5.06017	2.1	2	1	1	2	4.70746e+06	476	53.2754	5.18604
D3ZL50	Protein Ttc37 OS=Rattus norvegicus GN=Ttc37 PE=4 SV=2 - [D3ZL50_RAT]	5.04731	0.78	1	1	1	2	469295	1403	156.06	6.65381
D4A465	Protein Lamtor2 OS=Rattus norvegicus GN=Lamtor2 PE=4 SV=1 - [D4A465_RAT]	5.02292	9.6	1	1	1	2	1.46657e+06	125	13.4718	5.40186
Q641X3	Beta-hexosaminidase subunit alpha OS=Rattus norvegicus GN=Hexa PE=2 SV=1 - [HEXA_RAT]	4.96989	7.58	1	4	4	6	2.26469e+06	528	60.4994	7.23975
M0RDJ4	Glia maturation factor beta OS=Rattus norvegicus GN=Gmfb PE=4 SV=1 - [M0RDJ4_RAT]	4.95265	14.08	2	2	2	2	2.53837e+06	142	16.7395	5.43994
M0RA26	Protein LOC100362987 OS=Rattus norvegicus GN=LOC100362987 PE=4 SV=1 - [M0RA26_RAT]	4.95227	25	4	2	2	2	2.67939e+06	84	9.50993	9.70068
D4A0I5	DnaJ (Hsp40) homolog, subfamily C, member 6 (Predicted) OS=Rattus norvegicus GN=Dnajc6 PE=4 SV=1 - [D4A0I5_RAT]	4.92469	4.61	1	4	4	5	1.49349e+06	911	99.2633	7.43018
B0BNK6	Branched chain keto acid dehydrogenase E1, beta polypeptide OS=Rattus norvegicus GN=Bckdhb PE=2 SV=1 - [B0BNK6_RAT]	4.92314	5.9	2	2	2	2	1.83348e+06	390	42.7538	6.82959
D4A1Q9	Protein Ttll12 OS=Rattus norvegicus GN=Ttll12 PE=4 SV=1 - [D4A1Q9_RAT]	4.91593	3.13	1	2	2	3	610827	639	73.8508	5.64307
D3ZEA8	Protein Syne1 OS=Rattus norvegicus GN=Syne1 PE=2 SV=2 - [D3ZEA8_RAT]	4.90646	0.69	2	2	2	3	2.52846e+06	2754	315.598	5.22412
D3ZIE9	Protein Aldh18a1 OS=Rattus norvegicus GN=Aldh18a1 PE=4 SV=1 - [D3ZIE9_RAT]	4.87717	3.14	1	2	2	2	1.26568e+06	795	87.275	7.56201
D3ZZL3	Protein Naglu OS=Rattus norvegicus GN=Naglu PE=4 SV=2 - [D3ZZL3_RAT]	4.8514	1.76	1	1	1	2	552317	739	82.3597	6.25244
Q5XIE6-2	Isoform 2 of 3-hydroxyisobutyryl-CoA hydrolase, mitochondrial OS=Rattus norvegicus GN=Hibch - [HIBCH_RAT]	4.84886	8.68	2	2	2	2	352603	311	34.5031	9.1001
Q32Q54	Protein Uqcc OS=Rattus norvegicus GN=Uqcc PE=2 SV=1 - [Q32Q54_RAT]	4.83813	7.02	1	2	2	2	3.72694e+06	299	34.5234	8.76318
Q68FX3	DEAD (Asp-Glu-Ala-Asp) box polypeptide 19a OS=Rattus norvegicus GN=Ddx19a PE=2 SV=1 - [Q68FX3_RAT]	4.82921	5.02	4	2	2	2	1.11651e+06	478	53.8698	6.7417
D3ZI67	Brain-specific angiogenesis inhibitor 1-associated protein 2 OS=Rattus norvegicus GN=Baiap2 PE=2 SV=2 - [D3ZI67_RAT]	4.82488	6.05	4	2	2	2	672289	430	47.0678	9.18799
Q4G022	Asna1 protein (Fragment) OS=Rattus norvegicus GN=Asna1 PE=2 SV=1 - [Q4G022_RAT]	4.8225	3.04	2	1	1	2	1.55993e+06	329	36.9227	5.13525
M0RDR7	Protein LOC100911132 OS=Rattus norvegicus GN=LOC100911132 PE=4 SV=1 - [M0RDR7_RAT]	4.8126	4.39	2	3	3	3	921384	775	87.7429	7.15186
B5DFF7	Dusp3 protein OS=Rattus norvegicus GN=Dusp3 PE=2 SV=1 - [B5DFF7_RAT]	4.80512	9.19	2	1	1	1	1.91685e+06	185	20.4552	6.53662
Q6JE36	Protein NDRG1 OS=Rattus norvegicus GN=Ndrg1 PE=1 SV=1 - [NDRG1_RAT]	4.78745	3.55	1	1	1	2	783006	394	42.9269	6.18896
Q924S5	Lon protease homolog, mitochondrial OS=Rattus norvegicus GN=Lonp1 PE=2 SV=1 - [LONM_RAT]	4.78131	1.05	1	1	1	2	642153	950	105.726	6.59521
P24473	Glutathione S-transferase kappa 1 OS=Rattus norvegicus GN=Gstk1 PE=1 SV=3 - [GSTK1_RAT]	4.75855	7.08	1	1	1	1	1.06564e+06	226	25.4763	9.0708
F1LND7	Farnesyl pyrophosphate synthase OS=Rattus norvegicus GN=Fdps PE=2 SV=2 - [F1LND7_RAT]	4.74947	6.52	3	2	2	2	1.4982e+06	353	40.7869	5.64307
D3ZN61	Leucine-rich repeat LGI family, member 3 (Predicted), isoform CRA_b OS=Rattus norvegicus GN=Lgi3 PE=4 SV=1 - [D3ZN61_RAT]	4.74607	1.82	1	1	1	2	703977	548	61.9186	8.1626
M0RDR1	Enoyl-CoA hydratase domain-containing protein 3, mitochondrial (Fragment) OS=Rattus norvegicus GN=Echdc3 PE=4 SV=1 - [M0RDR1_RAT]	4.74413	7.47	2	1	1	2		174	18.6048	7.81104
Q4FZT0	Stomatin-like protein 2, mitochondrial OS=Rattus norvegicus GN=Stoml2 PE=1 SV=1 - [STML2_RAT]	4.71435	7.65	1	2	2	2	491295	353	38.3902	8.63135
M0R629	Protein Adssl1 OS=Rattus norvegicus GN=Adssl1 PE=4 SV=1 - [M0R629_RAT]	4.70392	5.25	2	2	2	2	495857	457	50.2191	8.42627
D4ACJ7	Uncharacterized protein OS=Rattus norvegicus PE=4 SV=2 - [D4ACJ7_RAT]	4.69083	7.06	5	1	1	1	264612	255	26.7116	9.90576
Q5U3Z7	Serine hydroxymethyltransferase OS=Rattus norvegicus GN=Shmt2 PE=2 SV=1 - [Q5U3Z7_RAT]	4.67057	4.37	1	2	2	2	1.61823e+06	504	55.7296	8.20654
P17136	Small nuclear ribonucleoprotein-associated protein B (Fragment) OS=Rattus norvegicus GN=Snrpb PE=2 SV=1 - [RSMB_RAT]	4.66486	3.74	4	1	1	2	987030	214	21.5801	10.8726
M0RBC7	Protein Bco2 (Fragment) OS=Rattus norvegicus GN=Bco2 PE=4 SV=1 - [M0RBC7_RAT]	4.66323	13.91	4	2	2	2	1.25828e+06	151	17.2236	10.4917
P62749	Hippocalcin-like protein 1 OS=Rattus norvegicus GN=Hpcal1 PE=1 SV=2 - [HPCL1_RAT]	4.64828	9.84	3	2	2	2	395158	193	22.324	5.50342
G3V912	Protein Tmx4 OS=Rattus norvegicus GN=Tmx4 PE=4 SV=1 - [G3V912_RAT]	4.64601	7.44	2	2	2	2	720834	336	37.517	4.34814
F1LPG5	Protein LOC688963 OS=Rattus norvegicus GN=LOC688963 PE=2 SV=1 - [F1LPG5_RAT]	4.64501	17.83	6	2	2	4	2.88255e+06	129	15.055	9.81787
B1WBS4	Protein Vps26b OS=Rattus norvegicus GN=Vps26b PE=2 SV=1 - [B1WBS4_RAT]	4.64442	11.9	1	3	3	4	2.53518e+06	336	39.1002	7.37158
G3V9P0	26S proteasome non-ATPase regulatory subunit 9 OS=Rattus norvegicus GN=Psmd9 PE=4 SV=1 - [G3V9P0_RAT]	4.63968	4.5	2	1	1	2	1.11762e+06	222	24.7996	6.88818
Q68FW9	COP9 signalosome complex subunit 3 OS=Rattus norvegicus GN=Cops3 PE=2 SV=1 - [CSN3_RAT]	4.62708	4.02	1	2	2	3	3.74235e+06	423	47.828	6.65381
D3ZSP1	Protein LOC100361838 OS=Rattus norvegicus GN=Snrpe PE=4 SV=1 - [D3ZSP1_RAT]	4.61713	25	4	2	2	2	1.91185e+06	92	10.7536	9.15869
B0BNM1	NAD(P)H-hydrate epimerase OS=Rattus norvegicus GN=Apoa1bp PE=2 SV=1 - [NNRE_RAT]	4.61522	6.38	1	1	1	2	302990	282	30.8707	6.88818
Q6QI16	LRRGT00192 OS=Rattus norvegicus GN=RGD1304704 PE=2 SV=1 - [Q6QI16_RAT]	4.61307	6.08	2	2	2	2	3.41771e+06	296	33.8038	8.63135
D3ZHY9	Protein Rasal1 OS=Rattus norvegicus GN=Rasal1 PE=2 SV=2 - [D3ZHY9_RAT]	4.61147	5.12	5	3	4	4	3.32791e+06	801	89.5409	6.354
Q0ZFS8	Protein LOC100910660 OS=Rattus norvegicus GN=Srsf3 PE=2 SV=1 - [Q0ZFS8_RAT]	4.59144	15.85	1	2	2	4	306155	164	19.3179	11.6489
B4F7C9	Protein Stt3a OS=Rattus norvegicus GN=Stt3a PE=2 SV=1 - [B4F7C9_RAT]	4.54152	2.84	1	2	2	2	723960	705	80.5449	8.104
F1LS29	Calpain-1 catalytic subunit OS=Rattus norvegicus GN=Capn1 PE=2 SV=1 - [F1LS29_RAT]	4.53653	3.23	2	2	2	2	990868	713	82.0482	5.64307
Q5M7W7	Probable proline--tRNA ligase, mitochondrial OS=Rattus norvegicus GN=Pars2 PE=2 SV=1 - [SYPM_RAT]	4.53489	2.11	1	1	1	2		475	53.2982	7.82568
F1M6V1	Heterochromatin protein 1-binding protein 3 OS=Rattus norvegicus GN=Hp1bp3 PE=2 SV=2 - [F1M6V1_RAT]	4.49771	1.99	2	1	1	2		553	60.9273	9.72998
Q04970	GTPase NRas OS=Rattus norvegicus GN=Nras PE=1 SV=1 - [RASN_RAT]	4.46812	10.58	1	1	2	3	3.91024e+06	189	21.2295	5.17334
P08082-2	Isoform Non-brain of Clathrin light chain B OS=Rattus norvegicus GN=Cltb - [CLCB_RAT]	4.45705	9.48	2	2	2	2	4.56791e+06	211	23.1062	4.67822
Q68FT7	Phenylalanyl-tRNA synthetase, beta subunit OS=Rattus norvegicus GN=Farsb PE=2 SV=1 - [Q68FT7_RAT]	4.43	1.53	1	1	1	2	293950	589	65.6094	7.04932
G3V640	Mitochondrial import inner membrane translocase subunit TIM44 OS=Rattus norvegicus GN=Timm44 PE=4 SV=1 - [G3V640_RAT]	4.42663	2.87	2	1	1	2	328080	453	51.0284	8.30908
Q5XI72	Eukaryotic translation initiation factor 4H OS=Rattus norvegicus GN=Eif4h PE=1 SV=1 - [IF4H_RAT]	4.42152	5.24	1	1	1	2	795374	248	27.3074	7.2251
M0R8Z9	Protein Pcdha2 OS=Rattus norvegicus GN=Pcdha2 PE=4 SV=1 - [M0R8Z9_RAT]	4.41715	1.38	2	1	1	3	256968	796	85.892	4.85596
Q9R170	Branched-chain-amino-acid aminotransferase (Fragment) OS=Rattus norvegicus GN=Bcat1 PE=2 SV=1 - [Q9R170_RAT]	4.40923	2.21	3	1	1	2	4.0231e+06	362	40.7959	7.41553
Q68FX9	NAD-dependent protein deacylase sirtuin-5, mitochondrial OS=Rattus norvegicus GN=Sirt5 PE=2 SV=1 - [SIR5_RAT]	4.40149	7.42	1	2	2	2	482897	310	34.0763	8.74854
Q68FW7	Threonine--tRNA ligase, mitochondrial OS=Rattus norvegicus GN=Tars2 PE=2 SV=1 - [SYTM_RAT]	4.3899	3.04	1	2	2	2	500754	723	81.6208	7.86963
D3ZSE0	40S ribosomal protein S21 OS=Rattus norvegicus GN=LOC100363012 PE=3 SV=1 - [D3ZSE0_RAT]	4.38572	10.84	2	1	1	3	2.50247e+06	83	9.09351	8.51416
P97546-3	Isoform 3 of Neuroplastin OS=Rattus norvegicus GN=Nptn - [NPTN_RAT]	4.36248	3.61	4	1	1	2	2173268	277	30.8166	7.48877
Q6IRJ7	Annexin OS=Rattus norvegicus GN=Anxa7 PE=2 SV=1 - [Q6IRJ7_RAT]	4.35268	4.32	2	2	2	2	2.19259e+06	463	49.9873	6.17627
D3ZSE6	Uncharacterized protein OS=Rattus norvegicus PE=4 SV=2 - [D3ZSE6_RAT]	4.33907	5.97	1	1	1	2		352	39.7085	8.96826
G3V6V1	Aminopeptidase B OS=Rattus norvegicus GN=Rnpep PE=4 SV=1 - [G3V6V1_RAT]	4.33701	3.69	3	2	2	4	1.09232e+06	650	72.6423	5.59229
Q5RK30	Ribosome maturation protein SBDS OS=Rattus norvegicus GN=Sbds PE=2 SV=1 - [SBDS_RAT]	4.33028	7.6	1	2	2	2	765614	250	28.7343	8.74854
D4AE56	Prostaglandin E synthase 2 (Predicted), isoform CRA_b OS=Rattus norvegicus GN=Ptges2 PE=4 SV=1 - [D4AE56_RAT]	4.32087	4.69	1	2	2	2	2.9965e+06	384	43.4242	9.24658
D3ZK47	Protein Whsc1l1 OS=Rattus norvegicus GN=Whsc1l1 PE=4 SV=1 - [D3ZK47_RAT]	4.31091	0.93	1	1	1	2	962669	1396	155.468	8.22119
D4A2D7	Importin 4 (Predicted), isoform CRA_b OS=Rattus norvegicus GN=Ipo4 PE=2 SV=2 - [D4A2D7_RAT]	4.30848	1.48	1	1	1	1	403489	1081	118.85	5.021
P67779	Prohibitin OS=Rattus norvegicus GN=Phb PE=1 SV=1 - [PHB_RAT]	4.28431	7.72	1	2	2	3	660470	272	29.8019	5.75732
P13832	Myosin regulatory light chain RLC-A OS=Rattus norvegicus GN=Rlc-a PE=2 SV=2 - [MRLCA_RAT]	4.27914	12.21	3	2	2	2	929034	172	19.8825	4.80518
D4A0E8	Protein Prmt5 OS=Rattus norvegicus GN=Prmt5 PE=4 SV=1 - [D4A0E8_RAT]	4.2745	4.4	1	3	3	3	782624	637	72.6485	6.26514
Q6AY86	Vacuolar protein sorting-associated protein 26A OS=Rattus norvegicus GN=Vps26a PE=2 SV=1 - [VP26A_RAT]	4.24957	5.5	1	1	1	1	711027	327	38.0907	6.56592
B5DFN4	Prefoldin 5 (Predicted), isoform CRA_a OS=Rattus norvegicus GN=Pfdn5 PE=2 SV=1 - [B5DFN4_RAT]	4.24701	9.74	1	1	1	1	1.48029e+06	154	17.315	6.32861
Q4AEF8	Coatomer subunit gamma-1 OS=Rattus norvegicus GN=Copg1 PE=2 SV=1 - [COPG1_RAT]	4.24573	3.09	1	2	2	2	758599	874	97.5515	5.38916
Q63259	Receptor-type tyrosine-protein phosphatase-like N OS=Rattus norvegicus GN=Ptprn PE=2 SV=2 - [PTPRN_RAT]	4.23487	4.78	1	3	4	6	3.69711e+06	983	106.161	7.03467
M0RBG3	Protein Trappc12 OS=Rattus norvegicus GN=Trappc12 PE=4 SV=1 - [M0RBG3_RAT]	4.21759	5.52	3	1	1	2	871887	181	20.3983	7.81104
G3V7G0	Cytoplasmic dynein 1 light intermediate chain 1 OS=Rattus norvegicus GN=Dync1li1 PE=4 SV=1 - [G3V7G0_RAT]	4.20613	4.02	2	2	2	2	1.28657e+06	523	56.6351	6.29053
Q810W7-2	Isoform 2 of Microtubule-associated serine/threonine-protein kinase 1 OS=Rattus norvegicus GN=Mast1 - [MAST1_RAT]	4.17459	1.27	7	2	2	3	7.81409e+06	1570	170.876	8.07471
G3V7T6	Protein Sf3b1 OS=Rattus norvegicus GN=Sf3b1 PE=4 SV=1 - [G3V7T6_RAT]	4.16639	2.61	2	3	3	3	773604	1304	145.738	7.09326
D3ZHE7	Protein Tktl2 OS=Rattus norvegicus GN=Tktl2 PE=4 SV=1 - [D3ZHE7_RAT]	4.16241	3.35	2	1	2	4	4.28132e+06	627	68.3205	6.60986
Q9ES53	Ubiquitin fusion degradation protein 1 homolog OS=Rattus norvegicus GN=Ufd1l PE=1 SV=1 - [UFD1_RAT]	4.15264	4.89	1	1	1	2	801895	307	34.4633	6.69775
Q9Z2L0	Voltage-dependent anion-selective channel protein 1 OS=Rattus norvegicus GN=Vdac1 PE=1 SV=4 - [VDAC1_RAT]	4.1507	7.42	4	2	2	2	993028	283	30.7366	8.54346
D3ZHV7	Uncharacterized protein OS=Rattus norvegicus GN=Sdsl PE=4 SV=2 - [D3ZHV7_RAT]	4.13364	4.19	1	1	1	2	576208	358	37.8707	6.23975
B0BND9	Protein LOC100910272 OS=Rattus norvegicus GN=Srp72 PE=2 SV=1 - [B0BND9_RAT]	4.11575	7.59	2	1	1	1	314283	224	24.5939	9.92041
B2RZD1	Protein Sec61b OS=Rattus norvegicus GN=Sec61b PE=4 SV=1 - [B2RZD1_RAT]	4.09585	10.42	1	1	1	2	2.14657e+06	96	9.98211	11.561
P34064	Proteasome subunit alpha type-5 OS=Rattus norvegicus GN=Psma5 PE=2 SV=1 - [PSA5_RAT]	4.089	7.05	2	2	2	2	2.27744e+06	241	26.3742	4.85596
P21670	Proteasome subunit alpha type-4 OS=Rattus norvegicus GN=Psma4 PE=1 SV=1 - [PSA4_RAT]	4.08227	3.45	2	1	1	2	2.97907e+06	261	29.4792	7.72314
D3ZTK5	60S ribosomal protein L27 OS=Rattus norvegicus GN=RGD1563835 PE=3 SV=1 - [D3ZTK5_RAT]	4.07626	12.59	4	2	2	3	2.23746e+06	135	15.6325	10.2866
P62744	AP-2 complex subunit sigma OS=Rattus norvegicus GN=Ap2s1 PE=2 SV=1 - [AP2S1_RAT]	4.07092	4.93	1	1	1	2	9.03562e+06	142	17.0067	6.17627
Q6AYK6	Calcyclin-binding protein OS=Rattus norvegicus GN=Cacybp PE=1 SV=1 - [CYBP_RAT]	4.07078	6.99	1	2	2	2	2.60349e+06	229	26.5247	7.86963
G3V616	Divalent cation tolerant protein CUTA, isoform CRA_b OS=Rattus norvegicus GN=Cuta PE=4 SV=1 - [G3V616_RAT]	4.06753	7.91	2	1	1	2	595837	177	18.7459	7.34229
F1LR87	Beta-hexosaminidase subunit beta OS=Rattus norvegicus GN=Hexb PE=2 SV=2 - [F1LR87_RAT]	4.05265	1.68	2	1	1	2	630254	537	61.135	8.47021
M0R9D5	Uncharacterized protein OS=Rattus norvegicus PE=4 SV=1 - [M0R9D5_RAT]	4.04379	3.58	5	2	2	3	2.67848e+06	5363	571.304	6.22705
D4A9L5	Band 4.1-like protein 1 OS=Rattus norvegicus GN=Epb41l1 PE=4 SV=2 - [D4A9L5_RAT]	4.01616	1.93	4	1	1	1	838151	879	98.1521	5.74463
Q5XI21	Protein Tom1 OS=Rattus norvegicus GN=Tom1 PE=2 SV=1 - [Q5XI21_RAT]	3.99722	4.67	1	2	2	2	557763	492	54.0552	4.95752
P84850	D-2-hydroxyglutarate dehydrogenase, mitochondrial OS=Rattus norvegicus GN=D2hgdh PE=3 SV=1 - [D2HDH_RAT]	3.99285	6.36	1	2	3	3	1.72843e+06	535	58.7674	8.1333
Q6AY65	Arfaptin-2 OS=Rattus norvegicus GN=Arfip2 PE=2 SV=1 - [ARFP2_RAT]	3.94047	3.23	1	1	1	2	946446	341	37.7493	5.87158
D4A2K1	Protein Hoga1 OS=Rattus norvegicus GN=Hoga1 PE=4 SV=1 - [D4A2K1_RAT]	3.93745	3.74	1	1	1	2	910985	321	34.4429	8.23584
P34067	Proteasome subunit beta type-4 OS=Rattus norvegicus GN=Psmb4 PE=1 SV=2 - [PSB4_RAT]	3.92115	3.8	2	1	1	2	3.65525e+06	263	29.1784	6.91748
O70425	Myogenin OS=Rattus norvegicus GN=Myog PE=2 SV=1 - [O70425_RAT]	3.89072	4.02	2	1	1	2	1.79588e+07	224	25.1275	6.01123
D3ZZR5	Protein Snrpa1 OS=Rattus norvegicus GN=Snrpa1 PE=2 SV=1 - [D3ZZR5_RAT]	3.89058	4.71	1	1	1	2	1.55206e+06	255	28.3001	8.83643
B2RYV5	RGD1562502 protein (Fragment) OS=Rattus norvegicus GN=RGD1562502 PE=2 SV=1 - [B2RYV5_RAT]	3.88409	10.82	2	2	2	2	1.54107e+06	194	22.0499	4.91943
P08050	Gap junction alpha-1 protein OS=Rattus norvegicus GN=Gja1 PE=1 SV=2 - [CXA1_RAT]	3.8612	3.93	1	1	1	1	373939	382	43.0039	8.76318
D3ZGU2	Protein Acss3 OS=Rattus norvegicus GN=Acss3 PE=4 SV=1 - [D3ZGU2_RAT]	3.8459	4.42	1	2	2	4	676053	498	54.2008	9.02686
Q4G058	Protein Rpo1-3 OS=Rattus norvegicus GN=Rpo1-3 PE=2 SV=1 - [Q4G058_RAT]	3.82668	5.69	1	1	1	3	1.55109e+07	123	14.0571	9.90576
P36201	Cysteine-rich protein 2 OS=Rattus norvegicus GN=Crip2 PE=2 SV=1 - [CRIP2_RAT]	3.82116	10.58	1	1	1	1	1.4191e+06	208	22.6811	8.63135
Q63486	Ras-related GTP-binding protein A OS=Rattus norvegicus GN=Rraga PE=1 SV=1 - [RRAGA_RAT]	3.81554	6.39	3	2	2	2	1.46359e+06	313	36.5426	7.72314
P21913	Succinate dehydrogenase [ubiquinone] iron-sulfur subunit, mitochondrial OS=Rattus norvegicus GN=Sdhb PE=2 SV=2 - [DHSB_RAT]	3.76869	6.74	1	2	2	2	3.35985e+06	282	31.8089	8.67529
P62963	Profilin-1 OS=Rattus norvegicus GN=Pfn1 PE=1 SV=2 - [PROF1_RAT]	3.76585	10	1	1	1	1	2.18498e+06	140	14.9475	8.27979
Q8K3W5	Myotubularin-related protein (Fragment) OS=Rattus norvegicus GN=Mtmr9 PE=2 SV=1 - [Q8K3W5_RAT]	3.76223	6.01	2	3	3	3	964776	499	57.6162	6.97607
P53987	Monocarboxylate transporter 1 OS=Rattus norvegicus GN=Slc16a1 PE=1 SV=1 - [MOT1_RAT]	3.71822	3.24	1	1	1	1	210303	494	53.2034	8.32373
Q6AYU3	DnaJ homolog subfamily B member 6 OS=Rattus norvegicus GN=Dnajb6 PE=1 SV=1 - [DNJB6_RAT]	3.71768	6.44	3	2	2	2	1.76154e+06	357	38.8984	9.36377
Q9EPV3	Endothelial monocyte-activating polypeptide II (Fragment) OS=Rattus norvegicus GN=Aimp1 PE=2 SV=1 - [Q9EPV3_RAT]	3.71169	19.23	2	1	1	2	1.41231e+06	78	8.3663	5.93506
O54728	Phospholipase B1, membrane-associated OS=Rattus norvegicus GN=Plb1 PE=1 SV=1 - [PLB1_RAT]	3.68361	1.24	5	1	2	3	4.97155e+06	1450	160.986	6.59521
B5DEY8	Protein Snx6 OS=Rattus norvegicus GN=Snx6 PE=2 SV=1 - [B5DEY8_RAT]	3.66763	6.9	1	2	2	2	1.74121e+06	406	46.6077	6.16357
G3V6C4	UDP-glucose 6-dehydrogenase OS=Rattus norvegicus GN=Ugdh PE=3 SV=1 - [G3V6C4_RAT]	3.66089	2.03	2	1	1	2	658473	493	54.8523	7.34229
Q5U204	Ragulator complex protein LAMTOR3 OS=Rattus norvegicus GN=Lamtor3 PE=2 SV=1 - [LTOR3_RAT]	3.65653	8.87	1	1	1	2	1.10454e+06	124	13.5713	7.34229
G3V8Q6	Protein kinase, cAMP-dependent, regulatory, type 2, alpha, isoform CRA_a OS=Rattus norvegicus GN=Prkar2a PE=4 SV=1 - [G3V8Q6_RAT]	3.63851	4.24	2	1	2	2	1.69794e+06	401	45.4517	4.93213
F1LN92	Protein Afg3l2 OS=Rattus norvegicus GN=Afg3l2 PE=2 SV=1 - [F1LN92_RAT]	3.63318	3.37	3	2	3	3	655008	802	89.2955	8.60205
P70582	Nuclear pore complex protein Nup54 OS=Rattus norvegicus GN=Nup54 PE=1 SV=1 - [NUP54_RAT]	3.61009	3.33	1	1	1	1	345227	510	55.7105	7.02002
D3ZFC6	Protein Itih4 OS=Rattus norvegicus GN=Itih4 PE=2 SV=2 - [D3ZFC6_RAT]	3.60971	2.04	3	1	1	1	717617	930	103.416	6.17627
P11883	Aldehyde dehydrogenase, dimeric NADP-preferring OS=Rattus norvegicus GN=Aldh3a1 PE=1 SV=3 - [AL3A1_RAT]	3.60598	5.08	1	2	2	2	1.14476e+06	453	50.3067	6.80029
Q568Z8	Ddx17 protein OS=Rattus norvegicus GN=Ddx17 PE=2 SV=1 - [Q568Z8_RAT]	3.60376	5.22	1	1	1	1	401768	268	28.8588	9.02686
M0RB03	Protein LOC100911677 OS=Rattus norvegicus GN=LOC100911677 PE=4 SV=1 - [M0RB03_RAT]	3.59754	4.93	4	2	2	2	1.81902e+06	568	58.1286	9.62744
F1LQM9	Protein Xpo7 OS=Rattus norvegicus GN=Xpo7 PE=2 SV=2 - [F1LQM9_RAT]	3.5839	0.83	1	1	1	2	711984	1090	124.102	6.40479
P11232	Thioredoxin OS=Rattus norvegicus GN=Txn PE=1 SV=2 - [THIO_RAT]	3.5787	12.38	1	1	1	1	1.02925e+07	105	11.6657	4.91943
Q5U2R0	Methionine adenosyltransferase 2 subunit beta OS=Rattus norvegicus GN=Mat2b PE=2 SV=1 - [MAT2B_RAT]	3.57538	3.59	1	1	1	1	1.67596e+06	334	37.351	6.94678
Q4V8B0-3	Isoform 3 of Oxidation resistance protein 1 OS=Rattus norvegicus GN=Oxr1 - [OXR1_RAT]	3.5679	7.41	3	1	1	1	277817	216	24.4341	6.43018
Q6P9U0	Protein Serpinb6 OS=Rattus norvegicus GN=Serpinb6 PE=2 SV=1 - [Q6P9U0_RAT]	3.56098	6.07	1	3	3	4	1.47157e+06	379	42.9909	6.1001
P18297	Sepiapterin reductase OS=Rattus norvegicus GN=Spr PE=1 SV=1 - [SPRE_RAT]	3.5603	5.73	1	1	1	1	1.71941e+06	262	28.1105	5.70654
M0R9L4	Protein Dtna-ps1 OS=Rattus norvegicus GN=Dtna-ps1 PE=4 SV=1 - [M0R9L4_RAT]	3.55842	2.73	6	1	1	1	164027	513	58.7526	8.27979
P30713	Glutathione S-transferase theta-2 OS=Rattus norvegicus GN=Gstt2 PE=1 SV=3 - [GSTT2_RAT]	3.55445	5.74	1	1	1	1	3.15467e+06	244	27.4215	7.91357
M0RBX8	Uncharacterized protein (Fragment) OS=Rattus norvegicus PE=4 SV=1 - [M0RBX8_RAT]	3.55434	14.63	2	1	1	1	611819	82	9.3709	8.20654
D4A1D3	Protein Sacs OS=Rattus norvegicus GN=Sacs PE=2 SV=1 - [D4A1D3_RAT]	3.54244	0.26	5	1	2	9	1.1771e+07	4578	519.758	7.10791
Q01062	cGMP-dependent 3',5'-cyclic phosphodiesterase OS=Rattus norvegicus GN=Pde2a PE=1 SV=2 - [PDE2A_RAT]	3.53605	2.16	2	1	1	1	348255	928	104.597	5.51611
Q642B0	Glypican 4 OS=Rattus norvegicus GN=Gpc4 PE=2 SV=1 - [Q642B0_RAT]	3.53503	2.87	1	1	1	1	803631	557	62.5217	5.99854
D4A3V2	NADH dehydrogenase [ubiquinone] 1 alpha subcomplex subunit 6 OS=Rattus norvegicus GN=Ndufa6 PE=3 SV=1 - [D4A3V2_RAT]	3.52412	18.46	1	2	2	3	6.03562e+06	130	15.2141	10.1548
F1M7T6	Uncharacterized protein OS=Rattus norvegicus GN=Ssr3 PE=2 SV=2 - [F1M7T6_RAT]	3.49849	7.65	2	1	1	1	922668	183	20.4387	9.26123
P62775	Myotrophin OS=Rattus norvegicus GN=Mtpn PE=1 SV=2 - [MTPN_RAT]	3.49843	14.41	1	1	1	1	2.43349e+06	118	12.8526	5.51611
Q3T1L0	Aldehyde dehydrogenase family 16 member A1 OS=Rattus norvegicus GN=Aldh16a1 PE=2 SV=1 - [A16A1_RAT]	3.48128	1.75	1	1	1	1	263146	802	85.3607	6.15088
D4A0T8	Uncharacterized protein OS=Rattus norvegicus GN=RGD1565002 PE=3 SV=2 - [D4A0T8_RAT]	3.47824	2.64	1	1	1	3	500378	303	34.298	8.77783
Q9QYL8	Acyl-protein thioesterase 2 OS=Rattus norvegicus GN=Lypla2 PE=1 SV=1 - [LYPA2_RAT]	3.47708	3.46	1	1	1	4	1.63354e+06	231	24.7907	7.2251
F1M8H2	Protein Wars2 OS=Rattus norvegicus GN=Wars2 PE=3 SV=2 - [F1M8H2_RAT]	3.44386	2.5	1	1	1	2	1.19116e+06	360	40.1162	8.54346
O35814	Stress-induced-phosphoprotein 1 OS=Rattus norvegicus GN=Stip1 PE=1 SV=1 - [STIP1_RAT]	3.44198	2.39	1	1	1	1	2.07359e+06	543	62.5304	6.80029
Q5FVJ8	Sentrin-specific protease 8 OS=Rattus norvegicus GN=Senp8 PE=2 SV=1 - [SENP8_RAT]	3.4253	3.23	1	1	1	2		217	24.7123	6.93213
M0R6L4	Protein LOC100365839 OS=Rattus norvegicus GN=LOC100365839 PE=4 SV=1 - [M0R6L4_RAT]	3.41529	10.61	3	3	3	4	2.30066e+06	264	29.8887	9.72998
D3ZXK4	Protein Abhd11 OS=Rattus norvegicus GN=Abhd11 PE=4 SV=1 - [D3ZXK4_RAT]	3.41238	3.91	1	1	1	1	1.10695e+06	307	33.1953	9.30518
M0RCX0	Protein Pcbd2 (Fragment) OS=Rattus norvegicus GN=Pcbd2 PE=4 SV=1 - [M0RCX0_RAT]	3.40034	19.69	1	3	3	3	3.19396e+06	127	14.1241	9.20264
Q02356	AMP deaminase 2 OS=Rattus norvegicus GN=Ampd2 PE=2 SV=2 - [AMPD2_RAT]	3.39815	3.52	1	2	3	3	4.78001e+06	824	94.7269	6.50732
D4ABB2	Megalencephalic leukoencephalopathy with subcortical cysts 1 homolog (Human) (Predicted) OS=Rattus norvegicus GN=Mlc1 PE=4 SV=1 - [D4ABB2_RAT]	3.3955	3.2	1	1	1	1	256617	406	44.2771	8.03076
Q5EB89	Bckdha protein (Fragment) OS=Rattus norvegicus GN=Bckdha PE=2 SV=1 - [Q5EB89_RAT]	3.38916	4.57	3	1	1	1	549973	328	37.3112	6.85889
Q99PF3	APEX (Fragment) OS=Rattus norvegicus GN=Apex1 PE=2 SV=1 - [Q99PF3_RAT]	3.38142	3.11	2	1	1	2	372410	289	32.3325	8.57275
Q923V8	15 kDa selenoprotein OS=Rattus norvegicus GN=Sep15 PE=1 SV=3 - [SEP15_RAT]	3.37829	7.41	1	1	1	1	476797	162	17.8121	5.35107
J9SG97	Epidermal growth factor OS=Rattus norvegicus GN=EGF PE=2 SV=1 - [J9SG97_RAT]	3.37747	1.13	17	1	2	2	3.11413e+06	1061	116.654	6.01123
G3V709	Nicotinate phosphoribosyltransferase OS=Rattus norvegicus GN=Naprt1 PE=4 SV=1 - [G3V709_RAT]	3.37646	1.67	2	1	1	2	8.64671e+07	538	58.5667	6.354
P55260	Annexin A4 OS=Rattus norvegicus GN=Anxa4 PE=1 SV=3 - [ANXA4_RAT]	3.37424	4.7	2	1	1	1	125169	319	35.826	5.43994
G3V6R5	Sulfite oxidase OS=Rattus norvegicus GN=Suox PE=4 SV=1 - [G3V6R5_RAT]	3.36529	3.48	2	2	2	3	1.96216e+06	546	60.7678	6.80029
P37805	Transgelin-3 OS=Rattus norvegicus GN=Tagln3 PE=1 SV=2 - [TAGL3_RAT]	3.34549	4.02	1	1	1	2		199	22.4862	7.32764
Q6JAM9	Transmembrane protein 35 OS=Rattus norvegicus GN=Tmem35 PE=1 SV=1 - [TMM35_RAT]	3.34294	8.98	1	1	1	1	270662	167	18.4613	9.99365
P51607	N-acylglucosamine 2-epimerase OS=Rattus norvegicus GN=Renbp PE=2 SV=2 - [RENBP_RAT]	3.33548	1.4	1	1	1	9	9.63402e+07	430	49.5725	5.75732
Q5XIM7	Lysine--tRNA ligase OS=Rattus norvegicus GN=Kars PE=2 SV=1 - [Q5XIM7_RAT]	3.30897	2.24	1	1	1	1	825328	626	71.5776	6.59521
D4A9L7	Lipase OS=Rattus norvegicus GN=Lipk PE=3 SV=2 - [D4A9L7_RAT]	3.29458	1.51	1	1	1	7	1.43668e+07	397	45.3076	8.51416
Q812E9-2	Isoform 2 of Neuronal membrane glycoprotein M6-a OS=Rattus norvegicus GN=Gpm6a - [GPM6A_RAT]	3.29303	7.87	2	2	2	3	5.24929e+06	267	29.8708	5.8208
Q56A18-2	Isoform 2 of SWI/SNF-related matrix-associated actin-dependent regulator of chromatin subfamily E member 1 OS=Rattus norvegicus GN=Smarce1 - [SMCE1_RAT]	3.28514	4.23	5	1	1	1	883251	307	35.2288	4.61475
Q6AYL5	Splicing factor 3B subunit 4 OS=Rattus norvegicus GN=Sf3b4 PE=2 SV=1 - [SF3B4_RAT]	3.28356	3.3	1	1	1	1	456466	424	44.3271	8.55811
D4A060	Protein Snx30 OS=Rattus norvegicus GN=Snx30 PE=4 SV=2 - [D4A060_RAT]	3.27679	2.52	1	1	1	2	801603	437	49.4452	5.35107
P35745	Acylphosphatase-2 OS=Rattus norvegicus GN=Acyp2 PE=1 SV=2 - [ACYP2_RAT]	3.26582	13.4	2	1	1	1	1.93497e+06	97	10.8565	9.26123
Q64303	Serine/threonine-protein kinase PAK 2 OS=Rattus norvegicus GN=Pak2 PE=1 SV=1 - [PAK2_RAT]	3.26135	3.44	2	1	1	1	510335	524	57.9238	5.77002
M0RC45	Protein LOC683536 OS=Rattus norvegicus GN=LOC683536 PE=4 SV=1 - [M0RC45_RAT]	3.22491	7.28	3	1	1	1	2.78877e+06	151	16.9398	6.771
Q4V8E2	Proteasome (Prosome, macropain) 26S subunit, non-ATPase, 14 OS=Rattus norvegicus GN=Psmd14 PE=2 SV=1 - [Q4V8E2_RAT]	3.21621	4.19	1	1	1	1	2.04751e+06	310	34.5546	6.52197
Q6AXQ0	SUMO-activating enzyme subunit 1 OS=Rattus norvegicus GN=Sae1 PE=2 SV=1 - [SAE1_RAT]	3.1992	3.72	1	2	2	2	1.13994e+06	349	38.4885	5.16064
Q9JHB5	Translin-associated protein X OS=Rattus norvegicus GN=Tsnax PE=1 SV=1 - [TSNAX_RAT]	3.1982	8.97	1	2	2	2	1.37811e+06	290	32.9846	6.55127
Q499Q2	Protein Tpd52l1 OS=Rattus norvegicus GN=Tpd52l1 PE=2 SV=1 - [Q499Q2_RAT]	3.18585	8.59	1	1	1	1	1.19872e+06	163	18.3362	6.40479
B1H239	Leucine rich repeat containing 49 (Predicted) OS=Rattus norvegicus GN=Lrrc49 PE=2 SV=1 - [B1H239_RAT]	3.18419	2.92	1	1	1	1		686	78.888	8.08936
Q4V7D2	Protein rogdi homolog OS=Rattus norvegicus GN=Rogdi PE=2 SV=1 - [ROGDI_RAT]	3.17208	5.23	1	1	1	1	617305	287	32.1847	8.17725
Q03114	Cyclin-dependent kinase 5 OS=Rattus norvegicus GN=Cdk5 PE=1 SV=1 - [CDK5_RAT]	3.17035	7.88	1	2	2	2	671501	292	33.2332	7.66455
B5DF55	Protein Stam OS=Rattus norvegicus GN=Stam PE=2 SV=1 - [B5DF55_RAT]	3.16934	2.19	1	1	1	1	1.26032e+06	547	59.5544	4.85596
Q6PEC4	S-phase kinase-associated protein 1 OS=Rattus norvegicus GN=Skp1 PE=2 SV=3 - [SKP1_RAT]	3.16345	7.36	1	1	1	1	4.63691e+06	163	18.6603	4.53857
O08629	Transcription intermediary factor 1-beta OS=Rattus norvegicus GN=Trim28 PE=1 SV=2 - [TIF1B_RAT]	3.16291	2.04	1	1	1	2	6661315	835	88.8995	5.77002
P24368	Peptidyl-prolyl cis-trans isomerase B OS=Rattus norvegicus GN=Ppib PE=2 SV=3 - [PPIB_RAT]	3.1475	6.02	1	1	1	1	1.93861e+06	216	23.7875	9.49561
Q68FS8	Protein Rtcd1 OS=Rattus norvegicus GN=Rtcd1 PE=2 SV=1 - [Q68FS8_RAT]	3.14694	2.73	1	1	1	1	1.49012e+06	366	39.2883	7.66455
F7ESM5	Nitrilase 1, isoform CRA_a OS=Rattus norvegicus GN=Nit1 PE=4 SV=1 - [F7ESM5_RAT]	3.14579	3.78	3	1	1	1	994248	291	32.0129	6.3667
Q6MG60	N(G),N(G)-dimethylarginine dimethylaminohydrolase 2 OS=Rattus norvegicus GN=Ddah2 PE=1 SV=1 - [DDAH2_RAT]	3.11706	4.21	1	1	1	1	436525	285	29.6694	6.01123
P32198	Carnitine O-palmitoyltransferase 1, liver isoform OS=Rattus norvegicus GN=Cpt1a PE=1 SV=2 - [CPT1A_RAT]	3.10865	2.33	1	1	1	1	633151	773	88.0687	8.54346
B1WC34	Protein Prkcsh OS=Rattus norvegicus GN=Prkcsh PE=2 SV=1 - [B1WC34_RAT]	3.09127	2.29	1	1	1	1	971242	525	59.1811	4.4751
E9PU28	Inosine-5'-monophosphate dehydrogenase 2 OS=Rattus norvegicus GN=Impdh2 PE=3 SV=1 - [IMDH2_RAT]	3.06577	2.33	2	1	1	1	1.17475e+06	514	55.7798	7.28369
F1M9A2	Sodium/calcium exchanger 2 OS=Rattus norvegicus GN=Slc8a2 PE=2 SV=2 - [F1M9A2_RAT]	3.03904	1.63	5	1	2	2	784247	920	100.334	5.14795
Q80UF5	PP5-TPR variant (Fragment) OS=Rattus norvegicus GN=Ppp5c PE=2 SV=1 - [Q80UF5_RAT]	3.03588	10.32	4	1	1	1	580044	126	14.2111	8.35303
G3V774	F-box only protein 2 OS=Rattus norvegicus GN=Fbxo2 PE=4 SV=1 - [G3V774_RAT]	3.03371	4.05	2	1	1	1	1.51309e+06	296	33.6519	4.33545
D3ZB78	Protein RGD1559864 OS=Rattus norvegicus GN=RGD1559864 PE=2 SV=1 - [D3ZB78_RAT]	3.02212	3.31	2	1	1	1	470445	363	41.1892	5.43994
D3ZZF8	Polyadenylate binding protein-interacting protein 1 (Predicted) OS=Rattus norvegicus GN=Paip1 PE=2 SV=2 - [D3ZZF8_RAT]	3.01192	4.63	4	1	2	2	782214	367	42.0343	4.51318
P70506	GHF-1 protein (Ghf-2 protein) (Fragment) OS=Rattus norvegicus GN=Pou1f1 PE=2 SV=2 - [P70506_RAT]	3.00746	13.48	6	1	1	1	1.0542e+06	89	10.6366	9.99365
P55770	NHP2-like protein 1 OS=Rattus norvegicus GN=Nhp2l1 PE=2 SV=4 - [NH2L1_RAT]	3.00062	9.38	1	1	1	1	1.54794e+06	128	14.1646	8.45557
E9PTR4	Protein Ubap2l OS=Rattus norvegicus GN=Ubap2l PE=2 SV=2 - [E9PTR4_RAT]	2.99892	1.36	1	1	1	1	682262	1105	116.791	6.53662
Q9JMB5	Proteasomal ubiquitin receptor ADRM1 OS=Rattus norvegicus GN=Adrm1 PE=2 SV=2 - [ADRM1_RAT]	2.99549	3.93	1	1	1	1	1.09541e+06	407	42.0758	5.07178
H6X2V2	CRP OS=Rattus norvegicus GN=crp PE=4 SV=1 - [H6X2V2_RAT]	2.99197	4.35	16	1	1	1	2.38611e+06	230	25.3597	5.08447
B5DEL8	NADH dehydrogenase (Ubiquinone) Fe-S protein 5 OS=Rattus norvegicus GN=Ndufs5 PE=4 SV=1 - [B5DEL8_RAT]	2.97277	17.92	1	2	2	2	1.31433e+06	106	12.6915	8.92432
P31044	Phosphatidylethanolamine-binding protein 1 OS=Rattus norvegicus GN=Pebp1 PE=1 SV=3 - [PEBP1_RAT]	2.96007	7.49	1	1	1	1	1.00584e+06	187	20.7884	5.79541
P97849	Long-chain fatty acid transport protein 1 OS=Rattus norvegicus GN=Slc27a1 PE=2 SV=1 - [S27A1_RAT]	2.95783	1.86	2	1	1	1	703318	646	71.2377	8.45557
D3ZHX3	Protein Diras2 OS=Rattus norvegicus GN=Diras2 PE=4 SV=1 - [D3ZHX3_RAT]	2.95373	6.03	1	1	1	1	2.09489e+06	199	22.4836	8.76318
F1LVS8	Protein LOC688891 OS=Rattus norvegicus GN=LOC688891 PE=4 SV=2 - [F1LVS8_RAT]	2.95368	2.53	2	1	1	2	1.05991e+06	435	49.1842	5.43994
F1M9G8	Histidine triad nucleotide-binding protein 3 OS=Rattus norvegicus GN=Hint3 PE=2 SV=1 - [F1M9G8_RAT]	2.91045	8	2	1	1	1	741137	175	19.7228	6.7124
D4A6K9	Active BCR-related gene (Predicted) OS=Rattus norvegicus GN=Abr PE=4 SV=1 - [D4A6K9_RAT]	2.90888	1.51	1	1	1	1	360882	859	97.6312	6.58057
D3ZYN2	Protein Kif21a (Fragment) OS=Rattus norvegicus GN=Kif21a PE=2 SV=2 - [D3ZYN2_RAT]	2.90062	1.25	6	2	2	3	463017	1602	179.223	6.32861
B5DFB2	Protein Rbbp4 OS=Rattus norvegicus GN=Rbbp4 PE=2 SV=1 - [B5DFB2_RAT]	2.89741	3.06	3	1	1	1	3.31318e+06	425	47.6261	4.89404
Q6PCT3	Tumor protein D54 OS=Rattus norvegicus GN=Tpd52l2 PE=2 SV=1 - [TPD54_RAT]	2.89402	7.27	1	1	1	1	520587	220	23.9771	6.15088
D4A7R3	Nucleoporin 205kDa (Predicted) OS=Rattus norvegicus GN=Nup205 PE=4 SV=1 - [D4A7R3_RAT]	2.88974	0.75	1	1	1	1	383397	2008	227.086	6.31592
P20760	Ig gamma-2A chain C region OS=Rattus norvegicus GN=Igg-2a PE=1 SV=1 - [IGG2A_RAT]	2.88623	3.73	6	1	1	1	1.52846e+06	322	35.1634	7.6792
F8QYX1	Chromogranin A OS=Rattus norvegicus GN=Chga PE=4 SV=1 - [F8QYX1_RAT]	2.87854	3.72	4	1	1	1	183572	457	50.8395	4.7417
D4A511	Signal recognition particle 9 kDa protein OS=Rattus norvegicus GN=Srp9 PE=3 SV=1 - [D4A511_RAT]	2.87817	12.79	1	1	1	1	1.1462e+06	86	10.1302	7.98682
B4F763	Vps53 protein OS=Rattus norvegicus GN=Vps53 PE=2 SV=1 - [B4F763_RAT]	2.87652	1.49	2	1	1	1	455755	803	91.0703	6.60986
F1LM69	Dolichyl-diphosphooligosaccharide--protein glycosyltransferase 48 kDa subunit OS=Rattus norvegicus GN=Ddost PE=2 SV=2 - [F1LM69_RAT]	2.8703	2.49	2	1	1	1	1.57308e+06	441	48.5548	5.40186
Q5U2N0	CTP synthase 2 OS=Rattus norvegicus GN=Ctps2 PE=2 SV=1 - [PYRG2_RAT]	2.84864	3.58	1	1	2	2	1.11524e+06	586	65.6317	6.39209
P08011	Microsomal glutathione S-transferase 1 OS=Rattus norvegicus GN=Mgst1 PE=1 SV=3 - [MGST1_RAT]	2.82512	8.39	1	1	1	1	996797	155	17.4602	9.61279
D3ZTW7	ATP synthase mitochondrial F1 complex assembly factor 2 (Predicted), isoform CRA_c OS=Rattus norvegicus GN=Atpaf2 PE=4 SV=1 - [D3ZTW7_RAT]	2.80082	3.02	1	1	1	1	634548	298	34.1706	6.55127
D4A746	GDP-mannose pyrophosphorylase B (Predicted), isoform CRA_a OS=Rattus norvegicus GN=Gmppb PE=4 SV=1 - [D4A746_RAT]	2.7924	3.06	1	1	1	1	1.23738e+06	360	39.8766	6.7417
Q9Z2G8	Nucleosome assembly protein 1-like 1 OS=Rattus norvegicus GN=Nap1l1 PE=2 SV=1 - [NP1L1_RAT]	2.78142	4.36	3	1	1	1	286940	390	45.2849	4.50049
Q5M9G3	Caprin-1 OS=Rattus norvegicus GN=Caprin1 PE=1 SV=2 - [CAPR1_RAT]	2.77609	1.56	1	1	1	1	1.25657e+06	707	78.0729	5.24951
Q6AYQ4	Transmembrane protein 109 OS=Rattus norvegicus GN=Tmem109 PE=2 SV=1 - [TM109_RAT]	2.76613	4.94	1	1	1	1	2.63788e+06	243	26.2254	9.77393
P0C5X8	Protein tweety homolog 1 OS=Rattus norvegicus GN=Ttyh1 PE=2 SV=1 - [TTYH1_RAT]	2.75451	2.89	1	1	1	1	157396	450	49.0011	4.98291
P43244	Matrin-3 OS=Rattus norvegicus GN=Matr3 PE=1 SV=2 - [MATR3_RAT]	2.75441	1.54	1	1	1	2	516969	845	94.3887	6.20166
B0K008	Eukaryotic translation initiation factor 1 OS=Rattus norvegicus GN=Eif1 PE=4 SV=1 - [B0K008_RAT]	2.74574	12.39	2	1	1	1	807866	113	12.7386	7.44482
F1LP91	Glycogen synthase kinase-3 alpha OS=Rattus norvegicus GN=Gsk3a PE=2 SV=2 - [F1LP91_RAT]	2.70227	3.05	2	1	1	1	622455	459	48.4809	9.11475
Q641X8	Eukaryotic translation initiation factor 3 subunit E OS=Rattus norvegicus GN=Eif3e PE=2 SV=1 - [EIF3E_RAT]	2.69987	2.47	1	1	1	1	1.79132e+06	445	52.1874	6.03662
M0RAV0	Uncharacterized protein (Fragment) OS=Rattus norvegicus PE=4 SV=1 - [M0RAV0_RAT]	2.69686	13.98	8	1	1	1	967962	93	10.1229	7.12256
Q3KRE3	Guanine nucleotide-binding protein subunit gamma OS=Rattus norvegicus GN=Gng10 PE=3 SV=1 - [Q3KRE3_RAT]	2.68907	30.88	3	2	2	2	615014	68	7.22477	7.85498
F7FLF2	Protein LOC100360057 (Fragment) OS=Rattus norvegicus GN=Rpl22 PE=4 SV=1 - [F7FLF2_RAT]	2.68211	8.66	2	1	1	1	5.69868e+06	127	14.6487	9.18799
M0R961	Far upstream element-binding protein 2 OS=Rattus norvegicus GN=Khsrp PE=4 SV=1 - [M0R961_RAT]	2.66611	1.8	2	1	1	1	611627	721	74.1665	6.96143
P31662	Sodium-dependent neutral amino acid transporter SLC6A17 OS=Rattus norvegicus GN=Slc6a17 PE=1 SV=1 - [S6A17_RAT]	2.64437	1.79	1	1	1	1	859545	727	81.0024	6.41748
M0RDK9	Protein Acad8 (Fragment) OS=Rattus norvegicus GN=Acad8 PE=4 SV=1 - [M0RDK9_RAT]	2.62205	4.5	1	1	1	1	941663	311	33.2806	8.39697
M0R8C8	Protein Olr845 OS=Rattus norvegicus GN=Olr845 PE=4 SV=1 - [M0R8C8_RAT]	2.60662	5.99	1	1	1	2	321518	317	35.1163	9.1001
B0BN65	Family with sequence similarity 49, member A OS=Rattus norvegicus GN=Fam49a PE=2 SV=1 - [B0BN65_RAT]	2.60482	4.33	1	1	1	1	650815	323	37.3047	6.01123
Q66HF3	Electron transfer flavoprotein-ubiquinone oxidoreductase, mitochondrial OS=Rattus norvegicus GN=Etfdh PE=2 SV=1 - [Q66HF3_RAT]	2.60272	1.95	2	1	1	1	1.13125e+06	616	68.1207	7.56201
Q6TEK4	Vitamin K epoxide reductase complex subunit 1 OS=Rattus norvegicus GN=Vkorc1 PE=1 SV=1 - [VKOR1_RAT]	2.59377	8.07	1	1	1	1	647986	161	17.7714	9.33447
D4A857	Importin 9 (Predicted) OS=Rattus norvegicus GN=Ipo9 PE=4 SV=2 - [D4A857_RAT]	2.58531	0.86	1	1	1	1	7.99063e+06	1041	115.938	4.80518
D3ZBN0	Histone H1.5 OS=Rattus norvegicus GN=Hist1h1b PE=3 SV=1 - [H15_RAT]	2.58525	4.95	1	1	1	1	905629	222	22.6355	10.9604
P18422	Proteasome subunit alpha type-3 OS=Rattus norvegicus GN=Psma3 PE=1 SV=3 - [PSA3_RAT]	2.56631	8.24	2	2	2	2	1.62632e+06	255	28.4011	5.43994
D4AA63	Protein Ubqln2 OS=Rattus norvegicus GN=Ubqln2 PE=4 SV=1 - [D4AA63_RAT]	2.56355	2.04	1	1	1	1	258648	638	67.2175	5.22412
O08700	Vacuolar protein sorting-associated protein 45 OS=Rattus norvegicus GN=Vps45 PE=2 SV=1 - [VPS45_RAT]	2.55988	3.16	1	2	2	2	1.29443e+06	570	64.8528	8.25049
Q4KLF8	Actin-related protein 2/3 complex subunit 5 OS=Rattus norvegicus GN=Arpc5 PE=1 SV=3 - [ARPC5_RAT]	2.55935	8.61	1	1	1	1	225942	151	16.3103	5.66846
P26453-2	Isoform 2 of Basigin OS=Rattus norvegicus GN=Bsg - [BASI_RAT]	2.55824	3.68	2	1	1	1	959879	272	29.567	5.2749
F1M1D5	Protein Tbcd OS=Rattus norvegicus GN=Tbcd PE=4 SV=2 - [F1M1D5_RAT]	2.53745	1.09	1	1	1	1	548049	1192	133.02	6.26514
Q99MI5	Protein LOC100364487 OS=Rattus norvegicus GN=Srm PE=2 SV=1 - [Q99MI5_RAT]	2.53148	4.3	1	1	1	1	1.28666e+06	302	33.9748	5.64307
D3ZZK1	Protein LOC100359563 OS=Rattus norvegicus GN=LOC100359563 PE=4 SV=1 - [D3ZZK1_RAT]	2.52783	19.33	7	2	2	3	2.22084e+06	119	13.3453	9.80322
B1WC56	Nola2 protein OS=Rattus norvegicus GN=Nhp2 PE=2 SV=1 - [B1WC56_RAT]	2.52487	11.11	1	1	1	1	209598	153	17.281	7.97217
Q5PQJ6	Pyrroline-5-carboxylate reductase 3 OS=Rattus norvegicus GN=Pycrl PE=2 SV=1 - [P5CR3_RAT]	2.5124	4.01	1	1	1	1	1.84139e+06	274	28.8598	7.06396
G3V7V9	Leucine carboxyl methyltransferase 1 OS=Rattus norvegicus GN=Lcmt1 PE=4 SV=1 - [G3V7V9_RAT]	2.51195	2.71	2	1	1	1		332	38.3311	5.90967
D3ZVU6	Protein Avl9 OS=Rattus norvegicus GN=Avl9 PE=4 SV=1 - [D3ZVU6_RAT]	2.5083	3.08	1	2	2	2	1.12878e+06	649	71.9624	6.18896
M0R5K2	Uncharacterized protein OS=Rattus norvegicus PE=4 SV=1 - [M0R5K2_RAT]	2.50554	1.77	5	1	2	5	1.24728e+07	1296	145.185	5.51611
D3ZV60	Protein Cenpe OS=Rattus norvegicus GN=Cenpe PE=3 SV=2 - [D3ZV60_RAT]	2.50528	0.4	1	1	1	1	5.93167e+06	2471	285.593	5.19873
Q4G061	Eukaryotic translation initiation factor 3 subunit B OS=Rattus norvegicus GN=Eif3b PE=1 SV=1 - [EIF3B_RAT]	2.50194	1.63	1	1	1	1	400922	797	90.854	5.08447
Q71DI1	Dermcidin OS=Rattus norvegicus GN=Dcd PE=4 SV=1 - [Q71DI1_RAT]	2.5009	10	1	1	1	1	2.85959e+06	110	11.2768	6.53662
F1LMB1	Contactin-associated protein-like 5-2 OS=Rattus norvegicus GN=Cntnap5b PE=2 SV=2 - [F1LMB1_RAT]	2.50007	1.45	2	1	1	1	201539	1307	145.654	6.20166
D3ZSK0	Protein She OS=Rattus norvegicus GN=She PE=2 SV=1 - [D3ZSK0_RAT]	2.49908	6.18	2	1	1	3		340	37.8849	6.63916
O35824	DnaJ homolog subfamily A member 2 OS=Rattus norvegicus GN=Dnaja2 PE=2 SV=1 - [DNJA2_RAT]	2.48846	6.07	2	3	3	3	3.82135e+06	412	45.7366	6.48096
G3V8M5	Serine/threonine-protein phosphatase OS=Rattus norvegicus GN=Ppp4c PE=3 SV=1 - [G3V8M5_RAT]	2.47485	4.23	2	1	1	1	230462	307	35.0574	5.05908
B2GV69	Hnrnpa2b1 protein (Fragment) OS=Rattus norvegicus GN=Hnrnpa2b1 PE=2 SV=1 - [B2GV69_RAT]	2.47477	8.43	8	1	1	1	1.97694e+06	178	18.3735	9.42236
D3ZBD8	SH3-containing GRB2-like protein 3-interacting protein 1 (Fragment) OS=Rattus norvegicus GN=Sgip1 PE=2 SV=2 - [D3ZBD8_RAT]	2.47426	1.97	6	1	1	1	972197	609	65.4576	8.80713
D4AEH9	Amylo-1, 6-glucosidase, 4-alpha-glucanotransferase (Glycogen debranching enzyme, glycogen storage disease type III) (Predicted), isoform CRA_a OS=Rattus norvegicus GN=Agl PE=4 SV=1 - [D4AEH9_RAT]	2.47155	0.59	1	1	1	1	500208	1532	174.22	6.7417
P36970-2	Isoform Cytoplasmic of Phospholipid hydroperoxide glutathione peroxidase, mitochondrial OS=Rattus norvegicus GN=Gpx4 - [GPX41_RAT]	2.46844	6.47	5	1	1	1	1.43615e+06	170	19.4783	8.00146
Q6AYG3	Protein prune homolog OS=Rattus norvegicus GN=Prune PE=2 SV=1 - [PRUNE_RAT]	2.45926	2.42	1	1	1	1	848830	454	49.9665	5.07178
Q5BK32	FAS-associated factor 2 OS=Rattus norvegicus GN=Faf2 PE=2 SV=1 - [FAF2_RAT]	2.45765	2.6	1	1	1	1	930504	346	41.0538	5.96045
F1LS86	Isoleucine-tRNA synthetase (Predicted) OS=Rattus norvegicus GN=Iars PE=2 SV=2 - [F1LS86_RAT]	2.45693	0.79	1	1	1	1	988412	1262	144.194	6.30322
F1LX55	Protein Epha10 OS=Rattus norvegicus GN=Epha10 PE=4 SV=2 - [F1LX55_RAT]	2.45497	1.98	1	1	1	1	172775	1009	109.678	6.62451
F1LRK7	Contactin-6 OS=Rattus norvegicus GN=Cntn6 PE=2 SV=2 - [F1LRK7_RAT]	2.44682	1.36	2	1	1	1		1027	113.789	6.12549
D4A1B8	Protein Dctn3 OS=Rattus norvegicus GN=Dctn3 PE=4 SV=1 - [D4A1B8_RAT]	2.44428	15.05	1	3	3	3	2.99142e+06	186	21.0993	5.70654
P25093	Fumarylacetoacetase OS=Rattus norvegicus GN=Fah PE=1 SV=1 - [FAAA_RAT]	2.44252	5.01	1	2	2	2	609084	419	45.946	7.1665
Q6AYE2	Endophilin-B1 OS=Rattus norvegicus GN=Sh3glb1 PE=2 SV=1 - [SHLB1_RAT]	2.43649	3.56	1	1	1	1	382200	365	40.7618	6.03662
P62804	Histone H4 OS=Rattus norvegicus GN=Hist1h4b PE=1 SV=2 - [H4_RAT]	2.42649	9.71	1	1	1	1	623238	103	11.3604	11.356
D4A0C3	Protein Hid1 OS=Rattus norvegicus GN=Hid1 PE=2 SV=1 - [D4A0C3_RAT]	2.41811	2.66	1	2	2	2	721661	788	88.6984	5.93506
P97538	Ras-related protein M-Ras OS=Rattus norvegicus GN=Mras PE=1 SV=2 - [RASM_RAT]	2.41062	5.29	2	1	1	1	1.57505e+06	208	23.8724	8.77783
Q642E3	CDK5 regulatory subunit associated protein 3, isoform CRA_b OS=Rattus norvegicus GN=Cdk5rap3 PE=2 SV=1 - [Q642E3_RAT]	2.41051	2.78	2	1	1	1	1.11365e+06	504	57.0991	4.84326
D4A081	Protein LOC100911180 OS=Rattus norvegicus GN=Setdb1 PE=2 SV=1 - [D4A081_RAT]	2.40509	0.92	1	1	1	2	1.31662e+07	1302	143.898	5.98584
Q8CFD0	Sideroflexin-5 OS=Rattus norvegicus GN=Sfxn5 PE=2 SV=1 - [SFXN5_RAT]	2.40407	3.22	1	1	1	1	277006	342	37.2808	9.43701
Q4V7D4	Family with sequence similarity 126, member B OS=Rattus norvegicus GN=Fam126b PE=2 SV=1 - [Q4V7D4_RAT]	2.39755	3.51	1	1	1	1	679335	456	50.793	7.73779
D3ZAN1	Type I inositol 3,4-bisphosphate 4-phosphatase OS=Rattus norvegicus GN=Inpp4a PE=2 SV=2 - [D3ZAN1_RAT]	2.3975	0.97	4	1	1	1	2.05874e+06	928	104.369	7.56201
Q6DGF2	Enthoprotin OS=Rattus norvegicus GN=Clint1 PE=2 SV=1 - [Q6DGF2_RAT]	2.38235	2.33	1	1	1	1	1.66942e+06	472	52.1075	6.25244
Q5EBD4	Dcps protein (Fragment) OS=Rattus norvegicus GN=Dcps PE=2 SV=1 - [Q5EBD4_RAT]	2.37381	3.29	3	1	1	1	397964	334	38.4391	6.59521
D3ZLU0	Protein C2cd4c OS=Rattus norvegicus GN=C2cd4c PE=4 SV=1 - [D3ZLU0_RAT]	2.36695	3.32	1	1	1	1	402281	422	44.9371	9.74463
Q4KM87	Actin-like 6A OS=Rattus norvegicus GN=Actl6a PE=2 SV=1 - [Q4KM87_RAT]	2.36691	2.33	1	1	1	1	5.0844e+06	429	47.3903	5.60498
Q6P762	Mannosidase 2, alpha B1 OS=Rattus norvegicus GN=Man2b1 PE=2 SV=1 - [Q6P762_RAT]	2.36495	1.09	1	1	1	1	1.19393e+06	1009	114.255	8.66064
D3ZSA9	Protein Nomo1 OS=Rattus norvegicus GN=Nomo1 PE=4 SV=1 - [D3ZSA9_RAT]	2.35426	0.82	1	1	1	1	252887	1214	133.359	6.07471
F1LRB7	Tumor susceptibility gene 101 protein OS=Rattus norvegicus GN=Tsg101 PE=2 SV=2 - [F1LRB7_RAT]	2.35174	3.26	2	1	1	1	1.22026e+06	368	41.7706	7.04932
Q3B8N9	Biphenyl hydrolase-like (Serine hydrolase) OS=Rattus norvegicus GN=Bphl PE=2 SV=1 - [Q3B8N9_RAT]	2.3356	4.12	1	1	1	1	798447	291	32.8021	8.79248
D3ZP13	Protein Qsox2 OS=Rattus norvegicus GN=Qsox2 PE=4 SV=1 - [D3ZP13_RAT]	2.3285	1.41	1	1	1	1	283809	708	79.1474	8.26514
M0RAT0	Protein Arhgap44 OS=Rattus norvegicus GN=Arhgap44 PE=4 SV=1 - [M0RAT0_RAT]	2.32277	2.47	15	1	2	2	305943	770	84.0388	6.84424
A8USN8	Chloride intracellular channel 1 OS=Rattus norvegicus PE=2 SV=1 - [A8USN8_RAT]	2.31044	6.22	2	1	1	1	862104	193	21.4903	7.02002
Q5RKH0	Putative oxidoreductase GLYR1 OS=Rattus norvegicus GN=Glyr1 PE=2 SV=1 - [GLYR1_RAT]	2.30899	2.36	1	1	1	1	1.22327e+06	552	60.3829	9.12939
E9PTU4	Myosin-11 OS=Rattus norvegicus GN=Myh11 PE=2 SV=2 - [E9PTU4_RAT]	2.30695	1.01	7	2	2	2	723817	1972	227.156	5.49072
Q3MHS7	GDP-mannose 4, 6-dehydratase OS=Rattus norvegicus GN=Gmds PE=2 SV=1 - [Q3MHS7_RAT]	2.30478	1.88	1	1	1	1	959541	372	42.0683	7.28369
P22062	Protein-L-isoaspartate(D-aspartate) O-methyltransferase OS=Rattus norvegicus GN=Pcmt1 PE=1 SV=2 - [PIMT_RAT]	2.30412	4.85	1	1	1	1	1.00148e+06	227	24.6257	7.6792
G3V7Q6	Proteasome subunit beta type OS=Rattus norvegicus GN=Psmb5 PE=3 SV=1 - [G3V7Q6_RAT]	2.30163	7.98	1	2	2	2	2.14193e+06	263	28.5412	7.02002
D3ZXF9	Protein Mrpl12 OS=Rattus norvegicus GN=Mrpl12 PE=4 SV=1 - [D3ZXF9_RAT]	2.29939	3.26	1	1	1	1	197293	276	29.4229	9.65674
Q793F9	Vacuolar protein sorting-associated protein 4A OS=Rattus norvegicus GN=Vps4a PE=2 SV=1 - [VPS4A_RAT]	2.29555	2.75	4	1	1	1	1.83672e+06	437	48.8761	7.79639
D3ZZR9	Peptidyl-prolyl cis-trans isomerase OS=Rattus norvegicus GN=Fkbp2 PE=4 SV=1 - [D3ZZR9_RAT]	2.29525	8.57	1	1	1	1	7.83938e+06	140	15.3782	8.88037
Q4V7D1	Signal sequence receptor, alpha OS=Rattus norvegicus GN=Ssr1 PE=2 SV=1 - [Q4V7D1_RAT]	2.29129	3.83	2	1	1	1	4.63233e+06	287	32.1872	4.43701
P11348	Dihydropteridine reductase OS=Rattus norvegicus GN=Qdpr PE=1 SV=1 - [DHPR_RAT]	2.28647	7.47	1	1	2	2	7.31469e+06	241	25.5359	7.81104
F1M0D2	Protein Fam124a OS=Rattus norvegicus GN=Fam124a PE=2 SV=2 - [F1M0D2_RAT]	2.28434	3.17	1	1	1	1	635496	536	58.7763	6.40479
Q5U205	Protein Stard3nl OS=Rattus norvegicus GN=Stard3nl PE=2 SV=1 - [Q5U205_RAT]	2.283	4.26	1	1	1	1		235	26.7018	4.89404
Q62609-3	Isoform 3 of Noelin OS=Rattus norvegicus GN=Olfm1 - [NOE1_RAT]	2.28184	2.41	2	1	1	1	2.29523e+06	457	52.6842	6.80029
P70501	RNA-binding protein 10 OS=Rattus norvegicus GN=Rbm10 PE=2 SV=1 - [RBM10_RAT]	2.28149	2	1	1	1	1	3.0525e+06	852	94.3302	6.72705
Q56AP7	Protein cereblon OS=Rattus norvegicus GN=Crbn PE=1 SV=1 - [CRBN_RAT]	2.2806	3.37	11	1	2	2	277188	445	50.8443	5.45264
Q5I0D7	Xaa-Pro dipeptidase OS=Rattus norvegicus GN=Pepd PE=2 SV=1 - [PEPD_RAT]	2.28033	2.03	1	1	1	1	248646	492	54.7149	5.94775
P62859	40S ribosomal protein S28 OS=Rattus norvegicus GN=Rps28 PE=1 SV=1 - [RS28_RAT]	2.27947	17.39	1	1	1	1	1.52566e+06	69	7.8362	10.6968
Q9WVK3	Peroxisomal trans-2-enoyl-CoA reductase OS=Rattus norvegicus GN=Pecr PE=2 SV=1 - [PECR_RAT]	2.27852	2.97	1	1	1	1	3.83983e+06	303	32.4126	8.68994
B2RYF6	Cleft lip and palate associated transmembrane protein 1 OS=Rattus norvegicus GN=Clptm1 PE=2 SV=1 - [B2RYF6_RAT]	2.27673	3.92	1	2	2	2	332717	664	75.2288	6.01123
P62332	ADP-ribosylation factor 6 OS=Rattus norvegicus GN=Arf6 PE=1 SV=2 - [ARF6_RAT]	2.27423	13.14	2	1	3	6	2.00257e+07	175	20.0694	8.95361
P07151	Beta-2-microglobulin OS=Rattus norvegicus GN=B2m PE=1 SV=1 - [B2MG_RAT]	2.27408	7.56	1	1	1	1	1.5955e+06	119	13.7111	8.00146
D3Z941	Protein Mars OS=Rattus norvegicus GN=Mars PE=3 SV=1 - [D3Z941_RAT]	2.27295	2.55	1	2	2	2	857276	902	101.517	6.45557
P11167	Solute carrier family 2, facilitated glucose transporter member 1 OS=Rattus norvegicus GN=Slc2a1 PE=1 SV=1 - [GTR1_RAT]	2.27185	1.63	1	1	1	1	1.04856e+06	492	53.9274	8.71924
P20059	Hemopexin OS=Rattus norvegicus GN=Hpx PE=1 SV=3 - [HEMO_RAT]	2.26907	1.96	1	1	1	1	1.07722e+06	460	51.3183	7.6499
D3ZYY1	Protein LOC100362957 OS=Rattus norvegicus GN=LOC100362957 PE=4 SV=1 - [D3ZYY1_RAT]	2.26758	10.91	3	1	1	2		110	12.5907	10.7114
D3ZY17	Protein Rps6ka5 OS=Rattus norvegicus GN=Rps6ka5 PE=4 SV=1 - [D3ZY17_RAT]	2.26379	1.93	1	1	1	1	644192	518	58.2221	7.43018
Q8R2H0	ATPase, H+ transporting, V1 subunit G isoform 2 OS=Rattus norvegicus GN=Atp6v1g2 PE=4 SV=1 - [Q8R2H0_RAT]	2.26331	7.63	1	1	1	2	1.06173e+06	118	13.659	10.2573
Q9Z0J5-2	Isoform 2 of Thioredoxin reductase 2, mitochondrial OS=Rattus norvegicus GN=Txnrd2 - [TRXR2_RAT]	2.26263	2.44	3	1	1	1	315720	491	53.206	7.7085
O35264	Platelet-activating factor acetylhydrolase IB subunit beta OS=Rattus norvegicus GN=Pafah1b2 PE=1 SV=1 - [PA1B2_RAT]	2.26037	3.93	1	1	1	1	896003	229	25.5652	5.92236
Q6P6S4	Nucleotide exchange factor SIL1 OS=Rattus norvegicus GN=Sil1 PE=2 SV=1 - [SIL1_RAT]	2.25755	2.58	1	1	1	1	306325	465	52.317	5.13525
F1M8K1	Protein Pcdh1 (Fragment) OS=Rattus norvegicus GN=Pcdh1 PE=4 SV=2 - [F1M8K1_RAT]	2.25258	1.18	1	1	1	1	449255	1017	110.23	4.97021
Q9QY17-4	Isoform 4 of Protein kinase C and casein kinase substrate in neurons 2 protein OS=Rattus norvegicus GN=Pacsin2 - [PACN2_RAT]	2.25001	2.02	4	1	1	1	981975	445	51.262	5.38916
D4AE10	Protein RGD1563613 OS=Rattus norvegicus GN=RGD1563613 PE=4 SV=1 - [D4AE10_RAT]	2.24663	7.26	4	1	1	1	3.27377e+06	124	13.6837	9.92041
F1LVL4	Uncharacterized protein OS=Rattus norvegicus GN=LOC100363935 PE=4 SV=2 - [F1LVL4_RAT]	2.24136	15.13	1	1	1	1		119	13.0783	5.24951
Q6XUZ6	EG3-1RVC OS=Rattus norvegicus GN=Sept4 PE=2 SV=1 - [Q6XUZ6_RAT]	2.23763	2.56	5	1	1	1	1.01961e+06	312	36.1896	8.22119
Q4QQS6	Asparagine-linked glycosylation 5 homolog (Yeast, dolichyl-phosphate beta-glucosyltransferase), isoform CRA_a OS=Rattus norvegicus GN=Alg5 PE=2 SV=1 - [Q4QQS6_RAT]	2.23033	2.47	1	1	1	1	749807	324	36.8333	8.646
Q5M7T9	Threonine synthase-like 2 OS=Rattus norvegicus GN=Thnsl2 PE=2 SV=1 - [THNS2_RAT]	2.2252	2.06	1	1	1	1	1.10958e+06	485	54.1023	6.60986
D3ZD73	Protein Ddx6 OS=Rattus norvegicus GN=Ddx6 PE=3 SV=1 - [D3ZD73_RAT]	2.22497	2.07	1	1	1	1	931471	483	54.2102	8.66064
D4ADU2	Protein Slc7a11 OS=Rattus norvegicus GN=Slc7a11 PE=4 SV=1 - [D4ADU2_RAT]	2.22456	2.19	1	1	1	1	1.1859e+06	502	55.4059	9.23193
D3ZB67	Olfactory receptor 392 (Predicted) OS=Rattus norvegicus GN=Olr392 PE=3 SV=1 - [D3ZB67_RAT]	2.22338	5.7	1	1	1	2		316	35.4294	8.19189
P62628	Dynein light chain roadblock-type 1 OS=Rattus norvegicus GN=Dynlrb1 PE=1 SV=3 - [DLRB1_RAT]	2.22182	12.5	1	1	1	1	899396	96	10.9828	7.25439
Q1HCL7	NAD kinase domain-containing protein 1, mitochondrial OS=Rattus norvegicus GN=Nadkd1 PE=2 SV=1 - [NAKD1_RAT]	2.221	2.82	1	1	1	1	1.12158e+06	425	48.0866	6.94678
Q6AYE5	Out at first protein homolog OS=Rattus norvegicus GN=Oaf PE=2 SV=1 - [OAF_RAT]	2.21768	4.26	1	1	1	1	414410	282	31.7553	7.59131
B5DFD1	NudC domain containing 1 OS=Rattus norvegicus GN=Nudcd1 PE=2 SV=1 - [B5DFD1_RAT]	2.21712	2.93	1	2	2	2	2.34757e+06	580	66.3262	5.42725
Q69BT7	Trafficking protein particle complex subunit 4 OS=Rattus norvegicus GN=Trappc4 PE=2 SV=1 - [TPPC4_RAT]	2.20983	4.11	1	1	1	1	948252	219	24.3435	6.21436
P43278	Histone H1.0 OS=Rattus norvegicus GN=H1f0 PE=2 SV=2 - [H10_RAT]	2.2077	5.15	1	1	1	1	1.56202e+06	194	20.8722	10.9019
D3ZT27	Protein RGD1565819 OS=Rattus norvegicus GN=Zfp831 PE=4 SV=2 - [D3ZT27_RAT]	2.20753	1.1	1	1	1	1		1548	164.841	7.54736
F1LP76	Elongator complex protein 1 OS=Rattus norvegicus GN=Ikbkap PE=2 SV=2 - [F1LP76_RAT]	2.20389	0.83	2	1	1	1	244309	1331	149.104	6.34131
D3ZE15	Protein Ndufa13 OS=Rattus norvegicus GN=LOC100911483 PE=4 SV=1 - [D3ZE15_RAT]	2.19855	7.64	2	1	1	1	998447	144	16.7657	9.48096
Q4KM60	Ribosomal protein (Fragment) OS=Rattus norvegicus GN=Rpl10a PE=2 SV=1 - [Q4KM60_RAT]	2.1958	3.88	6	1	1	1	4.15599e+06	206	23.5209	10.0669
O88871	Gamma-aminobutyric acid type B receptor subunit 2 OS=Rattus norvegicus GN=Gabbr2 PE=1 SV=2 - [GABR2_RAT]	2.19554	2.23	1	1	1	1	53041.6	940	105.684	8.71924
F1LQW3	Protein Sfpq (Fragment) OS=Rattus norvegicus GN=Sfpq PE=4 SV=1 - [F1LQW3_RAT]	2.18205	3.14	2	2	2	2	4.16155e+06	606	65.6544	8.80713
F1LVL2	Protein Icoslg OS=Rattus norvegicus GN=Icoslg PE=4 SV=2 - [F1LVL2_RAT]	2.18182	3.92	1	1	1	1	2.78588e+06	332	37.7079	6.69775
D4AB01	Histidine triad nucleotide binding protein 2 (Predicted), isoform CRA_a OS=Rattus norvegicus GN=Hint2 PE=4 SV=1 - [D4AB01_RAT]	2.17835	9.2	1	1	1	3		163	17.3693	9.42236
D4A264	Protein Zadh2 OS=Rattus norvegicus GN=Zadh2 PE=4 SV=2 - [D4A264_RAT]	2.17029	3.98	1	1	1	1	377722	377	40.5101	7.76709
D3ZF12	Signal peptidase complex subunit 3 OS=Rattus norvegicus GN=Spcs3 PE=4 SV=1 - [D3ZF12_RAT]	2.15789	6.11	1	1	1	1	521262	180	20.3146	8.6167
M0R916	Oxysterol-binding protein-related protein 1 OS=Rattus norvegicus GN=Osbpl1a PE=4 SV=1 - [M0R916_RAT]	2.15237	0.84	2	1	1	1	4.56405e+06	950	107.682	6.65381
B1WC02	Ctps protein OS=Rattus norvegicus GN=Ctps PE=2 SV=1 - [B1WC02_RAT]	2.14956	3.21	1	1	2	4	402398	591	66.5981	6.58057
Q6PEC3-2	Isoform 2 of Protein YIF1B OS=Rattus norvegicus GN=Yif1b - [YIF1B_RAT]	2.14741	5.18	4	1	1	1	860683	251	27.5503	9.5542
F1LQI4	Aggrecan core protein OS=Rattus norvegicus GN=Acan PE=2 SV=2 - [F1LQI4_RAT]	2.1401	1.27	4	1	1	1	5.49155e+06	2121	220.425	4.27197
P12839	Neurofilament medium polypeptide OS=Rattus norvegicus GN=Nefm PE=1 SV=4 - [NFM_RAT]	2.13932	2.36	3	1	2	2	1.96543e+07	846	95.7336	4.79248
Q3SWS9	Janus kinase and microtubule-interacting protein 1 OS=Rattus norvegicus GN=Jakmip1 PE=1 SV=1 - [JKIP1_RAT]	2.12077	1.44	1	1	1	1	788925	626	73.0621	6.0874
B2RYJ5	Protein Tmprss13 OS=Rattus norvegicus GN=Tmprss13 PE=2 SV=1 - [B2RYJ5_RAT]	2.11426	1.48	1	1	1	2	4.90838e+06	539	59.2236	8.88037
P56522	NADPH:adrenodoxin oxidoreductase, mitochondrial OS=Rattus norvegicus GN=Fdxr PE=1 SV=1 - [ADRO_RAT]	2.11002	2.43	1	1	1	1	654552	494	54.3287	9.23193
Q6AY84	Secernin-1 OS=Rattus norvegicus GN=Scrn1 PE=1 SV=1 - [SCRN1_RAT]	2.1097	2.66	1	1	1	1	519323	414	46.3666	4.84326
M0R919	Protein LOC681825 OS=Rattus norvegicus GN=LOC681825 PE=4 SV=1 - [M0R919_RAT]	2.09778	5.78	1	1	1	1	1.92702e+06	173	19.5891	6.07471
Q5BJV4	Copa protein (Fragment) OS=Rattus norvegicus GN=Copa PE=2 SV=1 - [Q5BJV4_RAT]	2.09708	1.41	3	1	1	1	522417	568	63.2283	5.42725
Q7TP78	Aa2-258 OS=Rattus norvegicus GN=Ndufa8 PE=2 SV=1 - [Q7TP78_RAT]	2.09696	4.23	1	1	1	1	2.91827e+06	189	21.952	8.104
Q4QQS7	Protein Umps OS=Rattus norvegicus GN=Umps PE=2 SV=1 - [Q4QQS7_RAT]	2.08794	2.49	1	1	1	1	821324	481	52.3454	6.48096
B2RYJ3	Protein Cul4a OS=Rattus norvegicus GN=RGD1563853 PE=2 SV=1 - [B2RYJ3_RAT]	2.08732	1.58	1	1	1	1	371115	759	87.7185	8.35303
M0R8P7	Protein LOC503413 (Fragment) OS=Rattus norvegicus GN=LOC503413 PE=4 SV=1 - [M0R8P7_RAT]	2.08675	5	5	1	1	1		220	25.1291	6.15088
D3ZDM4	Uncharacterized protein (Fragment) OS=Rattus norvegicus GN=RGD1310495 PE=4 SV=2 - [D3ZDM4_RAT]	2.08464	2.36	1	1	1	1		423	45.6235	8.1626
D3Z8C7	Protein Wdr48 OS=Rattus norvegicus GN=Wdr48 PE=4 SV=1 - [D3Z8C7_RAT]	2.08285	1.92	1	1	1	1	189972	676	76.0314	7.06396
D3ZER6	Protein Tnpo2 OS=Rattus norvegicus GN=Tnpo2 PE=4 SV=2 - [D3ZER6_RAT]	2.07647	0.99	1	1	1	1	6.74698e+06	913	102.81	4.99561
B1WBS5	Slc5a10 protein OS=Rattus norvegicus GN=Slc5a10 PE=2 SV=1 - [B1WBS5_RAT]	2.0757	2.78	2	1	1	1		540	59.0556	8.11865
G3V8V6	O-acetyl-ADP-ribose deacetylase MACROD1 OS=Rattus norvegicus GN=Macrod1 PE=4 SV=2 - [G3V8V6_RAT]	2.07129	4.13	3	1	1	1	949295	242	27.1243	9.02686
D3ZUX5	Coiled-coil-helix-coiled-coil-helix domain containing 3 (Predicted), isoform CRA_a OS=Rattus norvegicus GN=Chchd3 PE=4 SV=1 - [D3ZUX5_RAT]	2.06898	6.61	1	1	1	1	466815	227	26.4182	8.1333
Q6U7I6	Adenosine monophosphate-activated protein kinase gamma 2-subunit (Fragment) OS=Rattus norvegicus GN=Prkag2 PE=2 SV=1 - [Q6U7I6_RAT]	2.05575	3.48	4	1	1	1	2.08589e+06	287	32.9784	7.98682
Q9JIL3	Interleukin enhancer-binding factor 3 OS=Rattus norvegicus GN=Ilf3 PE=1 SV=2 - [ILF3_RAT]	2.05558	1.45	3	1	1	1	544411	897	95.8753	8.74854
D4A786	Protein LOC100360002 OS=Rattus norvegicus GN=LOC100362685 PE=4 SV=1 - [D4A786_RAT]	2.05502	17.24	3	1	1	1	3.08946e+06	58	6.37736	9.83252
P97521	Mitochondrial carnitine/acylcarnitine carrier protein OS=Rattus norvegicus GN=Slc25a20 PE=1 SV=1 - [MCAT_RAT]	2.05498	6.64	2	2	2	2	998699	301	33.1322	9.48096
D4A997	HIV TAT specific factor 1 (Predicted) OS=Rattus norvegicus GN=Htatsf1 PE=2 SV=2 - [D4A997_RAT]	2.05253	2.06	1	2	2	2	1.38121e+06	776	88.5705	4.38623
Q4QQS8	Nuclear pore complex protein Nup85 OS=Rattus norvegicus GN=Nup85 PE=2 SV=1 - [NUP85_RAT]	2.05242	1.22	1	1	1	1	8.09534e+06	656	74.8328	5.68115
D3ZKI5	PHD finger protein 3 (Predicted) OS=Rattus norvegicus GN=Phf3 PE=4 SV=1 - [D3ZKI5_RAT]	2.05161	0.4	1	1	1	2	1.60672e+06	2020	225.176	6.87354
B2RYI5	Ankrd40 protein OS=Rattus norvegicus GN=Ankrd40 PE=2 SV=1 - [B2RYI5_RAT]	2.04935	3.03	1	1	1	1		363	40.4647	5.09717
E9PTL8	Protein Mcpt8l3 OS=Rattus norvegicus GN=Mcpt8l3 PE=3 SV=1 - [E9PTL8_RAT]	2.04206	3.23	5	1	1	1	14956882	248	27.1227	8.104
D3ZJH3	Neuroligin-2 OS=Rattus norvegicus GN=Nlgn2 PE=2 SV=2 - [D3ZJH3_RAT]	2.04124	1.47	4	1	1	1	7.3902e+06	817	88.7798	6.1001
B0BN93	26S proteasome non-ATPase regulatory subunit 13 OS=Rattus norvegicus GN=Psmd13 PE=1 SV=1 - [PSD13_RAT]	2.03881	8.51	1	4	4	5	3.11998e+06	376	42.7902	5.8335
Q9JID1-2	Isoform 2 of Programmed cell death protein 4 OS=Rattus norvegicus GN=Pdcd4 - [PDCD4_RAT]	2.03806	3.94	2	1	1	1	222357	432	47.5217	5.09717
D3ZP77	Uncharacterized protein (Fragment) OS=Rattus norvegicus PE=4 SV=2 - [D3ZP77_RAT]	2.03704	3.13	3	1	1	1	355999	288	32.9875	5.08447
M0R830	Mesoderm-specific transcript homolog protein (Fragment) OS=Rattus norvegicus GN=Mest PE=4 SV=1 - [M0R830_RAT]	2.03433	4.42	2	1	1	1	1.60859e+06	249	28.8762	9.43701
D3ZGJ7	Protein Spock2 OS=Rattus norvegicus GN=Spock2 PE=4 SV=2 - [D3ZGJ7_RAT]	2.02985	2.35	1	1	1	1	420269	425	46.9189	4.89404
B2GV23	Rnf14 protein (Fragment) OS=Rattus norvegicus GN=Rnf14 PE=2 SV=1 - [B2GV23_RAT]	2.02961	2.88	2	1	1	1	229110	382	43.3817	5.35107
Q02589	[Protein ADP-ribosylarginine] hydrolase OS=Rattus norvegicus GN=Adprh PE=1 SV=2 - [ADPRH_RAT]	2.02841	3.04	1	1	1	1	1.05797e+06	362	39.9354	5.99854
D4ADD8	Dynactin 6 (Predicted), isoform CRA_b OS=Rattus norvegicus GN=Dctn6 PE=4 SV=1 - [D4ADD8_RAT]	2.02761	5.26	1	1	1	1	175065	190	20.6526	6.66846
P29457	Serpin H1 OS=Rattus norvegicus GN=Serpinh1 PE=1 SV=1 - [SERPH_RAT]	2.02243	1.92	2	1	1	1	1.38632e+06	417	46.4882	8.82178
Q9JKT0	SH3-domain GRB2-like 3 OS=Rattus norvegicus GN=Sh3gl3 PE=2 SV=1 - [Q9JKT0_RAT]	2.01804	2.88	3	1	1	1	916702	312	35.292	5.03369
Q6IRG7	Claudin 11 OS=Rattus norvegicus GN=Cldn11 PE=2 SV=1 - [Q6IRG7_RAT]	2.01467	6.76	2	1	1	1	695034	207	22.0993	7.91357
D3ZKX8	Protein Fam169a OS=Rattus norvegicus GN=Fam169a PE=4 SV=2 - [D3ZKX8_RAT]	2.01354	1.81	1	1	1	1	753922	663	73.0248	4.67822
Q5BKE4	Sra1 protein OS=Rattus norvegicus GN=Sra1 PE=2 SV=1 - [Q5BKE4_RAT]	2.00604	6.8	3	1	1	1	213714	147	15.3114	5.96045
D3ZQJ8	Protein Prss56 OS=Rattus norvegicus GN=Prss56 PE=4 SV=2 - [D3ZQJ8_RAT]	2.0047	0.99	2	1	1	1	8.47683e+06	607	65.5555	7.7085
B0BN46	Grhpr protein OS=Rattus norvegicus GN=Grhpr PE=2 SV=1 - [B0BN46_RAT]	2.00332	3.58	1	1	1	1	1.39716e+06	335	35.9148	7.92822
P80299	Bifunctional epoxide hydrolase 2 OS=Rattus norvegicus GN=Ephx2 PE=1 SV=1 - [HYES_RAT]	1.99814	1.99	2	1	1	1	833885	554	62.2996	6.18896
Q2KML4	Dynein axonemal heavy chain-like protein (Fragment) OS=Rattus norvegicus GN=Dnah2 PE=2 SV=1 - [Q2KML4_RAT]	1.99292	0.5	2	1	1	1		3965	455.622	6.15088
O08875	Serine/threonine-protein kinase DCLK1 OS=Rattus norvegicus GN=Dclk1 PE=2 SV=1 - [DCLK1_RAT]	1.99262	3	1	1	1	1	716546	433	47.6511	5.75732
B5DFI9	Pdk3 protein OS=Rattus norvegicus GN=Pdk3 PE=2 SV=1 - [B5DFI9_RAT]	1.98866	4.1	1	2	2	2	1.36688e+06	415	47.9136	8.80713
D3ZGI9	Solute carrier family 12 member 5 OS=Rattus norvegicus GN=Slc12a5 PE=4 SV=2 - [D3ZGI9_RAT]	1.9883	0.99	5	1	1	1		1115	123.181	6.354
D3ZCQ9	Myeloid leukemia factor 1 (Predicted), isoform CRA_a OS=Rattus norvegicus GN=Mlf1 PE=4 SV=1 - [D3ZCQ9_RAT]	1.984	3.19	1	1	1	1	1.53768e+07	282	32.1998	9.15869
P50442	Glycine amidinotransferase, mitochondrial OS=Rattus norvegicus GN=Gatm PE=1 SV=1 - [GATM_RAT]	1.97555	4.49	1	2	2	2		423	48.211	7.48877
Q5EB55	Gbe1 protein (Fragment) OS=Rattus norvegicus GN=Gbe1 PE=2 SV=1 - [Q5EB55_RAT]	1.97338	2.24	1	1	1	1	349188	536	61.7929	6.07471
D3ZSU3	Protein Slc7a14 OS=Rattus norvegicus GN=Slc7a14 PE=4 SV=2 - [D3ZSU3_RAT]	1.96862	2.67	1	1	1	1	160130	412	45.9451	5.13525
Q99P74	Ras-related protein Rab-27B OS=Rattus norvegicus GN=Rab27b PE=2 SV=3 - [RB27B_RAT]	1.95699	10.09	1	1	2	2	2.63959e+06	218	24.6043	5.5415
Q9R1Z0	Voltage-dependent anion-selective channel protein 3 OS=Rattus norvegicus GN=Vdac3 PE=1 SV=2 - [VDAC3_RAT]	1.9542	7.42	2	1	2	2	1.18977e+06	283	30.7784	8.70459
B2GUY0	Endoplasmic reticulum mannosyl-oligosaccharide 1,2-alpha-mannosidase OS=Rattus norvegicus GN=Man1b1 PE=2 SV=2 - [MA1B1_RAT]	1.93883	3.04	1	2	2	2	392608	657	74.8475	8.22119
D3ZY32	Protein Podnl1 OS=Rattus norvegicus GN=Podnl1 PE=4 SV=1 - [D3ZY32_RAT]	1.93569	1.23	1	1	1	1	5.41087e+06	568	63.5441	9.20264
M0R4Y7	Uncharacterized protein (Fragment) OS=Rattus norvegicus PE=4 SV=1 - [M0R4Y7_RAT]	1.93521	1.38	2	1	1	1	1.32237e+07	506	59.0993	9.17334
D4A6X7	Protein Ppcs OS=Rattus norvegicus GN=Ppcs PE=4 SV=1 - [D4A6X7_RAT]	1.92316	3.22	1	1	1	1		311	33.8867	6.81494
Q9ES32	Transcription factor A (Fragment) OS=Rattus norvegicus GN=Tfam PE=2 SV=1 - [Q9ES32_RAT]	1.91922	3.43	2	1	1	1	4.35569e+06	204	23.9086	9.74463
Q4KM73	UMP-CMP kinase OS=Rattus norvegicus GN=Cmpk1 PE=1 SV=2 - [KCY_RAT]	1.91752	9.69	1	2	2	2	438661	196	22.1552	5.8335
A0JPN0	Protein Rad18 OS=Rattus norvegicus GN=Rad18 PE=2 SV=1 - [A0JPN0_RAT]	1.91136	1.42	1	1	1	1	7.39951e+06	494	55.9733	8.17725
F1LX35	Protein Tnfrsf13b (Fragment) OS=Rattus norvegicus GN=Tnfrsf13b PE=4 SV=1 - [F1LX35_RAT]	1.90876	4.02	1	1	1	1	5.75425e+07	249	27.5242	8.41162
F2Z3S7	Homeobox protein OTX2 OS=Rattus norvegicus GN=Otx2 PE=3 SV=2 - [F2Z3S7_RAT]	1.90791	5.19	1	1	1	1	451964	289	31.6164	9.31982
M0R9Z8	Protein LOC100912350 OS=Rattus norvegicus GN=LOC100912350 PE=4 SV=1 - [M0R9Z8_RAT]	1.90584	1.64	2	1	1	1		733	80.1401	6.17627
D3ZXL0	Protein Slc26a10 OS=Rattus norvegicus GN=Slc26a10 PE=4 SV=2 - [D3ZXL0_RAT]	1.90207	1.17	1	1	1	1		684	73.8763	7.97217
B1WBZ6	Protein RGD1565685 OS=Rattus norvegicus GN=RGD1565685 PE=2 SV=1 - [B1WBZ6_RAT]	1.89879	2.19	1	1	1	1	1.10023e+06	320	36.6845	6.32861
G3V731	Myosin light chain kinase 2, skeletal muscle OS=Rattus norvegicus GN=Mylk2 PE=4 SV=1 - [G3V731_RAT]	1.88802	2.13	27	1	2	2	989603	610	65.907	5.22412
M0RC31	Uncharacterized protein OS=Rattus norvegicus PE=4 SV=1 - [M0RC31_RAT]	1.88515	2.44	3	1	1	1	895196	410	46.9969	5.70654
Q566R0	Acyl-coenzyme A thioesterase THEM4 OS=Rattus norvegicus GN=Them4 PE=2 SV=1 - [THEM4_RAT]	1.8828	4.78	1	1	1	1	1.78122e+06	230	26.0724	8.92432
P59649	FXYD domain-containing ion transport regulator 7 OS=Rattus norvegicus GN=Fxyd7 PE=1 SV=1 - [FXYD7_RAT]	1.88222	16.25	1	1	1	1	601120	80	8.48124	7.84033
F1LNV7	General transcription factor 3C polypeptide 1 OS=Rattus norvegicus GN=Gtf3c1 PE=2 SV=1 - [F1LNV7_RAT]	1.87963	0.37	2	1	1	1	3.05267e+06	2147	242.011	7.45947
P24155	Thimet oligopeptidase OS=Rattus norvegicus GN=Thop1 PE=1 SV=4 - [THOP1_RAT]	1.87813	1.89	1	1	1	1	294912	687	78.3354	5.93506
P82808	Glutamine--fructose-6-phosphate aminotransferase [isomerizing] 1 OS=Rattus norvegicus GN=Gfpt1 PE=1 SV=3 - [GFPT1_RAT]	1.87764	1.91	11	1	2	2	357209	681	76.7783	6.84424
Q7TSA0	Mitochondrial Rho GTPase 2 OS=Rattus norvegicus GN=Rhot2 PE=2 SV=1 - [MIRO2_RAT]	1.87262	3.22	2	2	2	2	809988	622	69.1092	5.70654
F1LY78	Protein Dtx3 OS=Rattus norvegicus GN=Dtx3 PE=2 SV=2 - [F1LY78_RAT]	1.87167	2.02	1	1	1	1	1.70707e+06	347	37.9576	8.73389
F8WG75	Synaptosomal-associated protein (Fragment) OS=Rattus norvegicus GN=Snap25 PE=3 SV=2 - [F8WG75_RAT]	1.86845	6.58	4	1	1	1	212419	152	17.0673	5.05908
Q5RK09	Eukaryotic translation initiation factor 3 subunit G OS=Rattus norvegicus GN=Eif3g PE=2 SV=1 - [EIF3G_RAT]	1.86724	2.81	1	1	1	1	2.86913e+06	320	35.6289	5.89697
B1WC80	Protein RGD1563692 OS=Rattus norvegicus GN=RGD1563692 PE=2 SV=1 - [B1WC80_RAT]	1.86672	2.21	1	1	1	1	865297	452	50.3681	6.52197
F1LU03	Glyceraldehyde-3-phosphate dehydrogenase (Fragment) OS=Rattus norvegicus PE=3 SV=2 - [F1LU03_RAT]	1.86287	3.36	1	1	1	1	1.42599e+06	298	32.1394	7.47412
B2GV24	E3 UFM1-protein ligase 1 OS=Rattus norvegicus GN=Ufl1 PE=2 SV=1 - [UFL1_RAT]	1.85828	1.26	1	1	1	1	1.22951e+06	793	89.5294	6.99072
G3V9Z4	Putative L-aspartate dehydrogenase OS=Rattus norvegicus GN=Aspdh PE=4 SV=1 - [G3V9Z4_RAT]	1.85612	3.83	2	1	1	1		287	30.3697	6.84424
Q66HC5	Nuclear pore complex protein Nup93 OS=Rattus norvegicus GN=Nup93 PE=1 SV=1 - [NUP93_RAT]	1.856	2.44	1	2	2	2	628670	819	93.2434	5.71924
Q63198	Contactin-1 OS=Rattus norvegicus GN=Cntn1 PE=1 SV=2 - [CNTN1_RAT]	1.8529	2.06	1	2	2	2	431324	1021	113.423	6.11279
D3ZAZ0	Protein Eif3m OS=Rattus norvegicus GN=Eif3m PE=4 SV=1 - [D3ZAZ0_RAT]	1.85096	2.67	1	1	1	1	1.32627e+06	374	42.4899	5.74463
D3ZCX6	Protein Rexo1 OS=Rattus norvegicus GN=Rexo1 PE=2 SV=1 - [D3ZCX6_RAT]	1.84951	0.75	1	1	1	2	4.5766e+07	1197	129.178	8.96826
P18163	Long-chain-fatty-acid--CoA ligase 1 OS=Rattus norvegicus GN=Acsl1 PE=1 SV=1 - [ACSL1_RAT]	1.84743	1.72	1	1	1	1	975353	699	78.1282	6.99072
B5DFC8	Eukaryotic translation initiation factor 3 subunit C OS=Rattus norvegicus GN=Eif3c PE=2 SV=1 - [EIF3C_RAT]	1.84472	2.85	1	2	2	2	663138	911	105.369	5.78271
D3ZFN6	Protein Mettl8 OS=Rattus norvegicus GN=Mettl8 PE=2 SV=2 - [D3ZFN6_RAT]	1.84444	6.53	1	1	1	1	897525	199	23.2355	7.50342
Q9ESH6	Glutaredoxin-1 OS=Rattus norvegicus GN=Glrx PE=3 SV=3 - [GLRX1_RAT]	1.83198	10.28	1	1	1	1	626354	107	11.8712	8.6167
G3V851	Solute carrier family 17 (Sodium-dependent inorganic phosphate cotransporter), member 6 OS=Rattus norvegicus GN=Slc17a6 PE=4 SV=1 - [G3V851_RAT]	1.8309	1.55	2	1	1	1	1.69318e+06	582	64.5177	6.82959
D3ZX82	Cytoplasmic FMR1 interacting protein 2 (Predicted) OS=Rattus norvegicus GN=Cyfip2 PE=2 SV=2 - [D3ZX82_RAT]	1.83061	1.35	1	1	1	1		593	68.6343	8.38232
F1M9C1	Prolyl 3-hydroxylase 2 (Fragment) OS=Rattus norvegicus GN=Leprel1 PE=2 SV=2 - [F1M9C1_RAT]	1.83021	1.28	2	1	1	1	1.55109e+07	547	62.2983	5.13525
P62282	40S ribosomal protein S11 OS=Rattus norvegicus GN=Rps11 PE=1 SV=3 - [RS11_RAT]	1.81856	5.06	3	1	1	2	1.0228e+06	158	18.419	10.3013
F1LP57	Protein Map2k4 (Fragment) OS=Rattus norvegicus GN=Map2k4 PE=4 SV=2 - [F1LP57_RAT]	1.81827	6.65	2	2	2	2	1.41294e+06	361	41.075	8.06006
B2RYQ5	Enhancer of rudimentary homolog OS=Rattus norvegicus GN=Erh PE=3 SV=1 - [B2RYQ5_RAT]	1.81758	10.58	2	1	1	1	899678	104	12.251	5.92236
Q66HA9	Protein Sema4a OS=Rattus norvegicus GN=Sema4a PE=2 SV=1 - [Q66HA9_RAT]	1.81591	2.37	1	2	2	2	1.44417e+06	760	83.2335	7.59131
Q6P784	Branched-chain-amino-acid aminotransferase OS=Rattus norvegicus GN=Bcat2 PE=2 SV=1 - [Q6P784_RAT]	1.81378	4.38	3	1	1	1	664875	388	43.5676	8.30908
D3ZMM2	Uncharacterized protein OS=Rattus norvegicus GN=Wdr90 PE=4 SV=2 - [D3ZMM2_RAT]	1.81047	0.48	1	1	1	1	3.43557e+06	1891	204.797	6.771
D3ZWA5	Protein Kifap3 OS=Rattus norvegicus GN=Kifap3 PE=4 SV=2 - [D3ZWA5_RAT]	1.80776	1.51	1	1	1	1	1.01476e+06	728	84.3482	5.23682
D3ZES2	Protein Trappc6b OS=Rattus norvegicus GN=Trappc6b PE=4 SV=1 - [D3ZES2_RAT]	1.80273	5.06	1	1	1	2		158	17.9653	8.67529
F1LU70	G patch domain containing 1 (Predicted), isoform CRA_a OS=Rattus norvegicus GN=Gpatch1 PE=2 SV=2 - [F1LU70_RAT]	1.80201	1.61	1	1	1	1	3.07392e+06	930	103.14	7.40088
F1M884	Uncharacterized protein (Fragment) OS=Rattus norvegicus PE=4 SV=2 - [F1M884_RAT]	1.80142	1.96	1	1	1	1	7.78086e+06	358	38.3135	9.26123
F1M4B6	Uncharacterized protein OS=Rattus norvegicus GN=RGD1563349 PE=4 SV=2 - [F1M4B6_RAT]	1.80102	1.17	1	1	1	1	190195	1024	113.295	6.48096
Q80W92	Protein VAC14 homolog OS=Rattus norvegicus GN=Vac14 PE=1 SV=1 - [VAC14_RAT]	1.79832	1.53	1	1	1	1		783	88.0116	6.12549
D4AD05	Protein Crocc OS=Rattus norvegicus GN=Crocc PE=2 SV=2 - [D4AD05_RAT]	1.79526	0.49	2	1	1	1	1.04066e+06	1846	208.793	5.46533
D4A509	Protein Atp8b2 OS=Rattus norvegicus GN=Atp8b2 PE=2 SV=2 - [D4A509_RAT]	1.79338	1.34	2	1	1	1	1.4948e+06	1190	134.702	7.09326
B2RYV3	LOC100174910 protein OS=Rattus norvegicus GN=LOC100174910 PE=4 SV=1 - [B2RYV3_RAT]	1.79232	7.29	2	1	1	1	1.60585e+06	96	11.2089	8.54346
D4A3E0	Protein Mmrn1 OS=Rattus norvegicus GN=Mmrn1 PE=4 SV=1 - [D4A3E0_RAT]	1.78815	1.07	1	1	1	1	1.90672e+06	1210	135.518	7.51807
B0BN82	Brix domain containing 1 OS=Rattus norvegicus GN=Rpf2 PE=2 SV=1 - [B0BN82_RAT]	1.78793	6.21	1	1	1	1		306	35.2341	10.0229
F1M7H6	Protein Ccdc150 OS=Rattus norvegicus GN=Ccdc150 PE=4 SV=2 - [F1M7H6_RAT]	1.7852	0.73	1	1	1	1	6.63851e+06	1102	128.215	7.13721
P50235	Alcohol sulfotransferase OS=Rattus norvegicus PE=2 SV=1 - [SUH3_RAT]	1.78469	2.81	1	1	1	1		285	33.5089	7.82568
B2RYN1	Fructosamine-3-kinase-related protein OS=Rattus norvegicus GN=Fn3krp PE=2 SV=1 - [B2RYN1_RAT]	1.77681	2.91	1	1	1	1	4.54951e+06	309	34.1471	7.88428
D3ZPR0	Chromosome segregation 1-like (S. cerevisiae) (Predicted) OS=Rattus norvegicus GN=Cse1l PE=4 SV=1 - [D3ZPR0_RAT]	1.7752	1.85	1	2	2	2	1.02495e+07	971	110.144	5.77002
P04276	Vitamin D-binding protein OS=Rattus norvegicus GN=Gc PE=1 SV=3 - [VTDB_RAT]	1.77309	1.89	2	1	1	1	741857	476	53.509	5.85889
O70371	Annexin (Fragment) OS=Rattus norvegicus GN=Anxa5 PE=2 SV=1 - [O70371_RAT]	1.7692	2.65	3	1	1	1	556972	302	33.9444	5.10986
Q7M6Z1	Nucleophosmin/nucleoplasmin 2 OS=Rattus norvegicus GN=Npm2 PE=2 SV=1 - [Q7M6Z1_RAT]	1.7675	10.14	1	1	1	3	1.23318e+06	207	23.2416	5.09717
F1LQP9	Protein Tnpo1 (Fragment) OS=Rattus norvegicus GN=Tnpo1 PE=2 SV=2 - [F1LQP9_RAT]	1.75932	1.23	1	1	1	2	358803	897	102.077	4.97021
Q568Z9	Phytanoyl-CoA hydroxylase-interacting protein OS=Rattus norvegicus GN=Phyhip PE=2 SV=1 - [PHYIP_RAT]	1.75753	5.45	1	1	2	3	1.58541e+06	330	37.5305	7.00537
F1LM24	Protein Kif1a OS=Rattus norvegicus GN=Kif1a PE=2 SV=2 - [F1LM24_RAT]	1.75591	0.53	4	1	1	1	302809	1697	191.653	6.22705
D4AEI5	Protein Myef2 OS=Rattus norvegicus GN=Myef2 PE=2 SV=1 - [D4AEI5_RAT]	1.75457	1.52	1	1	1	1	796805	591	63.3093	8.86572
F1LVX7	Protein Cep152 (Fragment) OS=Rattus norvegicus GN=Cep152 PE=4 SV=2 - [F1LVX7_RAT]	1.74512	0.45	1	1	1	1	1.3122e+06	1786	202.265	5.85889
M0R6J5	Uncharacterized protein (Fragment) OS=Rattus norvegicus PE=4 SV=1 - [M0R6J5_RAT]	1.74297	0.87	1	1	1	1	2.35478e+07	809	91.0222	8.93896
P02650	Apolipoprotein E OS=Rattus norvegicus GN=Apoe PE=1 SV=2 - [APOE_RAT]	1.74176	2.88	2	1	1	1		312	35.7313	5.2749
Q498D8	Protein Rbx1 OS=Rattus norvegicus GN=Rbx1 PE=4 SV=1 - [Q498D8_RAT]	1.74141	7.41	1	1	1	1	3.88749e+06	108	12.2657	6.96143
G3V7T3	Pantothenate kinase 4 OS=Rattus norvegicus GN=Pank4 PE=4 SV=1 - [G3V7T3_RAT]	1.7398	1.42	2	1	1	2	328915	773	86.1341	6.31592
D4A7Z6	Protein Tecta OS=Rattus norvegicus GN=Tecta PE=4 SV=1 - [D4A7Z6_RAT]	1.73849	0.46	1	1	1	1	4.56405e+06	2155	239.298	5.35107
P97846	Contactin-associated protein 1 OS=Rattus norvegicus GN=Cntnap1 PE=1 SV=1 - [CNTP1_RAT]	1.7356	0.65	1	1	1	1		1381	155.769	6.99072
D3ZAS2	Protein Sgsm1 OS=Rattus norvegicus GN=Sgsm1 PE=4 SV=2 - [D3ZAS2_RAT]	1.73347	0.73	1	1	1	1	863415	1093	123.309	5.64307
M0R6R8	Uncharacterized protein OS=Rattus norvegicus PE=4 SV=1 - [M0R6R8_RAT]	1.73168	1.44	1	1	1	1		974	110.099	6.21436
B1WC97	BTB/POZ domain-containing protein KCTD7 OS=Rattus norvegicus GN=Kctd7 PE=2 SV=1 - [KCTD7_RAT]	1.73009	5.88	1	1	1	1		289	33.0715	6.07471
O54975	Xaa-Pro aminopeptidase 1 OS=Rattus norvegicus GN=Xpnpep1 PE=1 SV=1 - [XPP1_RAT]	1.72977	4.65	1	2	2	2	459630	623	69.6131	5.60498
P08635	S-acyl fatty acid synthase thioesterase, medium chain OS=Rattus norvegicus GN=Olah PE=1 SV=1 - [SAST_RAT]	1.7292	3.8	1	1	1	2	1.01386e+07	263	29.4522	6.22705
D4A1J1	Protein Arhgef3 OS=Rattus norvegicus GN=Arhgef3 PE=4 SV=1 - [D4A1J1_RAT]	1.72759	1.34	2	1	1	2	2.99921e+06	524	59.6083	6.25244
F1LRQ3	Protein Rnf180 OS=Rattus norvegicus GN=Rnf180 PE=2 SV=2 - [F1LRQ3_RAT]	1.72518	1.74	2	1	1	1		576	65.3562	8.66064
D3ZUQ8	Protein Szt2 OS=Rattus norvegicus GN=Szt2 PE=2 SV=2 - [D3ZUQ8_RAT]	1.72457	0.64	1	2	2	2	1.51628e+06	3431	377.267	6.20166
F1LQI5	E3 ubiquitin-protein ligase UBR4 OS=Rattus norvegicus GN=Ubr4 PE=2 SV=1 - [F1LQI5_RAT]	1.72347	0.15	2	1	1	1	379154	5194	573.442	6.04932
Q4KLH4	Paraspeckle component 1 OS=Rattus norvegicus GN=Pspc1 PE=2 SV=1 - [PSPC1_RAT]	1.72261	1.53	1	1	1	1		522	58.7222	6.66846
O70441	Synapsin-3 OS=Rattus norvegicus GN=Syn3 PE=1 SV=1 - [SYN3_RAT]	1.72149	2.07	1	1	1	1	734996	579	63.3089	9.43701
B1WC52	Protein Traip OS=Rattus norvegicus GN=Traip PE=2 SV=1 - [B1WC52_RAT]	1.72006	1.71	1	1	1	1	388698	469	53.0115	8.67529
Q80WK7	Equilibrative nucleoside transporter 3 OS=Rattus norvegicus GN=Slc29a3 PE=1 SV=2 - [S29A3_RAT]	1.71921	3.79	1	1	1	1	2.83276e+06	475	51.6429	8.1626
M0R4W7	Uncharacterized protein (Fragment) OS=Rattus norvegicus PE=4 SV=1 - [M0R4W7_RAT]	1.71907	1.23	2	1	1	1	3.99145e+06	489	56.5375	8.14795
M0RA68	Uncharacterized protein OS=Rattus norvegicus PE=4 SV=1 - [M0RA68_RAT]	1.7185	0.63	2	1	1	1	4.7636e+06	1738	196.314	6.0874
M0R9E4	Uncharacterized protein OS=Rattus norvegicus PE=4 SV=1 - [M0R9E4_RAT]	1.71629	0.59	1	1	1	1		1015	115.718	8.04541
Q6MG12	Uncharacterized protein C6orf136 homolog OS=Rattus norvegicus PE=2 SV=1 - [CF136_RAT]	1.71626	5.23	2	1	1	1	1.74395e+06	172	20.4316	8.90967
M0R9K8	Protein Pcdh15 OS=Rattus norvegicus GN=Pcdh15 PE=4 SV=1 - [M0R9K8_RAT]	1.7144	2.65	8	1	1	1		415	46.5947	5.56689
Q4AE70-3	Isoform 3 of Histone-arginine methyltransferase CARM1 OS=Rattus norvegicus GN=Carm1 - [CARM1_RAT]	1.70933	3.32	4	2	2	2	700377	573	62.4131	6.62451
Q8CJC1	Gamma-aminobutyric acid receptor A2 subunit (Fragment) OS=Rattus norvegicus GN=Gabra2 PE=2 SV=1 - [Q8CJC1_RAT]	1.70826	12.9	7	1	1	1		62	7.1769	9.0415
Q9R1K8	RAS guanyl-releasing protein 1 OS=Rattus norvegicus GN=Rasgrp1 PE=1 SV=1 - [GRP1_RAT]	1.70806	0.75	1	1	1	1	261434	795	90.1868	8.03076
F1M546	Interleukin-1 receptor accessory protein-like 1 (Fragment) OS=Rattus norvegicus GN=Il1rapl1 PE=2 SV=1 - [F1M546_RAT]	1.70543	2.75	2	1	1	1		437	50.1022	5.89697
F1M5J4	Protein Wnt (Fragment) OS=Rattus norvegicus GN=Wnt10b PE=2 SV=1 - [F1M5J4_RAT]	1.70454	2.93	2	1	1	1	8.47683e+06	239	26.8469	8.80713
E9PTK4	Protein Thnsl1 OS=Rattus norvegicus GN=Thnsl1 PE=2 SV=1 - [E9PTK4_RAT]	1.69511	1.48	2	1	1	1		745	82.6572	7.1665
O35817	A-kinase anchor protein 14 OS=Rattus norvegicus GN=Akap14 PE=2 SV=1 - [AKA14_RAT]	1.68972	1.79	1	1	1	1	1.06995e+06	502	55.7216	9.72998
B5DFC9-2	Isoform 2 of Nidogen-2 OS=Rattus norvegicus GN=Nid2 - [NID2_RAT]	1.68852	4.55	2	1	1	2	4.49025e+07	176	20.1101	6.68311
G3V7H1	Rho GTPase-activating protein 7 OS=Rattus norvegicus GN=Dlc1 PE=4 SV=2 - [G3V7H1_RAT]	1.68849	1.11	2	1	1	1	758140	1083	122.367	7.73779
Q5XIW8	U4/U6.U5 tri-snRNP-associated protein 1 OS=Rattus norvegicus GN=Sart1 PE=2 SV=1 - [SNUT1_RAT]	1.68282	1.74	1	1	1	1		806	90.9555	5.77002
F1LWZ0	Protein Olr69 (Fragment) OS=Rattus norvegicus GN=Olr69 PE=3 SV=1 - [F1LWZ0_RAT]	1.68012	2.65	1	1	1	1	4.57711e+06	302	33.744	8.77783
P57113	Maleylacetoacetate isomerase OS=Rattus norvegicus GN=Gstz1 PE=1 SV=2 - [MAAI_RAT]	1.67846	5.09	1	1	1	2	4.49263e+06	216	23.9456	7.76709
B5DF95	Family with sequence similarity 164, member A OS=Rattus norvegicus GN=Fam164a PE=2 SV=1 - [B5DF95_RAT]	1.67778	3.7	1	1	1	1	469139	324	35.187	9.86182
G3V6U4	ELAV-like protein 2 OS=Rattus norvegicus GN=Elavl2 PE=4 SV=2 - [G3V6U4_RAT]	1.67677	3.55	3	1	1	1	367643	310	34.3158	9.53955
Q9WUP8	Alpha 8 integrin (Fragment) OS=Rattus norvegicus GN=Itga8 PE=2 SV=1 - [Q9WUP8_RAT]	1.67571	6.21	2	1	1	1	582318	161	17.8657	10.0083
P10888	Cytochrome c oxidase subunit 4 isoform 1, mitochondrial OS=Rattus norvegicus GN=Cox4i1 PE=1 SV=1 - [COX41_RAT]	1.67295	5.92	1	1	1	1	1.41821e+06	169	19.5021	9.43701
F1M841	Uncharacterized protein (Fragment) OS=Rattus norvegicus GN=LOC678817 PE=4 SV=2 - [F1M841_RAT]	1.67294	1.2	4	1	1	2	6.2258e+07	667	75.4089	8.73389
P86182	Coiled-coil domain-containing protein 22 OS=Rattus norvegicus GN=Ccdc22 PE=1 SV=2 - [CCD22_RAT]	1.66758	1.75	1	1	1	1	504312	627	70.8109	6.11279
Q5RK25	Phosphomannomutase 1 OS=Rattus norvegicus GN=Pmm1 PE=2 SV=1 - [Q5RK25_RAT]	1.66185	4.96	1	1	1	1		262	29.67	5.59229
D4A5F1	Protein Pkd2 OS=Rattus norvegicus GN=Pkd2 PE=4 SV=1 - [D4A5F1_RAT]	1.65923	0.72	1	1	1	1	1.26435e+06	966	109.025	5.60498
Q5U2Z0	Zinc finger protein 367 OS=Rattus norvegicus GN=Znf367 PE=2 SV=1 - [ZN367_RAT]	1.6556	2.35	1	1	1	1	9.49673e+06	340	37.4487	7.51807
B5DFK9	Gcn1l1 protein (Fragment) OS=Rattus norvegicus GN=Gcn1l1 PE=2 SV=1 - [B5DFK9_RAT]	1.65348	1.93	2	1	2	2	5.05548e+06	1293	141.302	6.91748
G3V6H1	Galactosylceramidase OS=Rattus norvegicus GN=Galc PE=2 SV=2 - [G3V6H1_RAT]	1.6506	1.2	1	1	1	1		668	75.2285	6.0874
P20650	Protein phosphatase 1A OS=Rattus norvegicus GN=Ppm1a PE=1 SV=1 - [PPM1A_RAT]	1.64923	3.14	1	1	1	1	764790	382	42.3897	5.36377
F1LRV4	Heat shock 70 kDa protein 4 OS=Rattus norvegicus GN=Hspa4 PE=2 SV=1 - [F1LRV4_RAT]	1.6486	1.07	2	1	1	1		840	93.9671	5.21143
A0JN28	Leucine rich repeat containing 52 OS=Rattus norvegicus GN=Lrrc52 PE=2 SV=1 - [A0JN28_RAT]	1.6472	2.23	1	1	1	1	404246	314	35.3818	6.50732
D3ZCR2	Protein Tm9sf3 OS=Rattus norvegicus GN=Tm9sf3 PE=2 SV=1 - [D3ZCR2_RAT]	1.64406	2.87	2	1	1	1	681020	383	44.2182	6.53662
D4AD82	Rho GTPase-activating protein 35 OS=Rattus norvegicus GN=Arhgap35 PE=4 SV=2 - [D4AD82_RAT]	1.64363	0.55	2	1	1	1		1278	145.546	6.69775
B0BNA5	Coactosin-like protein OS=Rattus norvegicus GN=Cotl1 PE=1 SV=1 - [COTL1_RAT]	1.64091	5.63	1	1	1	1	628327	142	15.922	5.40186
D3ZRD2	Protein Ccdc15 (Fragment) OS=Rattus norvegicus GN=Ccdc15 PE=4 SV=2 - [D3ZRD2_RAT]	1.63863	1.23	1	1	1	1	2.69796e+07	813	93.5124	7.47412
Q4V8J5	DNA-damage inducible protein 2 OS=Rattus norvegicus GN=Ddi2 PE=2 SV=1 - [Q4V8J5_RAT]	1.63861	4.68	1	1	1	1	564929	299	33.4861	5.45264
Q63514	C4b-binding protein alpha chain OS=Rattus norvegicus GN=C4bpa PE=2 SV=1 - [C4BPA_RAT]	1.63728	1.08	5	1	1	3	1.13156e+08	558	62.225	7.21045
F1LU57	Uncharacterized protein (Fragment) OS=Rattus norvegicus PE=4 SV=1 - [F1LU57_RAT]	1.63581	5.15	1	1	1	1		272	29.802	8.35303
P0C089	Phosphatidylglycerophosphatase and protein-tyrosine phosphatase 1 OS=Rattus norvegicus GN=Ptpmt1 PE=2 SV=1 - [PTPM1_RAT]	1.63529	4.15	2	1	1	2	1.03568e+06	193	21.8725	9.5835
Q63002	Mannose 6-phosphate/insulin-like growth factor II receptor OS=Rattus norvegicus GN=Igf2r PE=2 SV=1 - [Q63002_RAT]	1.6342	0.32	2	1	1	1	4.03538e+06	2479	273.222	5.68115
Q6AYK3	Inositol-3-phosphate synthase 1 OS=Rattus norvegicus GN=Isyna1 PE=3 SV=2 - [INO1_RAT]	1.63393	2.87	1	1	1	1	170563	557	60.8451	6.03662
F1LSM6	Geranylgeranyl transferase type-2 subunit beta (Fragment) OS=Rattus norvegicus GN=Rabggtb PE=2 SV=1 - [F1LSM6_RAT]	1.6321	3.32	4	1	1	1	1.68542e+06	331	36.8153	5.16064
B1WC73	ADP-ribosylation factor-like 6 (Predicted), isoform CRA_a OS=Rattus norvegicus GN=Arl6 PE=2 SV=1 - [B1WC73_RAT]	1.63145	4.84	2	1	1	1	2.29758e+06	186	20.9551	8.25049
P25304-6	Isoform 6 of Agrin OS=Rattus norvegicus GN=Agrn - [AGRIN_RAT]	1.63061	0.77	1	1	1	1		1955	208.01	6.06201
M0RB42	Uncharacterized protein (Fragment) OS=Rattus norvegicus PE=4 SV=1 - [M0RB42_RAT]	1.62875	2.27	1	1	1	1		485	55.6074	6.31592
M0R7W1	Uncharacterized protein (Fragment) OS=Rattus norvegicus PE=4 SV=1 - [M0R7W1_RAT]	1.62759	5.06	3	1	1	1	3.03052e+06	178	20.166	9.75928
P53678	AP-3 complex subunit mu-2 OS=Rattus norvegicus GN=Ap3m2 PE=2 SV=1 - [AP3M2_RAT]	1.62733	2.87	1	1	1	1	633876	418	46.8444	7.56201
F1LM84	Nidogen-1 OS=Rattus norvegicus GN=Nid1 PE=2 SV=1 - [F1LM84_RAT]	1.62635	0.88	1	1	1	1	659400	1246	136.952	5.46533
M0R9D0	Acidic leucine-rich nuclear phosphoprotein 32 family member A OS=Rattus norvegicus GN=Anp32a PE=4 SV=1 - [M0R9D0_RAT]	1.6262	3.27	4	1	1	1		245	28.2882	4.08154
D3Z865	Mannose-P-dolichol utilization defect 1 OS=Rattus norvegicus GN=Mpdu1 PE=4 SV=1 - [D3Z865_RAT]	1.62314	4.45	1	1	1	1	1.17986e+06	247	26.5303	8.55811
D4A304	Protein Diras1 OS=Rattus norvegicus GN=Diras1 PE=4 SV=1 - [D4A304_RAT]	1.62186	5.56	1	1	1	1	1.02089e+06	198	22.2775	8.89502
M0R7I6	Uncharacterized protein (Fragment) OS=Rattus norvegicus PE=4 SV=1 - [M0R7I6_RAT]	1.62165	4.08	1	1	1	1	1.63839e+07	196	22.4968	10.3306
P29418	ATP synthase subunit epsilon, mitochondrial OS=Rattus norvegicus GN=Atp5e PE=1 SV=2 - [ATP5E_RAT]	1.61962	31.37	2	2	2	3	2.4939e+06	51	5.76311	10.0083
F1M0R1	Protein Rnf213 OS=Rattus norvegicus GN=Rnf213 PE=2 SV=2 - [F1M0R1_RAT]	1.61686	0.19	1	1	1	1		5137	583.197	6.88818
D3ZK16	Protein RGD1309747 OS=Rattus norvegicus GN=RGD1309747 PE=4 SV=2 - [D3ZK16_RAT]	1.61636	0.41	1	1	1	1	709927	2220	240.307	5.61768
O08662	230kDa phosphatidylinositol 4-kinase OS=Rattus norvegicus GN=Pi4ka PE=2 SV=1 - [O08662_RAT]	1.61469	0.54	2	1	1	2	293318	2041	231.171	6.99072
Q99JE6	1-phosphatidylinositol 4,5-bisphosphate phosphodiesterase beta-3 OS=Rattus norvegicus GN=Plcb3 PE=1 SV=2 - [PLCB3_RAT]	1.61437	0.49	2	1	1	1	3.99145e+06	1234	139.363	5.8335
P28073	Proteasome subunit beta type-6 OS=Rattus norvegicus GN=Psmb6 PE=1 SV=3 - [PSB6_RAT]	1.61271	4.2	1	1	1	1	785695	238	25.2734	4.99561
F1LMA4	Beta-adrenergic receptor kinase 1 (Fragment) OS=Rattus norvegicus GN=Adrbk1 PE=2 SV=2 - [F1LMA4_RAT]	1.61171	1.53	3	1	1	1	212055	652	75.6604	7.29834
G3V997	Neuronal migration protein doublecortin OS=Rattus norvegicus GN=Dcx PE=4 SV=1 - [G3V997_RAT]	1.61117	3.56	1	1	1	3	1.1723e+06	365	40.5183	9.27588
P85845	Fascin OS=Rattus norvegicus GN=Fscn1 PE=1 SV=2 - [FSCN1_RAT]	1.60904	2.43	1	1	1	1	1.12177e+06	493	54.4569	6.7417
B2RYE3	Bnipl protein OS=Rattus norvegicus GN=Bnipl PE=2 SV=1 - [B2RYE3_RAT]	1.60758	5.06	1	1	1	1		356	39.4147	5.21143
M0R6Q0	Uncharacterized protein OS=Rattus norvegicus PE=4 SV=1 - [M0R6Q0_RAT]	1.60586	2.29	1	1	1	1		742	84.6783	8.93896
Q5FVC5	Poliovirus receptor-related 2 OS=Rattus norvegicus GN=Pvrl2 PE=2 SV=1 - [Q5FVC5_RAT]	1.60151	0.94	1	1	1	8	1.42779e+07	530	57.2881	4.85596
Q3KRD0	Aspartate--tRNA ligase, mitochondrial OS=Rattus norvegicus GN=Dars2 PE=2 SV=1 - [SYDM_RAT]	1.60069	1.38	1	1	1	1	1.06181e+06	652	73.9062	7.18115
P36972	Adenine phosphoribosyltransferase OS=Rattus norvegicus GN=Aprt PE=1 SV=1 - [APT_RAT]	0	7.22	1	1	1	1	4.47132e+06	180	19.5334	6.56592
Q5U2Q3	Ester hydrolase C11orf54 homolog OS=Rattus norvegicus PE=1 SV=1 - [CK054_RAT]	0	3.81	1	1	1	1		315	34.9704	6.62451
A8IHN8	Uncharacterized protein C11orf96 homolog OS=Rattus norvegicus GN=Ag2 PE=2 SV=1 - [CK096_RAT]	0	2.48	1	1	1	1	1.44478e+06	242	26.0804	10.1548
A9ZSY0	Centlein (Fragment) OS=Rattus norvegicus GN=Cntln PE=2 SV=1 - [CNTLN_RAT]	0	3.19	2	2	2	2	6.77159e+06	721	82.6697	8.11865
Q68FP9	Conserved oligomeric Golgi complex subunit 6 OS=Rattus norvegicus GN=Cog6 PE=2 SV=1 - [COG6_RAT]	0	1.52	1	1	1	1		657	72.9105	6.21436
Q9JHL4-4	Isoform 4 of Drebrin-like protein OS=Rattus norvegicus GN=Dbnl - [DBNL_RAT]	0	1.62	4	1	1	1		431	48.0953	4.94482
Q6AXS3	Protein DEK OS=Rattus norvegicus GN=Dek PE=2 SV=1 - [DEK_RAT]	0	2.65	1	1	1	2		378	42.8659	7.69385
Q62894	Extracellular matrix protein 1 OS=Rattus norvegicus GN=Ecm1 PE=2 SV=2 - [ECM1_RAT]	0	1.78	1	1	1	1		562	63.208	6.87354
Q6ED65-3	Isoform 3 of Echinoderm microtubule-associated protein-like 5 OS=Rattus norvegicus GN=Eml5 - [EMAL5_RAT]	0	0.94	6	1	1	1		1166	129.837	7.78174
Q07303	Erythropoietin receptor OS=Rattus norvegicus GN=Epor PE=2 SV=1 - [EPOR_RAT]	0	2.76	1	1	1	1		507	55.4647	5.18604
Q04631	Protein farnesyltransferase/geranylgeranyltransferase type-1 subunit alpha OS=Rattus norvegicus GN=Fnta PE=1 SV=1 - [FNTA_RAT]	0	2.65	1	1	1	1	707555	377	44.022	4.93213
Q499U4	Growth arrest-specific protein 8 OS=Rattus norvegicus GN=Gas8 PE=2 SV=1 - [GAS8_RAT]	0	1.88	1	1	1	1	1.79504e+06	478	56.2777	8.39697
P35571	Glycerol-3-phosphate dehydrogenase, mitochondrial OS=Rattus norvegicus GN=Gpd2 PE=1 SV=1 - [GPDM_RAT]	0	1.65	2	1	1	1	2216267	727	80.9213	6.62451
P31421	Metabotropic glutamate receptor 2 OS=Rattus norvegicus GN=Grm2 PE=1 SV=1 - [GRM2_RAT]	0	2.87	1	1	1	1		872	95.7123	7.79639
P14942	Glutathione S-transferase alpha-4 OS=Rattus norvegicus GN=Gsta4 PE=1 SV=2 - [GSTA4_RAT]	0	7.21	1	2	2	2	2.23073e+06	222	25.4934	7.32764
P23897	Heat-stable enterotoxin receptor OS=Rattus norvegicus GN=Gucy2c PE=2 SV=2 - [GUC2C_RAT]	0	1.03	1	1	1	1		1072	123.388	6.84424
Q5BKC6	HSPB1-associated protein 1 OS=Rattus norvegicus GN=Hspbap1 PE=1 SV=1 - [HBAP1_RAT]	0	1.25	1	1	1	1	7.07517e+06	479	54.1743	5.5415
D4A5C3	3-hydroxymethyl-3-methylglutaryl-CoA lyase, cytoplasmic OS=Rattus norvegicus GN=Hmgcll1 PE=1 SV=1 - [HMGC2_RAT]	0	2.04	1	1	1	1	1.11153e+06	343	36.5253	6.1001
O35162	Heat shock 70 kDa protein 13 OS=Rattus norvegicus GN=Hspa13 PE=2 SV=2 - [HSP13_RAT]	0	2.12	1	1	1	1	899056	471	51.7631	5.63037
O08656	Homeobox protein Hox-A1 OS=Rattus norvegicus GN=Hoxa1 PE=2 SV=1 - [HXA1_RAT]	0	5.11	2	1	1	1	99375.9	333	36.1021	7.7085
Q711G3	Isoamyl acetate-hydrolyzing esterase 1 homolog OS=Rattus norvegicus GN=Iah1 PE=2 SV=2 - [IAH1_RAT]	0	2.01	7	1	1	1		249	27.9864	5.94775
Q9WUK5	Inhibin beta C chain OS=Rattus norvegicus GN=Inhbc PE=2 SV=1 - [INHBC_RAT]	0	5.13	1	1	1	1		351	39.31	7.81104
Q99MK2-2	Isoform 2 of Histone acetyltransferase KAT5 OS=Rattus norvegicus GN=Kat5 - [KAT5_RAT]	0	1.08	2	1	1	2		461	53.0592	8.45557
Q5TKR9	Histone acetyltransferase KAT6A OS=Rattus norvegicus GN=Kat6a PE=2 SV=2 - [KAT6A_RAT]	0	0.4	1	1	1	1	9.43115e+06	1998	223.19	5.69385
O88202	60 kDa lysophospholipase OS=Rattus norvegicus GN=Aspg PE=1 SV=1 - [LPP60_RAT]	0	1.24	1	1	1	2		564	60.7561	5.77002
Q4KLL3	Leucine-rich repeat-containing protein 55 OS=Rattus norvegicus GN=Lrrc55 PE=2 SV=2 - [LRC55_RAT]	0	6.43	1	1	1	1		311	34.4332	6.32861
D3ZAL8	Leucine-rich repeat transmembrane neuronal protein 3 OS=Rattus norvegicus GN=Lrrtm3 PE=3 SV=1 - [LRRT3_RAT]	0	0.86	1	1	1	3	1.22873e+06	582	65.9882	9.18799
Q4G009	Malignant T-cell-amplified sequence 1 OS=Rattus norvegicus GN=Mcts1 PE=2 SV=1 - [MCTS1_RAT]	0	4.95	1	1	1	1	4.17197e+06	182	20.5368	8.82178
P23097	Collagenase 3 (Fragment) OS=Rattus norvegicus GN=Mmp13 PE=1 SV=1 - [MMP13_RAT]	0	1.5	2	1	1	1		466	53.3411	5.33838
B5DFN3	Mitochondrial nucleoid factor 1 OS=Rattus norvegicus GN=Mnf1 PE=2 SV=1 - [MNF1_RAT]	0	5.15	2	1	1	1	2.73909e+06	136	16.3203	9.23193
P38718-2	Isoform Short of Mitochondrial pyruvate carrier 2 OS=Rattus norvegicus GN=Mpc2 - [MPC2_RAT]	0	6.9	2	1	1	1		116	12.9599	10.77
Q62667	Major vault protein OS=Rattus norvegicus GN=Mvp PE=1 SV=4 - [MVP_RAT]	0	1.05	1	1	1	1	245177	861	95.7391	5.57959
Q5U1X1	Oligoribonuclease, mitochondrial OS=Rattus norvegicus GN=Rexo2 PE=2 SV=1 - [ORN_RAT]	0	4.22	1	1	1	1	1.76579e+06	237	26.7346	7.15186
P56719	Orexin receptor type 2 OS=Rattus norvegicus GN=Hcrtr2 PE=2 SV=1 - [OX2R_RAT]	0	1.52	1	1	1	1		460	52.4553	9.0708
Q64536	[Pyruvate dehydrogenase [lipoamide]] kinase isozyme 2, mitochondrial OS=Rattus norvegicus GN=Pdk2 PE=1 SV=1 - [PDK2_RAT]	0	2.21	1	1	1	1		407	46.0761	6.60986
P61459	Pterin-4-alpha-carbinolamine dehydratase OS=Rattus norvegicus GN=Pcbd1 PE=1 SV=2 - [PHS_RAT]	0	7.69	1	1	1	1	4.56299e+06	104	11.992	6.80029
P16446	Phosphatidylinositol transfer protein alpha isoform OS=Rattus norvegicus GN=Pitpna PE=1 SV=2 - [PIPNA_RAT]	0	2.95	1	1	1	1	820936	271	31.8871	6.3667
Q5U2N3	Membrane-associated phosphatidylinositol transfer protein 1 OS=Rattus norvegicus GN=Pitpnm1 PE=2 SV=1 - [PITM1_RAT]	0	0.72	1	1	1	1	1.84276e+07	1242	134.899	5.96045
A1A5S1	Pre-mRNA-processing factor 6 OS=Rattus norvegicus GN=Prpf6 PE=2 SV=1 - [PRP6_RAT]	0	0.53	1	1	1	1	110979	941	106.697	8.08936
Q63570	26S protease regulatory subunit 6B OS=Rattus norvegicus GN=Psmc4 PE=1 SV=1 - [PRS6B_RAT]	0	2.39	1	1	1	1	446590	418	47.3786	5.21143
O35141	Ras association domain-containing protein 5 OS=Rattus norvegicus GN=Rassf5 PE=1 SV=1 - [RASF5_RAT]	0	5.08	1	1	1	3	1.60819e+06	413	46.6503	9.21729
Q4KMA2	UV excision repair protein RAD23 homolog B OS=Rattus norvegicus GN=Rad23b PE=1 SV=1 - [RD23B_RAT]	0	2.41	1	1	1	1	606786	415	43.4698	4.83057
Q9WV48-5	Isoform 5 of SH3 and multiple ankyrin repeat domains protein 1 OS=Rattus norvegicus GN=Shank1 - [SHAN1_RAT]	0	0.36	4	1	1	1	540654	1943	202.794	8.27979
P97690	Structural maintenance of chromosomes protein 3 OS=Rattus norvegicus GN=Smc3 PE=1 SV=1 - [SMC3_RAT]	0	1.01	3	1	1	1		1191	138.362	7.85498
D3Z9Z9	SWI/SNF-related matrix-associated actin-dependent regulator of chromatin subfamily A containing DEAD/H box 1 OS=Rattus norvegicus GN=Smarcad1 PE=3 SV=1 - [SMRCD_RAT]	0	0.98	1	1	1	1		1024	116.714	5.56689
P07871	3-ketoacyl-CoA thiolase B, peroxisomal OS=Rattus norvegicus GN=Acaa1b PE=2 SV=2 - [THIKB_RAT]	0	3.07	3	1	1	1	380143	424	43.7927	8.22119
P70566	Tropomodulin-2 OS=Rattus norvegicus GN=Tmod2 PE=1 SV=1 - [TMOD2_RAT]	0	3.13	1	1	1	1	280066	351	39.4676	5.42725
D4A615	Tonsoku-like protein OS=Rattus norvegicus GN=Tonsl PE=3 SV=1 - [TONSL_RAT]	0	0.59	1	1	1	1	3.62188e+06	1367	151.738	6.02393
Q5FVL0	V-type proton ATPase subunit d 2 OS=Rattus norvegicus GN=Atp6v0d2 PE=2 SV=1 - [VA0D2_RAT]	0	2.57	1	1	1	2		350	40.4933	5.40186
Q01827	Synaptic vesicular amine transporter OS=Rattus norvegicus GN=Slc18a2 PE=1 SV=2 - [VMAT2_RAT]	0	2.33	1	1	1	1	311559	515	55.6528	6.62451
Q5FVN8	WD repeat, SAM and U-box domain-containing protein 1 OS=Rattus norvegicus GN=Wdsub1 PE=2 SV=1 - [WSDU1_RAT]	0	1.26	1	1	1	1		476	52.2108	6.44287
Q7TSX9	Zygote arrest protein 1 OS=Rattus norvegicus GN=Zar1 PE=2 SV=1 - [ZAR1_RAT]	0	2.49	1	1	1	1	623855	361	40.3316	8.70459
D3ZEF9	Protein B3gnt2 OS=Rattus norvegicus GN=B3gnt2 PE=4 SV=1 - [D3ZEF9_RAT]	0	1.51	2	1	1	4	38004224	397	46.0288	9.15869
F1M9Z9	Protein Adam12 OS=Rattus norvegicus GN=Adam12 PE=4 SV=2 - [F1M9Z9_RAT]	0	0.78	1	1	1	1	1.08636e+06	903	98.5988	8.33838
M0RAT5	Protein LOC100359967 OS=Rattus norvegicus GN=LOC100359967 PE=4 SV=1 - [M0RAT5_RAT]	0	1.74	1	1	1	1		749	84.9188	8.1626
D3ZMQ9	Protein Hltf OS=Rattus norvegicus GN=Hltf PE=4 SV=1 - [D3ZMQ9_RAT]	0	2.16	1	1	1	1		974	109.972	7.81104
M0R7U6	Protein Sowahc OS=Rattus norvegicus GN=Sowahc PE=4 SV=1 - [M0R7U6_RAT]	0	3.88	1	1	1	1	356192	516	55.0667	6.90283
G3V6A8	Golgi autoantigen, golgin subfamily b, macrogolgin 1, isoform CRA_c OS=Rattus norvegicus GN=Golgb1 PE=4 SV=1 - [G3V6A8_RAT]	0	0.28	2	1	1	1	7.59257e+06	3187	364.03	5.07178
D4AD08	Chromodomain helicase DNA binding protein 2 (Predicted) OS=Rattus norvegicus GN=Chd2 PE=4 SV=1 - [D4AD08_RAT]	0	0.38	1	1	1	1	1.83682e+06	1834	211.546	8.00146
F8WG25	Protein LOC100361829 OS=Rattus norvegicus GN=LOC100361829 PE=4 SV=1 - [F8WG25_RAT]	0	1.86	2	1	1	3		269	29.4929	6.53662
Q5HZY3	Protein Uchl5 OS=Rattus norvegicus GN=Uchl5 PE=2 SV=1 - [Q5HZY3_RAT]	0	3.4	1	1	1	1		324	37.0737	5.22412
D4AC65	Protein Selrc1 OS=Rattus norvegicus GN=Selrc1 PE=4 SV=1 - [D4AC65_RAT]	0	4.76	1	1	1	1	385923	231	25.6941	6.07471
A9UMW0	Protein Ubl5 OS=Rattus norvegicus GN=Ubl5 PE=4 SV=1 - [A9UMW0_RAT]	0	12.33	1	1	1	1	748250	73	8.54143	8.44092
Q5RKH5	Phosphorylase kinase, beta OS=Rattus norvegicus GN=Phkb PE=2 SV=1 - [Q5RKH5_RAT]	0	0.73	1	1	1	1	7.2217e+06	1100	125.807	6.97607
F1LPI5	Laminin, beta 3, isoform CRA_a OS=Rattus norvegicus GN=Lamb3 PE=2 SV=2 - [F1LPI5_RAT]	0	1.19	1	1	1	1	660854	1172	129.03	7.28369
D3ZP98	Histocompatibility 13 (Predicted), isoform CRA_a OS=Rattus norvegicus GN=Hm13 PE=4 SV=1 - [D3ZP98_RAT]	0	1.92	1	1	1	1	579918	364	40.249	6.7124
D3ZA68	Progressive external ophthalmoplegia 1 homolog (Human) (Predicted) OS=Rattus norvegicus GN=Peo1 PE=4 SV=1 - [D3ZA68_RAT]	0	2.05	1	1	1	1	1.15035e+06	683	76.842	9.08545
D3ZA38	Myosin binding protein C, fast-type (Predicted) OS=Rattus norvegicus GN=Mybpc2 PE=4 SV=1 - [D3ZA38_RAT]	0	0.69	1	1	1	1	1.45739e+06	1153	128.855	6.50732
D3ZYN8	Protein Ranbp17 OS=Rattus norvegicus GN=Ranbp17 PE=4 SV=1 - [D3ZYN8_RAT]	0	1.47	1	1	1	1	184272	1088	124.117	6.46826
D4A2A5	Protein B4galt2 OS=Rattus norvegicus GN=B4galt2 PE=4 SV=1 - [D4A2A5_RAT]	0	1.9	1	1	1	1	1.45891e+06	369	41.9424	9.26123
Q68FW0	Protein Rassf1 OS=Rattus norvegicus GN=Rassf1 PE=2 SV=1 - [Q68FW0_RAT]	0	2.96	2	1	1	1	1.73121e+06	270	31.208	8.73389
Q3KRC3	Protein Srpr OS=Rattus norvegicus GN=Srpr PE=2 SV=1 - [Q3KRC3_RAT]	0	1.42	1	1	1	1		636	69.6132	8.95361
D4A8D5	Filamin, beta (Predicted) OS=Rattus norvegicus GN=Flnb PE=4 SV=1 - [D4A8D5_RAT]	0	0.54	1	1	1	1		2578	275.144	5.73193
Q499V1	Protein Upp1 OS=Rattus norvegicus GN=Upp1 PE=2 SV=1 - [Q499V1_RAT]	0	2.56	1	1	1	1	949551	312	34.0919	6.72705
B2RYJ1	Anapc2 protein OS=Rattus norvegicus GN=Anapc2 PE=2 SV=1 - [B2RYJ1_RAT]	0	0.72	1	1	1	1	2.11922e+06	836	95.3128	5.2876
D4A5G2	Protein Nop14 OS=Rattus norvegicus GN=Nop14 PE=4 SV=1 - [D4A5G2_RAT]	0	0.94	1	1	1	1		640	72.8308	5.75732
D3ZJ66	Neuronal PAS domain protein 1 (Predicted) OS=Rattus norvegicus GN=Npas1 PE=4 SV=1 - [D3ZJ66_RAT]	0	1.18	1	1	1	1	1.61004e+06	595	63.9383	8.89502
B1H248	Vacuolar protein-sorting-associated protein 36 OS=Rattus norvegicus GN=Vps36 PE=2 SV=1 - [B1H248_RAT]	0	2.85	2	1	1	1	165223	386	43.6897	7.45947
D4A5J1	Protein Kbtbd11 OS=Rattus norvegicus GN=Kbtbd11 PE=4 SV=1 - [D4A5J1_RAT]	0	2.37	1	1	1	1	830606	633	67.8064	5.33838
D3ZH41	Cytoskeleton-associated protein 4 (Predicted) OS=Rattus norvegicus GN=Ckap4 PE=4 SV=2 - [D3ZH41_RAT]	0	3.07	1	1	1	1	452892	326	36.2937	4.81787
D4A8H8	Cytoplasmic FMR1 interacting protein 1 (Predicted) OS=Rattus norvegicus GN=Cyfip1 PE=4 SV=1 - [D4A8H8_RAT]	0	0.72	1	1	1	1	1.18357e+07	1253	145.164	6.90283
D4A0L1	MON1 homolog b (Yeast) (Predicted), isoform CRA_b OS=Rattus norvegicus GN=Mon1b PE=4 SV=1 - [D4A0L1_RAT]	0	2.05	1	1	1	1	669797	438	47.992	6.41748
G3V637	Syntaxin binding protein 2, isoform CRA_b OS=Rattus norvegicus GN=Stxbp2 PE=4 SV=1 - [G3V637_RAT]	0	3.37	2	1	1	1	173335	594	66.6117	6.771
Q6MG85	1-acylglycerol-3-phosphate O-acyltransferase 1 (Lysophosphatidic acid acyltransferase, alpha) OS=Rattus norvegicus GN=Agpat1 PE=2 SV=1 - [Q6MG85_RAT]	0	3.17	1	1	1	1	717717	284	31.6777	9.15869
D4A3K7	Protein Frmpd4 OS=Rattus norvegicus GN=Frmpd4 PE=4 SV=1 - [D4A3K7_RAT]	0	0.7	1	1	1	1		1705	186.975	5.33838
Q5FVC4	DnaJ (Hsp40) homolog, subfamily B, member 12 OS=Rattus norvegicus GN=Dnajb12 PE=2 SV=1 - [Q5FVC4_RAT]	0	5.03	1	1	1	1	256926	378	42.495	8.49951
D3ZTR5	Protein Zbed5 OS=Rattus norvegicus GN=Zbed5 PE=4 SV=1 - [D3ZTR5_RAT]	0	0.66	2	1	1	4	6.79706e+06	757	83.9812	8.63135
F1LVJ7	Protein Dppa5 (Fragment) OS=Rattus norvegicus GN=RGD1559995 PE=4 SV=1 - [F1LVJ7_RAT]	0	7.69	2	1	1	1		117	13.5591	8.83643
Q9QX19	Postsynaptic density protein OS=Rattus norvegicus GN=Cit PE=2 SV=1 - [Q9QX19_RAT]	0	0.43	2	1	1	1	1.77081e+07	1618	185.81	6.63916
B5DF46	Phosphomannomutase 2 OS=Rattus norvegicus GN=Pmm2 PE=2 SV=1 - [B5DF46_RAT]	0	8.68	1	1	1	1		242	27.6911	7.29834
G3V7H8	Human immunodeficiency virus type I enhancer-binding protein 2 homolog OS=Rattus norvegicus GN=Hivep2 PE=4 SV=1 - [G3V7H8_RAT]	0	0.57	2	1	1	1		2437	267.237	6.97607
D4A3N5	Protein Zfp775 OS=Rattus norvegicus GN=Zfp775 PE=4 SV=1 - [D4A3N5_RAT]	0	5.93	1	1	1	1	5.68871e+06	540	61.1205	9.84717
D3ZVJ3	Kinetochore associated 1 (Predicted) OS=Rattus norvegicus GN=Kntc1 PE=2 SV=2 - [D3ZVJ3_RAT]	0	1.22	1	1	1	1	293826	2050	233.097	5.70654
G3V6F4	O-linked N-acetylglucosamine (GlcNAc) transferase (UDP-N-acetylglucosamine:polypeptide-N-acetylglucosaminyl transferase), isoform CRA_b OS=Rattus norvegicus GN=Ogt PE=4 SV=2 - [G3V6F4_RAT]	0	0.97	2	1	1	1		1036	115.661	6.65381
Q6TUD6	LRRGT00108 OS=Rattus norvegicus PE=2 SV=1 - [Q6TUD6_RAT]	0	0.82	3	1	1	1		1102	128.898	9.70068
Q5BJU9	Acin1 protein (Fragment) OS=Rattus norvegicus GN=Acin1 PE=2 SV=1 - [Q5BJU9_RAT]	0	1.36	1	1	1	1	1.06452e+07	515	59.8059	9.51025
A0JN19	Nolc1 protein (Fragment) OS=Rattus norvegicus GN=Nolc1 PE=2 SV=1 - [A0JN19_RAT]	0	3.12	3	1	1	1	457212	321	33.4492	9.45166
B2GUY6	Srrm2 protein (Fragment) OS=Rattus norvegicus GN=Srrm2 PE=2 SV=1 - [B2GUY6_RAT]	0	2.38	2	1	1	1		588	59.413	11.8394
D3ZMM4	ERC protein 2 OS=Rattus norvegicus GN=Erc2 PE=4 SV=2 - [D3ZMM4_RAT]	0	1.14	5	1	1	1	766384	703	80.6228	7.12256
D3ZHY6	Protein Ddx54 OS=Rattus norvegicus GN=Ddx54 PE=3 SV=2 - [D3ZHY6_RAT]	0	0.57	2	1	1	2		874	97.8734	10.0229
D3ZHZ8	Regulating synaptic membrane exocytosis protein 2 OS=Rattus norvegicus GN=Rims2 PE=2 SV=2 - [D3ZHZ8_RAT]	0	2.01	5	1	1	1	7.59027e+06	1044	120.072	9.31982
D3ZJI8	Protein Taf1 OS=Rattus norvegicus GN=Taf1 PE=2 SV=2 - [D3ZJI8_RAT]	0	0.37	1	1	1	1	2.42478e+06	1892	215.063	5.13525
D4A8P9	Protein Iars2 OS=Rattus norvegicus GN=Iars2 PE=3 SV=2 - [D4A8P9_RAT]	0	2.04	1	1	1	1	685184	442	48.6503	7.35693
D3ZC04	Protein Esyt3 OS=Rattus norvegicus GN=Esyt3 PE=4 SV=1 - [D3ZC04_RAT]	0	1.91	1	1	1	1	2.00798e+06	891	100.353	8.44092
D3ZFK6	Protein Atg16l1 OS=Rattus norvegicus GN=Atg16l1 PE=2 SV=1 - [D3ZFK6_RAT]	0	3.13	1	1	1	1		607	67.9207	6.29053
D3ZRC3	Uncharacterized protein OS=Rattus norvegicus PE=2 SV=1 - [D3ZRC3_RAT]	0	1.22	3	1	1	1	218455	983	110.903	9.0708
D3JTH7	IL2RG (Fragment) OS=Rattus norvegicus GN=Il2rg PE=2 SV=1 - [D3JTH7_RAT]	0	8.79	6	1	1	1		239	28.2353	8.23584
D3ZQH6	Protein Pla2g4d OS=Rattus norvegicus GN=Pla2g4d PE=4 SV=1 - [D3ZQH6_RAT]	0	0.97	1	1	1	1	1.3196e+06	825	92.8647	5.2749
E9PT12	Protein RGD1562532 OS=Rattus norvegicus GN=RGD1562532 PE=4 SV=1 - [E9PT12_RAT]	0	1.36	3	1	1	2	7.32927e+06	441	50.5597	9.61279
E9PTQ8	Protein Rhox7 OS=Rattus norvegicus GN=Rhox7 PE=3 SV=2 - [E9PTQ8_RAT]	0	4.39	2	1	1	1	1.81001e+07	228	26.0275	9.86182
F1LU14	Protein Snx32 OS=Rattus norvegicus GN=Snx32 PE=4 SV=2 - [F1LU14_RAT]	0	1.49	1	1	1	2	8.3195e+06	404	46.605	7.00537
F1M9N4	Protein Mbnl1 OS=Rattus norvegicus GN=Mbnl1 PE=2 SV=2 - [F1M9N4_RAT]	0	2.33	1	1	1	1	1.36234e+06	387	41.719	8.89502
M0RCF4	Uncharacterized protein OS=Rattus norvegicus PE=4 SV=1 - [M0RCF4_RAT]	0	11.15	1	1	1	1	4.40331e+07	305	32.3743	9.05615
M0R8A7	Protein Secp43 OS=Rattus norvegicus GN=Secp43 PE=4 SV=1 - [M0R8A7_RAT]	0	12.1	2	1	1	1	1.98334e+06	248	27.9195	5.30029
F1M1X0	Protein Pkd1l1 (Fragment) OS=Rattus norvegicus GN=Pkd1l1 PE=4 SV=2 - [F1M1X0_RAT]	0	0.51	1	1	1	1		2529	280.811	7.02002
F1M440	Protein Ccdc108 (Fragment) OS=Rattus norvegicus GN=Ccdc108 PE=4 SV=1 - [F1M440_RAT]	0	0.33	1	1	1	1		1845	208.43	6.31592
D3ZN27	Protein Dnajc13 OS=Rattus norvegicus GN=Dnajc13 PE=2 SV=2 - [D3ZN27_RAT]	0	0.36	2	1	1	1	2.42622e+06	2243	254.346	6.771
F1M077	Protein Wnt OS=Rattus norvegicus GN=Wnt3 PE=3 SV=2 - [F1M077_RAT]	0	3.41	1	1	1	1		352	39.2317	7.97217
F1LN45	Protein Trpm3 (Fragment) OS=Rattus norvegicus GN=Trpm3 PE=4 SV=1 - [F1LN45_RAT]	0	0.42	4	1	1	1		1660	189.183	7.2251
F1LMK8	Protein Jmjd1c OS=Rattus norvegicus GN=Jmjd1c PE=2 SV=2 - [F1LMK8_RAT]	0	0.51	1	1	1	1		2525	280.419	7.95752
Q7TPL1	Ac1-163 OS=Rattus norvegicus GN=LOC317588 PE=2 SV=1 - [Q7TPL1_RAT]	0	1.05	1	1	1	1		948	110.782	8.60205
D3ZTA7	Protein Alpk1 OS=Rattus norvegicus GN=Alpk1 PE=4 SV=1 - [D3ZTA7_RAT]	0	1.22	1	1	1	1		1231	136.276	6.12549
M0RDY6	Protein LOC100360726 OS=Rattus norvegicus GN=LOC100360726 PE=4 SV=1 - [M0RDY6_RAT]	0	0.67	1	1	1	1	2.1927e+06	1343	144.735	4.95752
D4A992	Actin-related protein 2/3 complex subunit 1A OS=Rattus norvegicus GN=Arpc1a PE=4 SV=2 - [D4A992_RAT]	0	3.69	4	1	1	2		217	24.4973	8.90967
D4A5F2	Protein Cep290 OS=Rattus norvegicus GN=Cep290 PE=2 SV=2 - [D4A5F2_RAT]	0	0.32	1	1	1	1	2.65923e+06	2478	289.376	6.20166
F1M335	Protein Pxdn OS=Rattus norvegicus GN=Pxdn PE=4 SV=2 - [F1M335_RAT]	0	0.41	1	1	1	1	2.11922e+06	1473	164.748	7.15186
B2RZ30	Sirt4 protein OS=Rattus norvegicus GN=Sirt4 PE=2 SV=1 - [B2RZ30_RAT]	0	7.07	2	1	1	1		283	32.1454	9.21729
F1M8G8	Signal-induced proliferation-associated 1-like protein 2 OS=Rattus norvegicus GN=Sipa1l2 PE=2 SV=2 - [F1M8G8_RAT]	0	0.35	2	1	1	1	554250	1722	189.391	6.78564
F1LS62	Protein Kdm4c (Fragment) OS=Rattus norvegicus GN=Kdm4c PE=2 SV=2 - [F1LS62_RAT]	0	0.7	1	1	1	1	7.22534e+06	1003	114.294	6.91748
D3ZD79	Uncharacterized protein OS=Rattus norvegicus PE=2 SV=2 - [D3ZD79_RAT]	0	0.41	1	1	1	1	2.05755e+06	1691	184.355	5.90967
F1LUD3	Protein Ahnak2 (Fragment) OS=Rattus norvegicus GN=Ahnak2 PE=4 SV=1 - [F1LUD3_RAT]	0	0.91	1	1	1	2	4.63772e+06	768	82.28	4.99561
F1LUI7	Protein Ankar OS=Rattus norvegicus GN=Ankar PE=4 SV=2 - [F1LUI7_RAT]	0	0.42	1	1	1	1	4050651	1427	161.215	8.1626
M0R5Z1	Uncharacterized protein (Fragment) OS=Rattus norvegicus PE=4 SV=1 - [M0R5Z1_RAT]	0	0.66	3	1	1	2		756	86.7233	7.59131
D3ZAP7	Protein Chd7 OS=Rattus norvegicus GN=Chd7 PE=4 SV=1 - [D3ZAP7_RAT]	0	0.23	1	1	1	1	918291	2985	333.654	6.354
F1M6Y5	Protein Rbbp6 OS=Rattus norvegicus GN=Rbbp6 PE=2 SV=1 - [F1M6Y5_RAT]	0	0.4	2	1	1	1		1755	195.453	9.61279
M0RDZ6	Protein Lrriq1 OS=Rattus norvegicus GN=Lrriq1 PE=4 SV=1 - [M0RDZ6_RAT]	0	1.54	2	1	1	1		1554	178.362	5.49072
D4AB12	Uncharacterized protein OS=Rattus norvegicus PE=3 SV=1 - [D4AB12_RAT]	0	6.17	1	1	1	1		324	34.9913	7.40088
F1LXT1	Uncharacterized protein (Fragment) OS=Rattus norvegicus GN=Pramef6 PE=4 SV=2 - [F1LXT1_RAT]	0	2.49	1	1	1	1		482	54.7403	7.84033
F1LNV4	ATP-binding cassette sub-family B member 7, mitochondrial OS=Rattus norvegicus GN=Abcb7 PE=2 SV=2 - [F1LNV4_RAT]	0	1.99	1	1	1	1	438220	752	82.703	9.29053
D4AAN8	Protein Helb OS=Rattus norvegicus GN=Helb PE=4 SV=2 - [D4AAN8_RAT]	0	0.75	1	1	1	2	2.21905e+07	1071	120.573	6.45557
Q6AZ22	Wisp1 protein OS=Rattus norvegicus GN=Wisp1 PE=2 SV=1 - [Q6AZ22_RAT]	0	2.77	3	1	1	1		289	31.8602	7.84033
D3ZY40	Protein Pcf11 OS=Rattus norvegicus GN=Pcf11 PE=4 SV=1 - [D3ZY40_RAT]	0	0.52	1	1	1	1		1551	172.558	8.42627
M0R4L1	Uncharacterized protein (Fragment) OS=Rattus norvegicus PE=4 SV=1 - [M0R4L1_RAT]	0	3.4	4	1	1	1	1.14172e+06	706	77.915	5.32568
D4A871	Protein Lmod3 OS=Rattus norvegicus GN=Lmod3 PE=4 SV=2 - [D4A871_RAT]	0	1.93	1	1	1	1		569	65.0396	5.30029
D4A0Y9	Protein Abcb1b OS=Rattus norvegicus GN=Abcb1b PE=2 SV=2 - [D4A0Y9_RAT]	0	0.87	4	1	1	1	2.17587e+06	924	102.388	8.23584
F1LPS8	Transcriptional activator protein Pur-alpha OS=Rattus norvegicus GN=Pura PE=2 SV=2 - [F1LPS8_RAT]	0	1.98	2	1	1	1	2.0903e+06	303	33.716	6.44287
D3ZJP9	Protein LOC680520 OS=Rattus norvegicus GN=LOC680520 PE=4 SV=1 - [D3ZJP9_RAT]	0	4.27	1	1	1	1	2.24557e+06	164	19.2849	8.76318
F1LTU7	Protein Gmnc (Fragment) OS=Rattus norvegicus GN=Gmnc PE=4 SV=1 - [F1LTU7_RAT]	0	2.67	1	1	1	1		337	38.1849	6.66846
O35357	Guanine nucleotide-binding protein subunit gamma (Fragment) OS=Rattus norvegicus GN=Gng4 PE=2 SV=1 - [O35357_RAT]	0	47.22	2	1	1	1		36	3.99008	5.8335
E9PTB7	Uncharacterized protein OS=Rattus norvegicus PE=2 SV=2 - [E9PTB7_RAT]	0	0.66	2	1	1	1	5.4461e+06	1216	134.311	5.46533
D3ZNJ9	Protein Trim7 OS=Rattus norvegicus GN=Trim7 PE=4 SV=1 - [D3ZNJ9_RAT]	0	4.71	1	1	1	1	1.07019e+08	510	56.909	7.79639
F1LYC7	Protein Bcorl1 OS=Rattus norvegicus GN=Bcorl1 PE=2 SV=2 - [F1LYC7_RAT]	0	0.5	1	1	1	1	295376	1788	191.061	7.73779
D4A6B9	Protein LOC680161 OS=Rattus norvegicus GN=LOC680161 PE=4 SV=1 - [D4A6B9_RAT]	0	2.63	1	1	1	1	782227	266	29.7929	10.521
D3ZPX8	Protein Ankrd26 OS=Rattus norvegicus GN=Ankrd26 PE=2 SV=2 - [D3ZPX8_RAT]	0	0.63	18	2	2	2	600542	1579	179.991	5.75732
M0R4Y0	Epsilon-sarcoglycan (Fragment) OS=Rattus norvegicus GN=Sgce PE=4 SV=1 - [M0R4Y0_RAT]	0	1.49	2	1	1	3	1.01594e+07	404	46.0683	6.3667
M0RCH5	Protein Gnpda1 (Fragment) OS=Rattus norvegicus GN=Gnpda1 PE=4 SV=1 - [M0RCH5_RAT]	0	3.61	2	1	1	1	2.4453e+06	249	27.856	6.37939
Q923L9	Brain-muscle-ARNT-like protein 2b (Fragment) OS=Rattus norvegicus GN=Arntl2 PE=2 SV=1 - [Q923L9_RAT]	0	1.13	4	1	1	1		531	58.9918	8.74854
D3ZGR6	Protein Ccdc138 OS=Rattus norvegicus GN=Ccdc138 PE=4 SV=1 - [D3ZGR6_RAT]	0	2.35	1	1	1	1		681	78.1262	8.35303
F1LTD0	Protein Gpr89b OS=Rattus norvegicus GN=Gpr89b PE=4 SV=2 - [F1LTD0_RAT]	0	4.4	1	1	1	1	9.2166e+06	455	52.7479	9.21729
E9PTA5	Protein Pign OS=Rattus norvegicus GN=Pign PE=4 SV=2 - [E9PTA5_RAT]	0	1.72	1	1	1	1	151444	931	105.098	7.57666
D3Z9T5	Protein Zranb3 (Fragment) OS=Rattus norvegicus GN=Zranb3 PE=2 SV=2 - [D3Z9T5_RAT]	0	2.57	4	1	1	1	608816	428	48.6612	8.52881
D3ZTJ3	Protein Adamts12 OS=Rattus norvegicus GN=Adamts12 PE=2 SV=2 - [D3ZTJ3_RAT]	0	0.44	1	1	1	1	3.94595e+06	1599	178.379	7.57666
D3ZPU4	Protein Ercc6l2 OS=Rattus norvegicus GN=Ercc6l2 PE=2 SV=1 - [D3ZPU4_RAT]	0	0.78	1	1	1	1		1533	172.869	7.97217
O98185	MHC class II RT1D beta1 chain antigen (Fragment) OS=Rattus norvegicus GN=RT1-Db1k PE=2 SV=1 - [O98185_RAT]	0	4.88	4	1	1	1		123	14.7205	7.44482
D3ZKV7	Protein Zfp469 OS=Rattus norvegicus GN=Zfp469 PE=2 SV=2 - [D3ZKV7_RAT]	0	0.25	1	1	1	1	713322	2840	303.491	8.33838
D3ZPV0	Protein Chst13 OS=Rattus norvegicus GN=Chst13 PE=4 SV=1 - [D3ZPV0_RAT]	0	2.35	1	1	1	1	5.68587e+06	340	39.5009	10.3159
D3ZJ91	Protein Ddhd2 OS=Rattus norvegicus GN=Ddhd2 PE=2 SV=2 - [D3ZJ91_RAT]	0	1.14	2	1	1	1		699	79.5207	5.2749
D3ZFX9	Protein RGD1560207 OS=Rattus norvegicus GN=RGD1560207 PE=4 SV=1 - [D3ZFX9_RAT]	0	1.49	1	1	1	1	2.08375e+06	942	106.309	8.60205
D3Z9B7	Protein Pla2g4f OS=Rattus norvegicus GN=Pla2g4f PE=4 SV=2 - [D3Z9B7_RAT]	0	1.63	1	1	1	1	1.11701e+07	857	97.3461	6.16357
F1M5T2	Protein Dgkd (Fragment) OS=Rattus norvegicus GN=Dgkd PE=4 SV=1 - [F1M5T2_RAT]	0	0.43	1	1	1	1	6.60086e+06	1172	130.513	7.79639
D4A1M2	Protein Vps13b OS=Rattus norvegicus GN=Vps13b PE=2 SV=1 - [D4A1M2_RAT]	0	0.25	1	1	1	1		3995	444.412	6.55127
D3ZE56	Phosphatidylinositol 4-phosphate 3-kinase C2 domain-containing subunit gamma OS=Rattus norvegicus GN=Pik3c2g PE=4 SV=2 - [D3ZE56_RAT]	0	0.53	2	1	1	1		1505	170.814	6.78564
D3ZHK8	Protein Cpeb2 OS=Rattus norvegicus GN=Cpeb2 PE=4 SV=2 - [D3ZHK8_RAT]	0	2.39	3	1	1	1	770738	711	76.9698	7.94287
F1MA78	Protein Reps2-ps1 OS=Rattus norvegicus GN=Reps2-ps1 PE=2 SV=2 - [F1MA78_RAT]	0	2.17	2	1	1	1	1.13486e+07	460	51.0094	6.07471
F1LXL6	Protein Fer1l6 OS=Rattus norvegicus GN=Fer1l6 PE=4 SV=2 - [F1LXL6_RAT]	0	1.07	1	1	1	1	114471	1867	209.774	6.15088
D3ZTT0	Protein Duxbl OS=Rattus norvegicus GN=Duxbl1 PE=3 SV=1 - [D3ZTT0_RAT]	0	3.12	1	1	1	1	546360	353	40.4266	8.68994
D3Z9Y5	Uncharacterized protein OS=Rattus norvegicus PE=2 SV=1 - [D3Z9Y5_RAT]	0	1.1	3	1	1	1	2.4934e+06	639	71.4495	6.771
F1LWL8	Protein Slc5a12 (Fragment) OS=Rattus norvegicus GN=Slc5a12 PE=2 SV=1 - [F1LWL8_RAT]	0	3.36	3	2	2	2	2.12499e+06	506	55.4973	7.73779
E9PT91	Protein Alg8 OS=Rattus norvegicus GN=Alg8 PE=2 SV=1 - [E9PT91_RAT]	0	0.95	3	1	1	1		526	59.6736	8.68994
D3ZZ68	Protein Synpo2l OS=Rattus norvegicus GN=Synpo2l PE=4 SV=1 - [D3ZZ68_RAT]	0	0.72	1	1	1	1		978	102.998	9.72998
F1M9P7	Uncharacterized protein (Fragment) OS=Rattus norvegicus PE=2 SV=2 - [F1M9P7_RAT]	0	2.94	1	1	1	1		646	72.8316	6.12549
Q32KJ3	Sulfatase 2 OS=Rattus norvegicus GN=Sulf2 PE=2 SV=1 - [Q32KJ3_RAT]	0	0.81	3	1	1	1		866	99.4248	9.12939
M0R6G5	Uncharacterized protein OS=Rattus norvegicus PE=4 SV=1 - [M0R6G5_RAT]	0	15.83	1	1	1	1	5.71607e+06	120	13.5897	9.01221
F1M695	Protein Yjefn3 (Fragment) OS=Rattus norvegicus GN=Yjefn3 PE=4 SV=2 - [F1M695_RAT]	0	11.62	1	1	1	1	742390	198	21.233	7.91357
D4A8Y5	Staphylococcal nuclease domain-containing protein 1 OS=Rattus norvegicus GN=Snd1 PE=2 SV=2 - [D4A8Y5_RAT]	0	0.91	2	1	1	1	465442	881	98.991	6.84424
D4ABY2	Protein Copg2 OS=Rattus norvegicus GN=Copg2 PE=2 SV=2 - [D4ABY2_RAT]	0	1.4	1	1	1	1	370809	715	80.437	6.49365
B5DEI5	Rics protein (Fragment) OS=Rattus norvegicus GN=Rics PE=2 SV=1 - [B5DEI5_RAT]	0	1.76	2	1	1	1		1591	173.298	7.1665
M0R5N3	Uncharacterized protein (Fragment) OS=Rattus norvegicus PE=4 SV=1 - [M0R5N3_RAT]	0	16.4	3	2	3	3	1.98094e+06	250	28.1163	7.89893
D4A4H3	Uncharacterized protein OS=Rattus norvegicus PE=2 SV=2 - [D4A4H3_RAT]	0	0.62	2	1	1	1		3701	413.83	6.78564
D4ACJ3	Protein Smg7 OS=Rattus norvegicus GN=Smg7 PE=2 SV=1 - [D4ACJ3_RAT]	0	0.44	1	1	1	2	8.95475e+06	1149	128.032	8.00146
M0R3K1	GTP-binding protein Rheb OS=Rattus norvegicus GN=Rheb PE=4 SV=1 - [M0R3K1_RAT]	0	3.83	5	1	1	1	3.07952e+06	183	20.3955	5.92236
Q8R2F4	Voltage-gated calcium channel alpha-1D subunit (Fragment) OS=Rattus norvegicus GN=Cacna1d PE=2 SV=1 - [Q8R2F4_RAT]	0	2.36	21	1	1	1	1.53801e+07	296	33.3013	6.78564
D3ZXG2	Protein Armc4 OS=Rattus norvegicus GN=Armc4 PE=4 SV=2 - [D3ZXG2_RAT]	0	0.77	1	1	1	1	2.045e+06	1036	114.91	5.8208
Q7TP32	Ac2-127 OS=Rattus norvegicus GN=Polr1c PE=2 SV=1 - [Q7TP32_RAT]	0	3.85	2	1	1	1	423222	260	29.2772	5.99854
