# Supplementary material for: Mysterious inhibitory cell regulator investigated and found likely to be secretogranin II related
Source: PeerJ. 2017 Oct 13;5:e3833. doi: 10.7717/peerj.3833 (PMC5642266; doi:10.7717/peerj.3833)
Supplement: Supplemental Information 15 — Control total 226. [file peerj-05-3833-s015.xlsx]

## Sheet: Sheet1
Accession	Description	Score	Coverage	# Proteins	# Unique Peptides	# Peptides	# PSMs	Area	# AAs	MW [kDa]	calc. pI
Q6P6Q2	Keratin, type II cytoskeletal 5 OS=Rattus norvegicus GN=Krt5 PE=1 SV=1 - [K2C5_RAT]	223.374	32.99	5	10	24	81	9.03013e+08	576	61.7877	7.79639
Q4FZU2	Keratin, type II cytoskeletal 6A OS=Rattus norvegicus GN=Krt6a PE=1 SV=1 - [K2C6A_RAT]	193.235	20.65	4	2	15	65	1.49154e+09	552	59.2127	7.94287
Q6IMF3	Keratin, type II cytoskeletal 1 OS=Rattus norvegicus GN=Krt1 PE=2 SV=1 - [K2C1_RAT]	170.237	10.4	1	6	10	60	2.13275e+09	625	64.7911	7.86963
Q6IG05	Keratin, type II cytoskeletal 75 OS=Rattus norvegicus GN=Krt75 PE=3 SV=2 - [K2C75_RAT]	161.523	21.22	4	2	16	57	8.82067e+08	542	58.9906	8.07471
F1LMV6	Protein Dsp OS=Rattus norvegicus GN=Dsp PE=1 SV=1 - [F1LMV6_RAT]	138.312	11.47	2	26	26	45	1.60405e+07	2877	332.187	6.82959
F1M0B2	Uncharacterized protein (Fragment) OS=Rattus norvegicus GN=LOC683295 PE=4 SV=2 - [F1M0B2_RAT]	127.748	10.65	2	1	6	41	1.49154e+09	535	57.715	7.88428
Q6IG01	Keratin, type II cytoskeletal 1b OS=Rattus norvegicus GN=Krt77 PE=3 SV=1 - [K2C1B_RAT]	126.941	11.56	1	2	8	41	1.31895e+09	519	57.2196	5.64307
Q6IFW6	Keratin, type I cytoskeletal 10 OS=Rattus norvegicus GN=Krt10 PE=3 SV=1 - [K1C10_RAT]	125.695	20.15	8	12	14	51	1.53755e+09	526	56.4705	5.14795
P68370	Tubulin alpha-1A chain OS=Rattus norvegicus GN=Tuba1a PE=1 SV=1 - [TBA1A_RAT]	118.905	30.38	3	5	10	34	6.59467e+07	451	50.1036	5.05908
P69897	Tubulin beta-5 chain OS=Rattus norvegicus GN=Tubb5 PE=1 SV=1 - [TBB5_RAT]	118.331	30.86	2	2	11	42	3.36248e+07	444	49.639	4.89404
Q6IFU8	Keratin, type I cytoskeletal 17 OS=Rattus norvegicus GN=Krt17 PE=2 SV=1 - [K1C17_RAT]	117.035	32.79	11	7	17	45	1.89142e+09	433	48.0931	5.021
Q3KRE8	Tubulin beta-2B chain OS=Rattus norvegicus GN=Tubb2b PE=1 SV=1 - [TBB2B_RAT]	116.843	31.91	2	1	11	40	3.85881e+07	445	49.9209	4.89404
P85108	Tubulin beta-2A chain OS=Rattus norvegicus GN=Tubb2a PE=1 SV=1 - [TBB2A_RAT]	115.434	31.91	2	1	11	40	3.85881e+07	445	49.875	4.89404
Q6IFU7	Keratin, type I cytoskeletal 42 OS=Rattus norvegicus GN=Krt42 PE=3 SV=1 - [K1C42_RAT]	106.47	23.67	13	4	14	37	9.45164e+08	452	50.1819	5.16064
V9GZ85	Actin, cytoplasmic 2 (Fragment) OS=Rattus norvegicus GN=LOC100361457 PE=3 SV=1 - [V9GZ85_RAT]	105.553	34.49	12	4	10	34	1.03713e+08	374	41.5927	5.70654
Q6IFV1	Keratin, type I cytoskeletal 14 OS=Rattus norvegicus GN=Krt14 PE=2 SV=1 - [K1C14_RAT]	102.815	22.89	13	1	12	34	1.17539e+09	485	52.6509	5.16064
P02688	Myelin basic protein OS=Rattus norvegicus GN=Mbp PE=1 SV=3 - [MBP_RAT]	94.7794	35.38	3	7	7	40	5.58962e+08	195	21.489	11.2388
B4F7C2	Protein Tubb4a OS=Rattus norvegicus GN=Tubb4a PE=2 SV=1 - [B4F7C2_RAT]	83.3627	21.85	2	1	8	30	2.82539e+07	444	49.5539	4.88135
Q6P0K8	Junction plakoglobin OS=Rattus norvegicus GN=Jup PE=1 SV=1 - [PLAK_RAT]	77.1332	23.89	3	13	13	25	1.58997e+07	745	81.7488	6.13818
Q6IFU9	Protein Krt16 OS=Rattus norvegicus GN=Krt16 PE=2 SV=1 - [Q6IFU9_RAT]	69.5211	15.55	7	5	9	24	3.99544e+08	463	50.7457	5.12256
Q05175	Brain acid soluble protein 1 OS=Rattus norvegicus GN=Basp1 PE=1 SV=2 - [BASP1_RAT]	67.1851	44.09	1	5	5	16	4.64518e+06	220	21.7774	4.51318
Q10758	Keratin, type II cytoskeletal 8 OS=Rattus norvegicus GN=Krt8 PE=1 SV=3 - [K2C8_RAT]	54.5474	12.42	6	2	9	22	4.402e+08	483	53.9853	5.99854
P06687	Sodium/potassium-transporting ATPase subunit alpha-3 OS=Rattus norvegicus GN=Atp1a3 PE=1 SV=2 - [AT1A3_RAT]	52.8049	11.85	3	8	8	17	1.10377e+07	1013	111.62	5.41455
F6SF42	Protein Krt33b OS=Rattus norvegicus GN=Krt31 PE=3 SV=1 - [F6SF42_RAT]	49.9915	22.96	12	2	9	22	7.59664e+08	405	46.0875	4.86865
A7M776	Type II keratin Kb23 OS=Rattus norvegicus GN=Kb23 PE=2 SV=1 - [A7M776_RAT]	46.9018	18.58	10	5	9	16	8.76259e+07	479	52.6987	5.74463
Q6IG02	Keratin, type II cytoskeletal 2 epidermal OS=Rattus norvegicus GN=Krt2 PE=3 SV=1 - [K22E_RAT]	46.1799	10.07	2	4	9	18	4.75019e+08	685	69.0852	7.69385
Q07936	Annexin A2 OS=Rattus norvegicus GN=Anxa2 PE=1 SV=2 - [ANXA2_RAT]	45.0282	20.06	1	6	6	12	1.16759e+07	339	38.6538	7.69385
F1LMW7	Myristoylated alanine-rich C-kinase substrate OS=Rattus norvegicus GN=Marcks PE=4 SV=2 - [F1LMW7_RAT]	44.0316	24.03	2	3	3	11	4.29504e+06	308	29.8709	4.36084
P68035	Actin, alpha cardiac muscle 1 OS=Rattus norvegicus GN=Actc1 PE=2 SV=1 - [ACTC_RAT]	41.3438	22.02	8	1	7	16	3.24477e+07	377	41.9919	5.38916
Q6IG04	Keratin, type II cytoskeletal 72 OS=Rattus norvegicus GN=Krt72 PE=3 SV=2 - [K2C72_RAT]	37.2905	5.77	3	1	4	13	2.97977e+08	520	56.8159	7.35693
Q5XIF6	Tubulin alpha-4A chain OS=Rattus norvegicus GN=Tuba4a PE=2 SV=1 - [TBA4A_RAT]	36.624	27.01	3	4	9	14	2.26606e+07	448	49.8924	5.05908
P07323	Gamma-enolase OS=Rattus norvegicus GN=Eno2 PE=1 SV=2 - [ENOG_RAT]	36.5264	20.51	1	5	6	10	1.81144e+07	434	47.1109	5.16064
G3V712	Keratin complex 2, basic, gene 7, isoform CRA_a OS=Rattus norvegicus GN=Krt7 PE=3 SV=1 - [G3V712_RAT]	36.2529	7.66	4	1	6	16	3.38076e+08	457	50.7751	5.87158
P09117	Fructose-bisphosphate aldolase C OS=Rattus norvegicus GN=Aldoc PE=1 SV=3 - [ALDOC_RAT]	35.0963	14.6	2	4	4	10	3.18228e+06	363	39.2592	7.12256
Q6IFV9	RCG35149, isoform CRA_a OS=Rattus norvegicus GN=Krt34 PE=2 SV=1 - [Q6IFV9_RAT]	34.6689	19.69	1	1	7	14	1.80869e+07	391	44.3475	4.79248
P61983	14-3-3 protein gamma OS=Rattus norvegicus GN=Ywhag PE=1 SV=2 - [1433G_RAT]	32.9395	20.24	5	2	5	13	1.88739e+07	247	28.2849	4.89404
P63102	14-3-3 protein zeta/delta OS=Rattus norvegicus GN=Ywhaz PE=1 SV=1 - [1433Z_RAT]	32.4188	25.31	1	3	5	11	1.48892e+07	245	27.7537	4.79248
M0RCB1	Protein LOC102549957 OS=Rattus norvegicus GN=LOC102549957 PE=3 SV=1 - [M0RCB1_RAT]	31.4087	14.82	10	7	8	13	1.19468e+07	641	70.386	5.59229
P62260	14-3-3 protein epsilon OS=Rattus norvegicus GN=Ywhae PE=1 SV=1 - [1433E_RAT]	30.7764	25.49	1	4	6	13	1.17014e+07	255	29.1554	4.7417
P82995	Heat shock protein HSP 90-alpha OS=Rattus norvegicus GN=Hsp90aa1 PE=1 SV=3 - [HS90A_RAT]	29.8839	9.69	6	3	6	11	1.21184e+07	733	84.7618	5.0083
M0R5J4	Uncharacterized protein OS=Rattus norvegicus PE=3 SV=1 - [M0R5J4_RAT]	29.7746	14.98	6	3	4	8	5.94081e+06	434	47.0452	6.3667
P07335	Creatine kinase B-type OS=Rattus norvegicus GN=Ckb PE=1 SV=2 - [KCRB_RAT]	29.7342	18.64	1	5	5	8	8.26325e+06	381	42.6983	5.66846
P34058	Heat shock protein HSP 90-beta OS=Rattus norvegicus GN=Hsp90ab1 PE=1 SV=4 - [HS90B_RAT]	29.3126	9.39	5	2	6	11	1.34422e+07	724	83.2291	5.03369
P06761	78 kDa glucose-regulated protein OS=Rattus norvegicus GN=Hspa5 PE=1 SV=1 - [GRP78_RAT]	28.4038	11.31	1	4	5	9	5.27117e+06	654	72.3024	5.16064
D3ZGY4	Glyceraldehyde-3-phosphate dehydrogenase OS=Rattus norvegicus GN=Gapdh-ps2 PE=3 SV=1 - [D3ZGY4_RAT]	26.6584	21.62	27	5	5	9	2.52415e+07	333	35.8001	7.76709
P47942	Dihydropyrimidinase-related protein 2 OS=Rattus norvegicus GN=Dpysl2 PE=1 SV=1 - [DPYL2_RAT]	26.6314	22.9	1	7	8	10	5.5844e+06	572	62.2386	6.37939
P46462	Transitional endoplasmic reticulum ATPase OS=Rattus norvegicus GN=Vcp PE=1 SV=3 - [TERA_RAT]	26.0066	10.17	4	7	7	10	4.38047e+06	806	89.2927	5.26221
P68255	14-3-3 protein theta OS=Rattus norvegicus GN=Ywhaq PE=1 SV=1 - [1433T_RAT]	25.4333	21.22	6	2	5	10	1.86395e+07	245	27.7608	4.77979
Q71DI1	Dermcidin OS=Rattus norvegicus PE=2 SV=1 - [Q71DI1_RAT]	25.299	35.45	1	4	4	8	5.98365e+07	110	11.2768	6.53662
M0RDM4	Histone H2A OS=Rattus norvegicus GN=LOC680322 PE=3 SV=1 - [M0RDM4_RAT]	24.5281	27.34	20	3	3	8	3.77108e+07	128	14.0599	11.0337
P62804	Histone H4 OS=Rattus norvegicus GN=Hist1h4b PE=1 SV=2 - [H4_RAT]	23.3257	31.07	1	3	3	10	2.05696e+07	103	11.3604	11.356
A7M746	LOC681126 protein OS=Rattus norvegicus GN=Krt83 PE=2 SV=1 - [A7M746_RAT]	22.8839	14.75	3	3	7	9	8.76259e+07	495	54.6638	6.3667
Q6IFV6	Protein Krt35 OS=Rattus norvegicus GN=Krt35 PE=2 SV=1 - [Q6IFV6_RAT]	22.23	6.15	6	1	3	9	7.55709e+08	455	50.6426	5.0083
P00762	Anionic trypsin-1 OS=Rattus norvegicus GN=Prss1 PE=1 SV=1 - [TRY1_RAT]	20.6664	8.13	1	1	1	5	6.33698e+08	246	25.9427	4.89404
E9PSI7	Alpha-amylase OS=Rattus norvegicus GN=Amy2a3 PE=3 SV=2 - [E9PSI7_RAT]	19.9619	9.25	7	3	3	8	1.93787e+07	508	57.1298	7.79639
F1M9V7	Protein Npepps OS=Rattus norvegicus GN=Npepps PE=4 SV=1 - [F1M9V7_RAT]	19.8472	4.13	2	3	3	7	1.141e+06	920	103.279	5.77002
P42123	L-lactate dehydrogenase B chain OS=Rattus norvegicus GN=Ldhb PE=1 SV=2 - [LDHB_RAT]	18.6178	12.57	3	2	4	6	7.26328e+06	334	36.5891	6.04932
P68511	14-3-3 protein eta OS=Rattus norvegicus GN=Ywhah PE=1 SV=2 - [1433F_RAT]	18.5277	16.26	5	1	4	8	1.86395e+07	246	28.194	4.89404
P07150	Annexin A1 OS=Rattus norvegicus GN=Anxa1 PE=1 SV=2 - [ANXA1_RAT]	18.171	14.16	1	4	4	6	1.1984e+06	346	38.8049	7.34229
P04642	L-lactate dehydrogenase A chain OS=Rattus norvegicus GN=Ldha PE=1 SV=1 - [LDHA_RAT]	18.013	18.67	9	4	6	7	9.34197e+06	332	36.4273	8.26514
P05065	Fructose-bisphosphate aldolase A OS=Rattus norvegicus GN=Aldoa PE=1 SV=2 - [ALDOA_RAT]	15.552	15.38	2	6	6	8	1.50618e+07	364	39.3273	8.08936
P31044	Phosphatidylethanolamine-binding protein 1 OS=Rattus norvegicus GN=Pebp1 PE=1 SV=3 - [PEBP1_RAT]	15.5152	14.44	1	2	2	5	3.26598e+06	187	20.7884	5.79541
G3V8C3	Vimentin OS=Rattus norvegicus GN=Vim PE=3 SV=1 - [G3V8C3_RAT]	15.3479	11.8	5	5	6	7	5.86197e+07	466	53.6681	5.12256
P0CG51	Polyubiquitin-B OS=Rattus norvegicus GN=Ubb PE=1 SV=1 - [UBB_RAT]	15.3265	49.84	11	4	4	6	1.88014e+07	305	34.3475	7.53271
P11980	Pyruvate kinase PKM OS=Rattus norvegicus GN=Pkm PE=1 SV=3 - [KPYM_RAT]	14.6767	11.68	8	5	5	6	1.3292e+07	531	57.7809	7.06396
D3ZXS6	Elongation factor 1-alpha OS=Rattus norvegicus GN=RGD1566344 PE=3 SV=1 - [D3ZXS6_RAT]	14.5704	8.75	8	4	4	6	9.25503e+06	457	49.6588	8.92432
F1LRZ7	Neurofilament heavy polypeptide OS=Rattus norvegicus GN=Nefh PE=3 SV=1 - [F1LRZ7_RAT]	14.5563	3.1	2	1	3	6	1.24656e+08	1064	114.343	5.80811
P21213	Histidine ammonia-lyase OS=Rattus norvegicus GN=Hal PE=1 SV=1 - [HUTH_RAT]	14.155	6.24	1	4	4	6	3.50729e+06	657	72.2385	6.50732
F1M6F6	Protein Asap2 (Fragment) OS=Rattus norvegicus GN=Asap2 PE=4 SV=2 - [F1M6F6_RAT]	13.5487	0.87	3	1	1	6	2.37785e+09	922	102.694	6.68311
P23606	Protein-glutamine gamma-glutamyltransferase K OS=Rattus norvegicus GN=Tgm1 PE=2 SV=1 - [TGM1_RAT]	13.3505	4.73	1	3	3	5	2.9979e+06	824	90.7129	6.46826
D3ZY51	Plakophilin 1 (Predicted) OS=Rattus norvegicus GN=Pkp1 PE=4 SV=2 - [D3ZY51_RAT]	12.8744	4.3	1	2	2	4	3.19504e+06	605	67.1746	8.70459
Q64715	Microtubule-associated protein OS=Rattus norvegicus GN=Map2 PE=2 SV=1 - [Q64715_RAT]	12.6067	2.14	4	3	3	4	726414	1825	198.446	4.84326
P01830	Thy-1 membrane glycoprotein OS=Rattus norvegicus GN=Thy1 PE=1 SV=1 - [THY1_RAT]	12.5083	22.36	1	3	3	5	6.95934e+06	161	18.1607	9.27588
O88989	Malate dehydrogenase, cytoplasmic OS=Rattus norvegicus GN=Mdh1 PE=1 SV=3 - [MDHC_RAT]	11.8261	8.38	1	2	2	4	3.30941e+06	334	36.46	6.58057
P70645	Bleomycin hydrolase OS=Rattus norvegicus GN=Blmh PE=1 SV=1 - [BLMH_RAT]	11.7863	5.73	3	3	3	5	4.41763e+06	454	52.2888	6.48096
G3V7Y3	ATP synthase subunit delta, mitochondrial OS=Rattus norvegicus GN=Atp5d PE=3 SV=1 - [G3V7Y3_RAT]	11.7107	13.69	2	2	2	4	2.07186e+07	168	17.5522	5.23682
Q9JKB7	Guanine deaminase OS=Rattus norvegicus GN=Gda PE=2 SV=1 - [Q9JKB7_RAT]	10.7882	7.93	2	3	3	4	1.37921e+06	454	50.8687	5.71924
D3ZQ45	Protein Dsg1 OS=Rattus norvegicus GN=Dsg1 PE=4 SV=1 - [D3ZQ45_RAT]	10.4732	3.17	3	3	3	5	4.46721e+06	914	100.735	4.83057
P24268	Cathepsin D OS=Rattus norvegicus GN=Ctsd PE=1 SV=1 - [CATD_RAT]	10.0102	4.42	2	1	1	3	3.99548e+06	407	44.6519	7.09326
M0R4U4	Triosephosphate isomerase (Fragment) OS=Rattus norvegicus PE=3 SV=1 - [M0R4U4_RAT]	10.0008	21.14	4	4	4	5	2.15579e+06	246	26.4034	7.54736
D3ZPC4	Neural cell adhesion molecule L1 OS=Rattus norvegicus GN=L1cam PE=4 SV=2 - [D3ZPC4_RAT]	9.92162	1.35	1	1	1	2	1.83372e+06	1255	140.305	5.78271
D3ZQ18	Protein Nccrp1 OS=Rattus norvegicus GN=Nccrp1 PE=4 SV=1 - [D3ZQ18_RAT]	9.91472	4.12	1	1	1	3	3.26622e+06	291	32.9838	6.53662
P61765	Syntaxin-binding protein 1 OS=Rattus norvegicus GN=Stxbp1 PE=1 SV=1 - [STXB1_RAT]	9.5857	3.54	1	2	2	4	6.77717e+06	594	67.5259	6.96143
P11598	Protein disulfide-isomerase A3 OS=Rattus norvegicus GN=Pdia3 PE=1 SV=2 - [PDIA3_RAT]	9.46606	4.36	1	2	2	4	1.70661e+06	505	56.5877	6.21436
D3ZKA0	Protein Serpinb13 OS=Rattus norvegicus GN=Serpinb13 PE=3 SV=1 - [D3ZKA0_RAT]	9.18911	3.08	1	1	1	3	1.65924e+07	389	44.2215	5.92236
F1M6I7	Proteasome subunit alpha type OS=Rattus norvegicus GN=Psma8 PE=3 SV=2 - [F1M6I7_RAT]	9.16679	10	4	2	2	3	1.80162e+06	250	27.8757	8.68994
P07824	Arginase-1 OS=Rattus norvegicus GN=Arg1 PE=1 SV=2 - [ARGI1_RAT]	8.12289	6.81	1	2	2	3	4.82137e+06	323	34.9513	7.25439
Q5XI73	Rho GDP-dissociation inhibitor 1 OS=Rattus norvegicus GN=Arhgdia PE=1 SV=1 - [GDIR1_RAT]	8.11103	7.84	1	1	1	2	3.39654e+06	204	23.3928	5.19873
P35704	Peroxiredoxin-2 OS=Rattus norvegicus GN=Prdx2 PE=1 SV=3 - [PRDX2_RAT]	8.08077	9.6	1	2	2	3	1.90404e+07	198	21.7701	5.59229
Q62950	Dihydropyrimidinase-related protein 1 OS=Rattus norvegicus GN=Crmp1 PE=1 SV=1 - [DPYL1_RAT]	8.07418	4.02	1	1	2	3	2.36325e+06	572	62.1566	7.12256
P60901	Proteasome subunit alpha type-6 OS=Rattus norvegicus GN=Psma6 PE=1 SV=1 - [PSA6_RAT]	7.86153	9.35	1	2	2	3	1.77175e+06	246	27.3818	6.75635
Q5RKJ9	RAB10, member RAS oncogene family OS=Rattus norvegicus GN=Rab10 PE=2 SV=1 - [Q5RKJ9_RAT]	7.85493	11	34	2	2	3	1.26088e+06	200	22.5266	8.38232
Q6LDS4	Superoxide dismutase [Cu-Zn] OS=Rattus norvegicus GN=Sod1 PE=2 SV=1 - [Q6LDS4_RAT]	7.66548	15.13	3	2	2	3	3.371e+06	152	15.6997	6.354
Q19LA7	Vesicle-associated membrane protein 2 (Fragment) OS=Rattus norvegicus PE=2 SV=1 - [Q19LA7_RAT]	7.5547	48.57	5	1	1	2	1.30637e+06	35	4.03711	9.31982
Q00715	Histone H2B type 1 OS=Rattus norvegicus PE=1 SV=2 - [H2B1_RAT]	7.50166	12	10	1	1	2	2.73687e+06	125	13.9816	10.3599
P18421	Proteasome subunit beta type-1 OS=Rattus norvegicus GN=Psmb1 PE=1 SV=3 - [PSB1_RAT]	7.49455	9.58	2	2	2	3	2.05438e+06	240	26.4623	7.35693
B2GV79	Pdxp protein OS=Rattus norvegicus GN=Pdxp PE=2 SV=1 - [B2GV79_RAT]	7.47275	5.82	3	1	1	2	1.77097e+06	292	31.404	5.5415
D3ZXK9	Purine nucleoside phosphorylase (Fragment) OS=Rattus norvegicus GN=Pnp PE=4 SV=2 - [D3ZXK9_RAT]	7.36814	6.6	2	2	2	3	1.5595e+06	288	32.1441	7.82568
Q5U300	Ubiquitin-like modifier-activating enzyme 1 OS=Rattus norvegicus GN=Uba1 PE=1 SV=1 - [UBA1_RAT]	7.08166	2.65	1	2	2	2	1.24609e+06	1058	117.713	5.56689
G3V774	F-box only protein 2 OS=Rattus norvegicus GN=Fbxo2 PE=4 SV=1 - [G3V774_RAT]	7.00545	4.05	2	1	1	2	5.43179e+06	296	33.6519	4.33545
Q63081	Protein disulfide-isomerase A6 OS=Rattus norvegicus GN=Pdia6 PE=1 SV=2 - [PDIA6_RAT]	6.95662	3.86	1	1	1	2	1.08892e+06	440	48.1433	5.13525
F1M2D3	Uncharacterized protein OS=Rattus norvegicus GN=Vdac1 PE=4 SV=2 - [F1M2D3_RAT]	6.81713	8.16	3	2	2	3	953592	282	30.7135	8.26514
D4ABT0	Guanine nucleotide-binding protein G(o) subunit alpha OS=Rattus norvegicus GN=Gnao1 PE=4 SV=2 - [D4ABT0_RAT]	6.7398	7.34	17	2	2	2	5.30917e+06	354	39.995	6.01123
P02770	Serum albumin OS=Rattus norvegicus GN=Alb PE=1 SV=2 - [ALBU_RAT]	6.59892	3.45	1	2	2	3	5.59699e+07	608	68.6861	6.48096
Q68FP1	Gelsolin OS=Rattus norvegicus GN=Gsn PE=1 SV=1 - [GELS_RAT]	6.19296	1.67	1	1	1	2	1.35288e+06	780	86.0141	6.0874
P63055	Purkinje cell protein 4 OS=Rattus norvegicus GN=Pcp4 PE=1 SV=2 - [PCP4_RAT]	6.07591	16.13	2	1	1	3	1.12105e+06	62	6.80329	6.7124
F1LQ63	Tenascin-R OS=Rattus norvegicus GN=Tnr PE=4 SV=2 - [F1LQ63_RAT]	6.00751	1.34	3	1	1	2	1.18769e+06	1266	139.342	4.89404
F1M6N0	Protein LOC686143 OS=Rattus norvegicus GN=LOC686143 PE=4 SV=2 - [F1M6N0_RAT]	5.6754	2.81	1	1	1	3	3.50877e+07	285	29.4177	7.84033
P40307	Proteasome subunit beta type-2 OS=Rattus norvegicus GN=Psmb2 PE=1 SV=1 - [PSB2_RAT]	5.59874	7.46	1	1	1	2	1.44342e+06	201	22.8977	7.44482
A0A0A6YYD8	Uncharacterized protein (Fragment) OS=Rattus norvegicus PE=4 SV=1 - [A0A0A6YYD8_RAT]	5.58098	5.59	5	1	1	2	3.17574e+06	179	20.3446	6.80029
P13221	Aspartate aminotransferase, cytoplasmic OS=Rattus norvegicus GN=Got1 PE=1 SV=3 - [AATC_RAT]	5.56685	5.33	1	2	2	2	1.04668e+07	413	46.3995	7.21045
O35987	NSFL1 cofactor p47 OS=Rattus norvegicus GN=Nsfl1c PE=1 SV=1 - [NSF1C_RAT]	5.50736	8.38	1	2	2	2	871284	370	40.6554	5.14795
Q6P9V6	Proteasome subunit alpha type OS=Rattus norvegicus GN=Psma5 PE=2 SV=1 - [Q6P9V6_RAT]	5.4646	9.13	2	2	2	2	3.48863e+06	241	26.3942	4.79248
D4A269	Uncharacterized protein OS=Rattus norvegicus PE=4 SV=1 - [D4A269_RAT]	5.46352	11.11	2	1	1	2	1.12567e+06	126	13.7672	7.59131
Q63716	Peroxiredoxin-1 OS=Rattus norvegicus GN=Prdx1 PE=1 SV=1 - [PRDX1_RAT]	5.45042	10.55	2	2	2	2	4.92699e+06	199	22.0953	8.1333
Q6IFT2	Type II keratin Kb40 (Fragment) OS=Rattus norvegicus GN=Krt78 PE=2 SV=1 - [Q6IFT2_RAT]	5.43957	3.89	4	1	2	2	8.90672e+07	488	54.2261	5.66846
F1LRV4	Heat shock 70 kDa protein 4 OS=Rattus norvegicus GN=Hspa4 PE=3 SV=1 - [F1LRV4_RAT]	5.43564	3.1	2	2	2	2	389340	840	93.9671	5.21143
P02650	Apolipoprotein E OS=Rattus norvegicus GN=Apoe PE=1 SV=2 - [APOE_RAT]	5.41423	7.05	3	2	2	2	6.26888e+06	312	35.7313	5.2749
P04762	Catalase OS=Rattus norvegicus GN=Cat PE=1 SV=3 - [CATA_RAT]	5.39944	5.88	1	2	2	2	1.50089e+06	527	59.7195	7.50342
G3V6X7	Proprotein convertase subtilisin/kexin type 1 inhibitor OS=Rattus norvegicus GN=Pcsk1n PE=4 SV=1 - [G3V6X7_RAT]	5.36833	8.46	2	2	2	3	5.19892e+06	260	27.4558	5.59229
F1LP82	Ras-related protein Rab-2A (Fragment) OS=Rattus norvegicus GN=Rab2a PE=3 SV=2 - [F1LP82_RAT]	5.23251	6.63	3	1	1	2	784618	196	21.6828	6.53662
M0RAV0	Uncharacterized protein (Fragment) OS=Rattus norvegicus PE=4 SV=1 - [M0RAV0_RAT]	5.16002	13.98	8	1	1	2	1.08952e+06	93	10.1229	7.12256
P01946	Hemoglobin subunit alpha-1/2 OS=Rattus norvegicus GN=Hba1 PE=1 SV=3 - [HBA_RAT]	5.14104	8.45	1	1	1	2	1.22731e+06	142	15.3188	7.97217
D3Z8J0	Protein RGD1564425 OS=Rattus norvegicus GN=RGD1564425 PE=4 SV=1 - [D3Z8J0_RAT]	5.13698	7.8	3	1	1	2	1.05771e+06	205	23.0305	6.18896
F1LTZ6	Protein RGD1559921 (Fragment) OS=Rattus norvegicus GN=RGD1559921 PE=4 SV=1 - [F1LTZ6_RAT]	5.13665	8.04	4	1	1	2	1.86377e+06	112	12.3281	6.771
A0A0A0MY09	Endoplasmin OS=Rattus norvegicus GN=Hsp90b1 PE=4 SV=1 - [A0A0A0MY09_RAT]	5.11942	2.86	2	1	2	2	3.21309e+06	804	92.8424	4.80518
M0RD40	Protein Sik3 OS=Rattus norvegicus GN=Sik3 PE=1 SV=1 - [M0RD40_RAT]	5.00675	1.17	1	1	1	2	1.04449e+07	1366	150.569	7.00537
A0A096MJI9	Sodium/potassium-transporting ATPase subunit beta-1 OS=Rattus norvegicus GN=Atp1b1 PE=4 SV=2 - [A0A096MJI9_RAT]	4.81918	17.48	2	2	2	2	4.03326e+06	143	16.5694	7.73779
Q6P502	T-complex protein 1 subunit gamma OS=Rattus norvegicus GN=Cct3 PE=1 SV=1 - [TCPG_RAT]	4.71729	3.49	1	2	2	2	2.59083e+06	545	60.6084	6.63916
D4ADL2	Protein LOC102547754 OS=Rattus norvegicus GN=LOC102547754 PE=3 SV=2 - [D4ADL2_RAT]	4.6249	3.92	5	1	1	2	1430446	255	29.6421	4.48779
D4A390	Like-glycosyltransferase (Predicted), isoform CRA_a OS=Rattus norvegicus GN=Large PE=4 SV=1 - [D4A390_RAT]	4.62466	5.45	1	1	1	2	8.42176e+06	385	43.6554	7.76709
B2GUZ5	F-actin-capping protein subunit alpha-1 OS=Rattus norvegicus GN=Capza1 PE=1 SV=1 - [CAZA1_RAT]	4.46987	3.5	2	1	1	2	2.1929e+06	286	32.8893	5.69385
M0R6Y8	Phosphoglycerate kinase OS=Rattus norvegicus GN=RGD1560402 PE=3 SV=1 - [M0R6Y8_RAT]	4.31004	10.89	4	3	3	4	2.90427e+06	395	41.9347	6.78564
Q6TXF7	LRRGT00042 OS=Rattus norvegicus PE=2 SV=1 - [Q6TXF7_RAT]	4.25897	4.07	1	1	1	2	3.58074e+06	369	40.8562	7.28369
G3V9A5	Keratinocyte proline-rich protein OS=Rattus norvegicus GN=Kprp PE=4 SV=1 - [G3V9A5_RAT]	4.25229	1.43	2	1	1	2	1.01928e+07	699	76.3621	8.38232
Q4KLN8	E3 ubiquitin-protein ligase RNF8 OS=Rattus norvegicus GN=Rnf8 PE=2 SV=1 - [RNF8_RAT]	4.20716	1.44	1	1	1	2	4.28257e+07	487	55.5794	8.07471
P18422	Proteasome subunit alpha type-3 OS=Rattus norvegicus GN=Psma3 PE=1 SV=3 - [PSA3_RAT]	4.20478	8.63	2	2	2	2	2.41436e+06	255	28.4011	5.43994
P85845	Fascin OS=Rattus norvegicus GN=Fscn1 PE=1 SV=2 - [FSCN1_RAT]	4.19435	3.25	1	1	1	1	2.68055e+06	493	54.4569	6.7417
P50398	Rab GDP dissociation inhibitor alpha OS=Rattus norvegicus GN=Gdi1 PE=1 SV=1 - [GDIA_RAT]	4.02376	3.36	1	1	1	1	1.21736e+06	447	50.5042	5.13525
D3ZA32	Protein Gsdma OS=Rattus norvegicus GN=Gsdma PE=4 SV=1 - [D3ZA32_RAT]	3.93265	4.71	1	2	2	2	3.83087e+06	446	49.7829	5.41455
Q6AY84	Secernin-1 OS=Rattus norvegicus GN=Scrn1 PE=1 SV=1 - [SCRN1_RAT]	3.72611	3.86	1	1	1	1	1.38741e+06	414	46.3666	4.84326
Q91XL4	G-protein beta-2 subunit (Fragment) OS=Rattus norvegicus PE=2 SV=1 - [Q91XL4_RAT]	3.68193	7.56	22	2	2	2	1.49932e+07	225	24.4277	5.36377
B2RYX0	Naca protein OS=Rattus norvegicus GN=Naca PE=2 SV=1 - [B2RYX0_RAT]	3.52339	6.51	2	1	1	1	1.1659e+06	215	23.3697	4.56396
Q4V7D1	Signal sequence receptor, alpha OS=Rattus norvegicus GN=Ssr1 PE=2 SV=1 - [Q4V7D1_RAT]	3.48779	5.23	2	1	1	1	129010	287	32.1872	4.43701
P28073	Proteasome subunit beta type-6 OS=Rattus norvegicus GN=Psmb6 PE=1 SV=3 - [PSB6_RAT]	3.47453	8.4	1	2	2	2	2.57735e+06	238	25.2734	4.99561
Q5I0E7	Transmembrane emp24 domain-containing protein 9 OS=Rattus norvegicus GN=Tmed9 PE=1 SV=1 - [TMED9_RAT]	3.47307	4.68	1	1	1	1	1.33349e+06	235	27.011	8.26514
P52296	Importin subunit beta-1 OS=Rattus norvegicus GN=Kpnb1 PE=1 SV=1 - [IMB1_RAT]	3.45376	1.71	2	1	1	1	140567	875	97.062	4.76709
M0R544	Glucosidase, alpha, acid, isoform CRA_a OS=Rattus norvegicus GN=Gaa PE=3 SV=1 - [M0R544_RAT]	3.36662	1.89	2	1	1	1	1.248e+06	953	106.136	5.68115
F1LUM5	Protein Tubal3 OS=Rattus norvegicus GN=Tubal3 PE=3 SV=2 - [F1LUM5_RAT]	3.19212	6.28	1	1	2	2	1.42901e+06	382	42.8053	6.02393
O08651	D-3-phosphoglycerate dehydrogenase OS=Rattus norvegicus GN=Phgdh PE=1 SV=3 - [SERA_RAT]	3.0732	2.81	1	1	1	1	881640	533	56.4572	6.7124
A0A096MK73	Protein RGD1565395 OS=Rattus norvegicus GN=RGD1565395 PE=4 SV=1 - [A0A096MK73_RAT]	3.0601	10.32	2	1	1	1	3.60147e+06	126	14.6277	7.48877
Q8CFM9	Adenylyl cyclase 7 (Fragment) OS=Rattus norvegicus PE=2 SV=1 - [Q8CFM9_RAT]	3.05053	30.59	2	1	1	1	2.34406e+06	85	9.23097	9.87646
F1M978	Inositol monophosphatase 1 OS=Rattus norvegicus GN=Impa1 PE=4 SV=1 - [F1M978_RAT]	3.04377	4.33	2	1	1	1		277	30.4754	5.2876
D3ZE32	Protein Vat1l OS=Rattus norvegicus GN=Vat1l PE=4 SV=2 - [D3ZE32_RAT]	2.93019	2.88	1	1	1	1	1.38981e+06	416	45.651	5.0083
Q8VBU2	Protein NDRG2 OS=Rattus norvegicus GN=Ndrg2 PE=1 SV=1 - [NDRG2_RAT]	2.86136	6.47	1	2	2	2	2.24802e+06	371	40.7531	5.30029
D4A9K3	D-tyrosyl-tRNA(Tyr) deacylase OS=Rattus norvegicus GN=Dtd1 PE=3 SV=1 - [D4A9K3_RAT]	2.83612	8.62	2	1	1	1	1.2124e+06	174	19.6241	8.1626
E9PT92	Protein Csmd1 (Fragment) OS=Rattus norvegicus GN=Csmd1 PE=4 SV=2 - [E9PT92_RAT]	2.7959	0.79	1	1	1	1		3050	331.778	6.06201
D3ZKR9	Protein Zcchc6 OS=Rattus norvegicus GN=Zcchc6 PE=4 SV=2 - [D3ZKR9_RAT]	2.71276	1.28	1	1	1	1		1485	168.941	7.03467
Q5XIT7	Protein Gmcl1l OS=Rattus norvegicus GN=LOC302576 PE=2 SV=1 - [Q5XIT7_RAT]	2.70205	5.02	1	1	1	1		498	57.6575	8.23584
D4A106	Protein Wdr3 OS=Rattus norvegicus GN=Wdr3 PE=4 SV=1 - [D4A106_RAT]	2.69841	2.55	1	1	1	1		942	106.006	6.82959
P38983	40S ribosomal protein SA OS=Rattus norvegicus GN=Rpsa PE=1 SV=3 - [RSSA_RAT]	2.68838	5.76	1	1	1	1	498001	295	32.8034	4.86865
Q6IMF1	Keratin, type II cytoskeletal 80 OS=Rattus norvegicus GN=Krt80 PE=3 SV=1 - [K2C80_RAT]	2.6214	2.21	1	1	1	1	4.40326e+06	452	50.5188	6.20166
D3ZDF0	Neuroplastin OS=Rattus norvegicus GN=Nptn PE=4 SV=2 - [D3ZDF0_RAT]	2.61145	2.54	2	1	1	1	4.2918e+06	393	43.9022	8.19189
P15205	Microtubule-associated protein 1B OS=Rattus norvegicus GN=Map1b PE=1 SV=2 - [MAP1B_RAT]	2.5576	0.41	4	1	1	1	1.7495e+06	2459	269.334	4.80518
M0R5G3	Uncharacterized protein (Fragment) OS=Rattus norvegicus PE=4 SV=1 - [M0R5G3_RAT]	2.54922	5.45	1	1	1	1	5.00388e+07	165	19.3074	9.33447
Q0QF43	Malate dehydrogenase (Fragment) OS=Rattus norvegicus GN=Mdh2 PE=2 SV=1 - [Q0QF43_RAT]	2.51495	2.99	2	1	1	1	1.61707e+06	301	31.6726	7.63525
O88752	Epsilon 1 globin OS=Rattus norvegicus GN=Hbe1 PE=2 SV=1 - [O88752_RAT]	2.45326	6.8	3	1	1	1	7.49111e+06	147	16.0945	8.17725
P19804	Nucleoside diphosphate kinase B OS=Rattus norvegicus GN=Nme2 PE=1 SV=1 - [NDKB_RAT]	2.44676	5.92	2	1	1	1	3.30215e+06	152	17.2719	7.44482
D3ZT27	Protein RGD1565819 OS=Rattus norvegicus GN=Zfp831 PE=1 SV=2 - [D3ZT27_RAT]	2.43692	1.29	1	1	1	1	1.25073e+06	1548	164.841	7.54736
F1MAS7	Protein Sdr9c7 OS=Rattus norvegicus GN=Sdr9c7 PE=3 SV=1 - [F1MAS7_RAT]	2.43126	3.83	1	1	1	1	3.4544e+06	313	35.0532	8.90967
P62859	40S ribosomal protein S28 OS=Rattus norvegicus GN=Rps28 PE=1 SV=1 - [RS28_RAT]	2.36786	17.39	1	1	1	1	2.93955e+06	69	7.8362	10.6968
P55053	Fatty acid-binding protein, epidermal OS=Rattus norvegicus GN=Fabp5 PE=1 SV=3 - [FABP5_RAT]	2.33377	6.67	1	1	1	1	1.86525e+07	135	15.0495	7.18115
F1LUV9	Neural cell adhesion molecule 1 (Fragment) OS=Rattus norvegicus GN=Ncam1 PE=4 SV=2 - [F1LUV9_RAT]	2.30758	1.43	4	1	1	1	2.50275e+06	838	92.254	4.90674
D3ZGJ2	Protein Espnl OS=Rattus norvegicus GN=Espnl PE=4 SV=2 - [D3ZGJ2_RAT]	2.29374	1.3	1	1	1	1	1.00116e+07	999	108.319	5.87158
B4F7A3	Galectin OS=Rattus norvegicus GN=Lgalsl PE=2 SV=1 - [B4F7A3_RAT]	2.26387	6.4	1	1	1	1	1.33051e+06	172	18.9436	5.35107
A0JN25	Microtubule-associated protein OS=Rattus norvegicus GN=Mapt PE=2 SV=1 - [A0JN25_RAT]	2.24924	2.92	9	1	1	1	3.28433e+06	343	35.8743	9.43701
D3ZKX9	Hydroperoxide isomerase ALOXE3 OS=Rattus norvegicus GN=Aloxe3 PE=1 SV=1 - [LOXE3_RAT]	2.24156	1.41	1	1	1	1	785934	711	80.3874	6.88818
Q9EPB1	Dipeptidyl peptidase 2 OS=Rattus norvegicus GN=Dpp7 PE=1 SV=1 - [DPP2_RAT]	2.21642	2	1	1	1	1	424667	500	55.079	5.04639
D3ZWR4	Copine VII (Predicted), isoform CRA_b OS=Rattus norvegicus GN=Cpne7 PE=4 SV=1 - [D3ZWR4_RAT]	2.20325	1.85	12	1	1	1	1.88047e+06	486	54.0848	5.03369
O35244	Peroxiredoxin-6 OS=Rattus norvegicus GN=Prdx6 PE=1 SV=3 - [PRDX6_RAT]	2.18356	5.36	1	1	1	1	2.48398e+06	224	24.803	5.93506
D3ZVQ0	Ubiquitin carboxyl-terminal hydrolase OS=Rattus norvegicus GN=Usp5 PE=3 SV=1 - [D3ZVQ0_RAT]	2.16033	1.28	1	1	1	1	936367	858	95.7183	5.0083
P47728	Calretinin OS=Rattus norvegicus GN=Calb2 PE=1 SV=1 - [CALB2_RAT]	2.12508	7.01	2	2	2	2	2.12226e+06	271	31.3845	5.021
O08557	N(G),N(G)-dimethylarginine dimethylaminohydrolase 1 OS=Rattus norvegicus GN=Ddah1 PE=1 SV=3 - [DDAH1_RAT]	2.12414	3.51	1	1	1	1	2.01149e+06	285	31.4059	6.12549
F8WG67	Acyl-CoA thioesterase 7, isoform CRA_a OS=Rattus norvegicus GN=Acot7 PE=4 SV=2 - [F8WG67_RAT]	2.1225	2.96	2	1	1	1	881254	372	40.942	7.73779
Q5I0G4	Glycine--tRNA ligase (Fragment) OS=Rattus norvegicus GN=Gars PE=1 SV=1 - [SYG_RAT]	2.08519	2.04	2	1	1	1		637	71.9843	6.07471
P62161	Calmodulin OS=Rattus norvegicus GN=Calm1 PE=1 SV=2 - [CALM_RAT]	2.08388	16.11	2	2	2	2	1.13153e+06	149	16.8268	4.22119
D4AE10	Protein RGD1563613 OS=Rattus norvegicus GN=RGD1563613 PE=4 SV=1 - [D4AE10_RAT]	2.07419	7.26	4	1	1	1	551016	124	13.6837	9.92041
P24090	Alpha-2-HS-glycoprotein OS=Rattus norvegicus GN=Ahsg PE=1 SV=2 - [FETUA_RAT]	2.06594	1.99	1	1	1	1	7.02254e+06	352	37.9582	6.50732
F1M2F6	Pyruvate kinase (Fragment) OS=Rattus norvegicus PE=3 SV=2 - [F1M2F6_RAT]	2.04972	1.78	1	1	1	1	1.25834e+08	505	55.0645	7.40088
D3ZXR7	Protein Ticam2 OS=Rattus norvegicus GN=Ticam2 PE=4 SV=1 - [D3ZXR7_RAT]	2.0383	7.76	1	1	1	1		232	26.458	5.24951
Q04940	Neurogranin OS=Rattus norvegicus GN=Nrgn PE=1 SV=1 - [NEUG_RAT]	2.03466	7.69	2	1	1	1	1.3096e+07	78	7.49151	7.04932
G3V7M3	Protein Krt23 OS=Rattus norvegicus GN=Krt23 PE=3 SV=1 - [G3V7M3_RAT]	1.94396	2.37	2	1	1	1	1.08119e+06	422	48.0532	6.04932
D3ZJ08	Histone H3 OS=Rattus norvegicus GN=Hist2h3c2 PE=3 SV=1 - [D3ZJ08_RAT]	1.94189	11.76	9	2	2	2	1.71663e+07	136	15.3785	11.2681
P38652	Phosphoglucomutase-1 OS=Rattus norvegicus GN=Pgm1 PE=1 SV=2 - [PGM1_RAT]	1.9388	2.14	3	1	1	1	1.94676e+06	562	61.3646	6.75635
F1M3X5	Protein Mroh6 OS=Rattus norvegicus GN=Mroh6 PE=4 SV=2 - [F1M3X5_RAT]	1.9128	1.11	1	1	1	1	2.90736e+07	722	78.1321	8.63135
D3ZJF8	Protein Fcgbp OS=Rattus norvegicus GN=Fcgbp PE=4 SV=2 - [D3ZJF8_RAT]	1.88853	0.35	1	1	1	1	1.05666e+09	2582	274.806	5.09717
D4A917	Protein Ltbp4 OS=Rattus norvegicus GN=Ltbp4 PE=4 SV=2 - [D4A917_RAT]	1.88701	0.31	1	1	1	1	3.77886e+06	1631	174.406	5.33838
D3ZWE3	Premature ovarian failure 1B (Predicted) OS=Rattus norvegicus GN=Pof1b PE=4 SV=2 - [D3ZWE3_RAT]	1.87728	1.87	1	1	1	1	634643	587	67.6174	6.27783
P53534	Glycogen phosphorylase, brain form (Fragment) OS=Rattus norvegicus GN=Pygb PE=1 SV=3 - [PYGB_RAT]	1.87273	0.95	7	1	1	2	1.79392e+06	838	96.1131	6.68311
D4A3U3	Protein Ttc18 OS=Rattus norvegicus GN=Cfap70 PE=4 SV=2 - [D4A3U3_RAT]	1.85128	0.64	3	1	1	2	1.20673e+08	1097	123.062	5.63037
G3V8G4	Brevican core protein OS=Rattus norvegicus GN=Bcan PE=4 SV=1 - [G3V8G4_RAT]	1.84102	0.91	2	1	1	1	2.47746e+06	883	95.9411	4.94482
D4A582	Protein Zdbf2 OS=Rattus norvegicus GN=Zdbf2 PE=4 SV=2 - [D4A582_RAT]	1.80356	0.36	1	1	1	1	5.82816e+06	2223	245.247	4.93213
Q6P6U3	Lmna protein OS=Rattus norvegicus GN=Lmna PE=2 SV=1 - [Q6P6U3_RAT]	1.7456	2.04	4	1	1	1	1.98544e+06	442	50.5707	7.09326
P62494	Ras-related protein Rab-11A OS=Rattus norvegicus GN=Rab11a PE=1 SV=3 - [RB11A_RAT]	1.74078	4.63	2	1	1	1	1.92049e+06	216	24.3784	6.56592
F1LYJ9	Protein Soga1 (Fragment) OS=Rattus norvegicus GN=Soga1 PE=4 SV=2 - [F1LYJ9_RAT]	1.66167	0.54	1	1	1	1	4.18805e+06	1489	166.967	6.11279
P36876	Serine/threonine-protein phosphatase 2A 55 kDa regulatory subunit B alpha isoform OS=Rattus norvegicus GN=Ppp2r2a PE=2 SV=1 - [2ABA_RAT]	0	4.7	1	1	1	1		447	51.6455	6.20166
P80254	D-dopachrome decarboxylase OS=Rattus norvegicus GN=Ddt PE=1 SV=3 - [DOPD_RAT]	0	12.71	1	1	1	1	1.19982e+06	118	13.1248	6.53662
Q812E9	Neuronal membrane glycoprotein M6-a OS=Rattus norvegicus GN=Gpm6a PE=1 SV=1 - [GPM6A_RAT]	0	3.96	1	1	1	1	9.94463e+06	278	31.1744	5.2749
P01186	Vasopressin-neurophysin 2-copeptin OS=Rattus norvegicus GN=Avp PE=1 SV=1 - [NEU2_RAT]	0	10.12	1	1	1	2	998882	168	17.9104	6.41748
D4A5U3	Protein-glutamine gamma-glutamyltransferase E OS=Rattus norvegicus GN=Tgm3 PE=3 SV=1 - [TGM3_RAT]	0	4.04	1	2	2	2	1.14198e+07	693	77.182	6.88818
Q62789	UDP-glucuronosyltransferase 2B7 OS=Rattus norvegicus GN=Ugt2b7 PE=2 SV=1 - [UD2B7_RAT]	0	3.58	1	1	1	1	2.15589e+06	530	60.05	8.26514
Q4KLJ3	Guanine nucleotide binding protein-like 2 (Nucleolar) OS=Rattus norvegicus GN=Gnl2 PE=2 SV=1 - [Q4KLJ3_RAT]	0	2.72	1	1	1	1	3.86336e+06	734	83.8173	9.08545
Q3T1K9	Nicolin 1 OS=Rattus norvegicus GN=Nicn1 PE=2 SV=1 - [Q3T1K9_RAT]	0	2.35	4	1	1	1	2.54406e+06	213	24.3933	7.07861
B1WC27	Protein Mettl25 OS=Rattus norvegicus GN=Mettl25 PE=2 SV=1 - [B1WC27_RAT]	0	3.67	1	1	1	1	2.9372e+07	600	66.8017	6.7124
B1WC17	Protein Snapc1 OS=Rattus norvegicus GN=Snapc1 PE=2 SV=1 - [B1WC17_RAT]	0	6.67	1	1	1	1		390	44.6269	9.36377
Q76KC5	CAMP-specific cyclic nucleotide phosphodiesterase PDE8 OS=Rattus norvegicus GN=Pde8b PE=2 SV=1 - [Q76KC5_RAT]	0	0.79	1	1	1	1	2.26275e+07	761	86.1461	6.69775
G3V9W9	Protein Fat1 OS=Rattus norvegicus GN=Fat1 PE=4 SV=1 - [G3V9W9_RAT]	0	0.44	2	1	1	1	2.46827e+06	4589	505.765	5.0083
D3ZBK4	Protein Ikzf5 OS=Rattus norvegicus GN=Ikzf5 PE=4 SV=1 - [D3ZBK4_RAT]	0	5.73	1	1	1	1	1.88347e+06	419	46.5263	7.31299
D4A0Y6	Uncharacterized protein OS=Rattus norvegicus GN=Mki67 PE=4 SV=1 - [D4A0Y6_RAT]	0	1.64	1	1	1	1		3164	348.243	9.74463
D3ZWZ1	Integrin alpha-D OS=Rattus norvegicus GN=Itgax PE=3 SV=2 - [D3ZWZ1_RAT]	0	2.22	1	1	1	1		1169	128.752	6.48096
D3JZW3	Truncated parkin variant SV4cINS OS=Rattus norvegicus GN=Park2 PE=2 SV=1 - [D3JZW3_RAT]	0	12.95	11	1	1	1	358739	193	21.2399	8.26514
F1LX91	Protein Rgs22 (Fragment) OS=Rattus norvegicus GN=Rgs22 PE=4 SV=2 - [F1LX91_RAT]	0	0.44	1	1	1	1	2.16363e+06	1144	132.509	8.5874
B2RZ49	Parp6 protein OS=Rattus norvegicus GN=Parp6 PE=2 SV=1 - [B2RZ49_RAT]	0	2.33	2	1	1	1	11864161	473	53.3834	7.6792
D3ZXI2	Uncharacterized protein OS=Rattus norvegicus PE=4 SV=2 - [D3ZXI2_RAT]	0	8.64	1	1	1	1	1.58689e+06	243	27.2788	7.75244
D3ZQE7	Protein Jakmip2 OS=Rattus norvegicus GN=Jakmip2 PE=4 SV=2 - [D3ZQE7_RAT]	0	1.05	1	1	1	1	1.20782e+07	857	100.184	7.66455
M0R913	Phosphatase and actin regulator (Fragment) OS=Rattus norvegicus GN=Phactr4 PE=3 SV=1 - [M0R913_RAT]	0	3.61	2	1	1	1	3.90026e+07	664	72.9381	6.46826
