# Supplementary material for: Mysterious inhibitory cell regulator investigated and found likely to be secretogranin II related
Source: PeerJ. 2017 Oct 13;5:e3833. doi: 10.7717/peerj.3833 (PMC5642266; doi:10.7717/peerj.3833)
Supplement: Supplemental Information 20 — Test specifics 114. [file peerj-05-3833-s020.xlsx]

## Sheet: Sheet1
Accession	Description	A5: Area	B5: Area	Score A2	Coverage A2	# Peptides A2	# PSM A2	Score B2	Coverage B2	# Peptides B2	# PSM B2	# AAs	MW [kDa]	calc. pI
Q5XID7	Armadillo repeat-containing X-linked protein 3 OS=Rattus norvegicus GN=Armcx3 PE=2 SV=1 - [ARMX3_RAT]	0	2.05399e+06					2.07195	4.75	1	1	379	42.5259	8.36768	A: Citrate Control
P29066	Beta-arrestin-1 OS=Rattus norvegicus GN=Arrb1 PE=1 SV=1 - [ARRB1_RAT]	0	698447					2.76122	2.63	1	1	418	46.9902	6.27783	B: Citrate
P06687	Sodium/potassium-transporting ATPase subunit alpha-3 OS=Rattus norvegicus GN=Atp1a3 PE=1 SV=2 - [AT1A3_RAT]	0	1.47799e+06					5.89783	3.06	2	2	1013	111.62	5.41455
P63100	Calcineurin subunit B type 1 OS=Rattus norvegicus GN=Ppp3r1 PE=1 SV=2 - [CANB1_RAT]	0	0					2.51251	10	1	1	170	19.2876	4.80518
O08837	Cell division cycle 5-like protein OS=Rattus norvegicus GN=Cdc5l PE=1 SV=2 - [CDC5L_RAT]	0	1.68218e+06					1.91776	1.12	1	1	802	92.1606	8.01611
P11348	Dihydropteridine reductase OS=Rattus norvegicus GN=Qdpr PE=1 SV=1 - [DHPR_RAT]	0	5.29833e+06					0	2.9	1	1	241	25.5359	7.81104
Q5FVM7	DnaJ homolog subfamily C member 16 OS=Rattus norvegicus GN=Dnajc16 PE=2 SV=1 - [DJC16_RAT]	0	3288948					0	2.08	1	1	771	88.8137	7.28369
Q7TQ20	DnaJ homolog subfamily C member 2 OS=Rattus norvegicus GN=Dnajc2 PE=2 SV=1 - [DNJC2_RAT]	0	9.60967e+06					0	1.93	1	1	621	71.7245	8.79248
P63170	Dynein light chain 1, cytoplasmic OS=Rattus norvegicus GN=Dynll1 PE=1 SV=1 - [DYL1_RAT]	0	1.98331e+06					4.18215	24.72	2	2	89	10.3591	7.40088
P55051	Fatty acid-binding protein, brain OS=Rattus norvegicus GN=Fabp7 PE=1 SV=2 - [FABP7_RAT]	0	1.60612e+07					4.72803	20.45	2	3	132	14.8544	5.63037
P31424	Metabotropic glutamate receptor 5 OS=Rattus norvegicus GN=Grm5 PE=1 SV=2 - [GRM5_RAT]	0	0					0	1.41	1	1	1203	131.8	7.78174
Q00715	Histone H2B type 1 OS=Rattus norvegicus PE=1 SV=2 - [H2B1_RAT]	0	1.87327e+06					3.34575	12	1	1	125	13.9816	10.3599
Q6GT70	CD74 antigen (Invariant polypeptide of major histocompatibility complex, class II antigen-associated), isoform CRA_c OS=Rattus norvegicus GN=Cd74 PE=2 SV=1 - [Q6GT70_RAT]	0	0					0	4.63	1	1	216	24.4874	9.08545
Q6AYF4	Integrin beta-6 OS=Rattus norvegicus GN=Itgb6 PE=2 SV=1 - [ITB6_RAT]	0	0					0	3.05	1	1	787	85.9021	5.33838
Q04940	Neurogranin OS=Rattus norvegicus GN=Nrgn PE=1 SV=1 - [NEUG_RAT]	0	9.73398e+06					1.81142	7.69	1	1	78	7.49151	7.04932
Q63081	Protein disulfide-isomerase A6 OS=Rattus norvegicus GN=Pdia6 PE=1 SV=2 - [PDIA6_RAT]	0	635646					3.0114	3.18	1	1	440	48.1433	5.13525
Q568Z9	Phytanoyl-CoA hydroxylase-interacting protein OS=Rattus norvegicus GN=Phyhip PE=2 SV=1 - [PHYIP_RAT]	0	1.95894e+06					0	1.82	1	1	330	37.5305	7.00537
P63088	Serine/threonine-protein phosphatase PP1-gamma catalytic subunit OS=Rattus norvegicus GN=Ppp1cc PE=1 SV=1 - [PP1G_RAT]	0	377561					3.81052	5.26	1	1	323	36.9597	6.53662
Q4FZT2	Protein phosphatase methylesterase 1 OS=Rattus norvegicus GN=Ppme1 PE=1 SV=2 - [PPME1_RAT]	0	1.5207e+06					2.37662	2.33	1	1	386	42.2892	5.97314
Q63570	26S protease regulatory subunit 6B OS=Rattus norvegicus GN=Psmc4 PE=1 SV=1 - [PRS6B_RAT]	0	1.65887e+06					4.05328	2.15	1	2	418	47.3786	5.21143
F1LMZ8	26S proteasome non-ATPase regulatory subunit 11 OS=Rattus norvegicus GN=Psmd11 PE=3 SV=2 - [PSD11_RAT]	0	783587					2.0301	2.84	1	1	422	47.434	6.48096
Q6AXU4	E3 ubiquitin-protein ligase RNF181 OS=Rattus norvegicus GN=Rnf181 PE=1 SV=1 - [RN181_RAT]	0	4.0141e+08					1.66301	4.85	1	1	165	19.2753	6.04932
P38983	40S ribosomal protein SA OS=Rattus norvegicus GN=Rpsa PE=1 SV=3 - [RSSA_RAT]	0	2.00633e+06					2.15489	2.71	1	1	295	32.8034	4.86865
Q05546	Tenascin-R OS=Rattus norvegicus GN=Tnr PE=1 SV=1 - [TENR_RAT]	0	2.73274e+06					10.8795	2.8	3	4	1356	149.277	4.91943
A2RUW1	Toll-interacting protein OS=Rattus norvegicus GN=Tollip PE=2 SV=1 - [TOLIP_RAT]	0	1.71635e+06					6.8169	10.95	2	2	274	30.2949	5.17334
Q64638	UDP-glucuronosyltransferase 1-5 OS=Rattus norvegicus GN=Ugt1a5 PE=2 SV=1 - [UD15_RAT]	0	1.58453e+07					1.73679	1.51	1	1	531	59.954	8.68994
P85972	Vinculin OS=Rattus norvegicus GN=Vcl PE=1 SV=1 - [VINC_RAT]	0	841778					0	2.06	1	1	1066	116.542	6.0874
Q793F9	Vacuolar protein sorting-associated protein 4A OS=Rattus norvegicus GN=Vps4a PE=2 SV=1 - [VPS4A_RAT]	0	2.16336e+07					2.52692	3.89	1	1	437	48.8761	7.79639
O54975	Xaa-Pro aminopeptidase 1 OS=Rattus norvegicus GN=Xpnpep1 PE=1 SV=1 - [XPP1_RAT]	0	721324					1.67363	1.44	1	1	623	69.6131	5.60498
G3V7L6	26S protease regulatory subunit 7 OS=Rattus norvegicus GN=Psmc2 PE=3 SV=1 - [G3V7L6_RAT]	0	1.13551e+06					1.86655	2.54	1	1	433	48.6031	5.94775
D3ZHR6	Protein Cyth4 OS=Rattus norvegicus GN=Cyth4 PE=4 SV=1 - [D3ZHR6_RAT]	0	9.70793e+07					1.67433	2.16	1	1	371	42.5064	8.57275
G3V913	Heat shock 27kDa protein 1 OS=Rattus norvegicus GN=Hspb1 PE=3 SV=1 - [G3V913_RAT]	0	7.79595e+06					1.98892	4.85	1	1	206	22.7935	6.21436
B0BNB8	Calml4 protein OS=Rattus norvegicus GN=Calml4 PE=2 SV=1 - [B0BNB8_RAT]	0	0					2.09356	7.84	1	1	153	17.7171	7.95752
B2RYN0	Pgm3 protein OS=Rattus norvegicus GN=Pgm3 PE=2 SV=1 - [B2RYN0_RAT]	0	2.62769e+06					5.10859	4.8	2	2	542	59.6473	6.23975
Q4V8G6	Methyltransferase-like 3 OS=Rattus norvegicus GN=Mettl3 PE=2 SV=1 - [Q4V8G6_RAT]	0	2813058158					2.30993	1.38	1	1	580	64.6447	6.53662
D4A3N4	Adenylate cyclase 1 (Predicted) OS=Rattus norvegicus GN=Adcy1 PE=3 SV=2 - [D4A3N4_RAT]	0	1.55607e+06					1.95701	0.83	1	1	967	108.191	8.44092
B0BN63	LOC681996 protein OS=Rattus norvegicus GN=Ahsa1 PE=2 SV=1 - [B0BN63_RAT]	0	1.46631e+06					2.82786	6.51	1	2	338	38.0802	5.52881
B2RYC8	Interleukin-1 receptor-associated kinase 3 OS=Rattus norvegicus GN=Irak3 PE=2 SV=1 - [B2RYC8_RAT]	0	0					0	2.3	1	1	610	68.9328	6.97607
G3V647	Protein RGD1566085 OS=Rattus norvegicus GN=Pdxk PE=4 SV=1 - [G3V647_RAT]	0	4.03379e+06					0	8.65	2	2	312	34.8326	6.80029
Q4V7D1	Signal sequence receptor, alpha OS=Rattus norvegicus GN=Ssr1 PE=2 SV=1 - [Q4V7D1_RAT]	0	314795					3.97162	5.23	1	1	287	32.1872	4.43701
Q6YDN8	BWK-1 OS=Rattus norvegicus GN=Gid8 PE=2 SV=1 - [Q6YDN8_RAT]	0	0					0	10.53	1	1	228	26.7617	4.97021
D3ZVK3	Protein LOC365444 OS=Rattus norvegicus GN=Trmt6 PE=4 SV=1 - [D3ZVK3_RAT]	0	0					0	3.43	1	1	495	55.2442	7.91357
G3V6Q9	BMP/retinoic acid-inducible neural-specific protein 1 OS=Rattus norvegicus GN=Brinp1 PE=4 SV=1 - [G3V6Q9_RAT]	0	2.71565e+06					0	1.71	1	1	760	88.5653	8.90967
D4AC23	Protein Cct7 OS=Rattus norvegicus GN=Cct7 PE=3 SV=1 - [D4AC23_RAT]	0	1.76833e+06					2.0955	1.47	1	1	544	59.6202	8.00146
D3ZVL4	Protein RGD1564308 OS=Rattus norvegicus GN=RGD1564308 PE=4 SV=2 - [D3ZVL4_RAT]	0	3.04485e+06					2.08762	4.11	1	1	316	35.388	9.71533
D3Z854	Protein Tti1 OS=Rattus norvegicus GN=Tti1 PE=4 SV=1 - [D3Z854_RAT]	0	1.73225e+06					0	0.46	1	1	1088	121.034	6.25244
Q99PV2	Protein Stxbp3 OS=Rattus norvegicus GN=Stxbp3 PE=2 SV=1 - [Q99PV2_RAT]	0	1.10429e+07					2.50123	3.2	1	1	593	67.9769	8.01611
Q5PPJ1	Intraflagellar transport 122 homolog (Chlamydomonas) OS=Rattus norvegicus GN=Ift122 PE=2 SV=1 - [Q5PPJ1_RAT]	0	3.09683e+06					0	0.95	1	1	739	83.5282	7.7085
D3ZPV8	Protein Ggct OS=Rattus norvegicus GN=Ggct PE=4 SV=1 - [D3ZPV8_RAT]	0	1.52983e+07					2.57503	5.85	1	1	188	21.2175	5.43994
D3ZZI6	Desmocollin 3 (Predicted) OS=Rattus norvegicus GN=Dsc3 PE=4 SV=1 - [D3ZZI6_RAT]	0	2.53559e+06					0	1.44	1	1	900	100.657	5.24951
G3V9H0	RAS p21 protein activator 1, isoform CRA_c OS=Rattus norvegicus GN=Rasa1 PE=4 SV=1 - [G3V9H0_RAT]	0	7.60487e+06					0	1.35	1	1	1038	115.383	6.59521
F1M5Z5	Anoctamin OS=Rattus norvegicus GN=Ano6 PE=3 SV=2 - [F1M5Z5_RAT]	0	4.25266e+07					1.82522	1.13	1	1	799	92.1668	6.68311
G3V755	Cornifin-A OS=Rattus norvegicus GN=Sprr1a PE=4 SV=1 - [G3V755_RAT]	0	1.09484e+08					1.94743	31.58	1	1	152	16.7211	7.43018
B0K017	ADP-ribosylhydrolase like 2 OS=Rattus norvegicus GN=Adprhl2 PE=2 SV=1 - [B0K017_RAT]	0	770972					1.83271	3.24	1	1	370	39.3503	4.95752
D3ZEP2	Norrie disease homolog (Human) (Predicted), isoform CRA_a OS=Rattus norvegicus GN=LOC100909913 PE=4 SV=1 - [D3ZEP2_RAT]	0	0					1.92097	10.69	1	1	131	14.69	8.70459
G3V9W9	Protein Fat1 OS=Rattus norvegicus GN=Fat1 PE=4 SV=1 - [G3V9W9_RAT]	0	0					2.32354	0.44	1	1	4589	505.765	5.0083
D4AA63	Protein Ubqln2 OS=Rattus norvegicus GN=Ubqln2 PE=4 SV=1 - [D4AA63_RAT]	0	4.92665e+06					2.36417	2.51	1	1	638	67.2175	5.22412
G3V8G2	Proteasome (Prosome, macropain) 26S subunit, non-ATPase, 5 (Predicted), isoform CRA_a OS=Rattus norvegicus GN=Psmd5 PE=4 SV=1 - [G3V8G2_RAT]	0	1.22527e+06					4.11721	4.37	2	2	504	55.8179	5.2749
D3ZAN3	Alpha glucosidase 2 alpha neutral subunit (Predicted) OS=Rattus norvegicus GN=Ganab PE=3 SV=1 - [D3ZAN3_RAT]	0	0					0	1.13	1	1	797	90.5149	6.20166
Q2V6E2	GATS (Fragment) OS=Rattus norvegicus GN=Gatsl2 PE=2 SV=1 - [Q2V6E2_RAT]	0	1.73809e+06					0	38.64	1	2	44	4.91461	7.25439
B1WCA2	Tetratricopeptide repeat domain 25 OS=Rattus norvegicus GN=Ttc25 PE=2 SV=1 - [B1WCA2_RAT]	0	1.15016e+07					0	1.86	1	1	645	73.9894	5.47803
D3ZT40	Glyceraldehyde-3-phosphate dehydrogenase (Fragment) OS=Rattus norvegicus PE=3 SV=2 - [D3ZT40_RAT]	0	1.32596e+06					2.53398	4.66	1	1	322	35.072	9.1001
D4ADZ1	Protein Arhgef17 OS=Rattus norvegicus GN=Arhgef17 PE=4 SV=2 - [D4ADZ1_RAT]	0	5.07448e+06					0	0.39	1	1	2058	221.98	6.29053
D4A5W5	Protein Recql4 OS=Rattus norvegicus GN=Recql4 PE=4 SV=1 - [D4A5W5_RAT]	0	3.19772e+06					1.92589	0.66	1	1	1216	134.591	8.52881
F1LVT6	Protein Senp1 (Fragment) OS=Rattus norvegicus GN=Senp1 PE=4 SV=1 - [F1LVT6_RAT]	0	1.0167e+07					12.3476	3.28	1	4	640	72.2113	8.20654
M0R5G3	Uncharacterized protein (Fragment) OS=Rattus norvegicus PE=4 SV=1 - [M0R5G3_RAT]	0	9.48186e+07					2.68161	5.45	1	1	165	19.3074	9.33447
F1M154	Protein Ccdc154 (Fragment) OS=Rattus norvegicus GN=Ccdc154 PE=4 SV=2 - [F1M154_RAT]	0	2.61974e+06					2.04339	1.36	1	1	663	75.6881	5.51611
M0RC63	Leucine-rich repeat transmembrane neuronal protein 2 (Fragment) OS=Rattus norvegicus GN=Lrrtm2 PE=4 SV=1 - [M0RC63_RAT]	0	1.9125e+06					0	1.56	1	1	514	58.6348	8.00146
D3ZPS5	Protein S100a14 OS=Rattus norvegicus GN=S100a14 PE=4 SV=2 - [D3ZPS5_RAT]	0	1.58967e+07					1.96906	13.46	1	1	52	5.84688	4.77979
E9PTQ3	Protein Adam28 OS=Rattus norvegicus GN=Adam28 PE=4 SV=1 - [E9PTQ3_RAT]	0	2.42599e+06					0	1.67	1	1	718	80.7212	6.59521
F1MAF8	Protein Atg2b OS=Rattus norvegicus GN=Atg2b PE=4 SV=1 - [F1MAF8_RAT]	0	7068473					0	1.35	2	2	2075	231.321	5.87158
A0JPJ3	Arsb protein (Fragment) OS=Rattus norvegicus GN=Arsb PE=2 SV=1 - [A0JPJ3_RAT]	0	929006					4.20781	2.1	1	2	523	57.749	8.57275
B2RZ71	Inhibitor of growth protein OS=Rattus norvegicus GN=Ing5 PE=2 SV=1 - [B2RZ71_RAT]	0	4.57583e+06					3.27749	8.33	2	2	240	27.8097	7.63525
Q9QYW2	Cysteine sulfinate decarboxylase (Fragment) OS=Rattus norvegicus GN=CSD PE=4 SV=1 - [Q9QYW2_RAT]	0	0					2.99279	12.96	1	1	108	12.1624	5.87158
D3ZB51	Protein Igsf9b OS=Rattus norvegicus GN=Igsf9b PE=4 SV=1 - [D3ZB51_RAT]	0	4.26621e+06					0	0.6	1	1	1328	144.987	6.69775
D3ZZJ4	Protein Ttc21a OS=Rattus norvegicus GN=Ttc21a PE=4 SV=2 - [D3ZZJ4_RAT]	0	4.09678e+06					0	1.29	1	1	1314	148.618	6.78564
F1MA61	Nuclear receptor coactivator 2 OS=Rattus norvegicus GN=Ncoa2 PE=4 SV=2 - [F1MA61_RAT]	0	2.41535e+07					0	0.61	1	1	1465	159.146	6.82959
M0RCP0	Protein LOC100910255 (Fragment) OS=Rattus norvegicus GN=LOC100910255 PE=4 SV=1 - [M0RCP0_RAT]	0	1.38853e+07					2.29429	1.17	1	1	1623	178.743	4.24658
D3Z822	Protein Atr OS=Rattus norvegicus GN=Atr PE=4 SV=2 - [D3Z822_RAT]	0	7.45262e+06					0	0.72	1	1	2642	300.966	7.56201
E9PTI2	Lysozyme OS=Rattus norvegicus GN=Lyz2 PE=3 SV=2 - [E9PTI2_RAT]	0	1.99877e+07					1.71274	5.98	1	1	117	13.0828	6.84424
Q0HA14	Rae-like protein (Fragment) OS=Rattus norvegicus GN=Raet1e PE=2 SV=1 - [Q0HA14_RAT]	0	1.71741e+09					2.83015	6.44	1	1	202	21.9779	6.84424
F1M957	von Willebrand factor (Fragment) OS=Rattus norvegicus GN=Vwf PE=4 SV=2 - [F1M957_RAT]	0	5.59898e+06					0	0.49	1	1	2051	225.357	5.84619
F1LPV1	Ectonucleoside triphosphate diphosphohydrolase 8 OS=Rattus norvegicus GN=Entpd8 PE=3 SV=2 - [F1LPV1_RAT]	0	0					2.45177	2.43	1	1	494	54.3255	6.22705
D4A1I6	Protein Pla2g4b OS=Rattus norvegicus GN=Pla2g4b PE=4 SV=1 - [D4A1I6_RAT]	0	2798952173					2.24715	1.01	1	1	791	89.4982	6.44287
D3ZEM9	Nitric oxide synthase OS=Rattus norvegicus GN=Nos1 PE=3 SV=2 - [D3ZEM9_RAT]	0	4.00298e+07					1.63531	0.53	1	1	1324	148.355	7.37158
D4A3R6	Protein Zmym2 OS=Rattus norvegicus GN=Zmym2 PE=1 SV=2 - [D4A3R6_RAT]	0	1.17525e+07					1.62036	0.65	1	1	1382	155.266	6.7417
F1M062	Protein Larp1 (Fragment) OS=Rattus norvegicus GN=Larp1 PE=4 SV=2 - [F1M062_RAT]	0	1.49552e+07					2.52756	2.3	1	1	956	109.179	8.92432
D3ZBB8	Cytoplasmic dynein 2 heavy chain 1 OS=Rattus norvegicus GN=Dync2h1 PE=4 SV=2 - [D3ZBB8_RAT]	0	0					0	0.16	1	1	4303	491.022	6.72705
A0A096P6M7	Protein LOC102554637 OS=Rattus norvegicus GN=LOC102554637 PE=4 SV=1 - [A0A096P6M7_RAT]	0	0					2.82806	8.13	1	1	246	26.2759	5.08447
F1M1M4	Protein Dst (Fragment) OS=Rattus norvegicus GN=Dst PE=4 SV=1 - [F1M1M4_RAT]	0	6.30652e+06					2.67608	0.54	1	1	2603	299.994	6.40479
Q4KLH2	Phosphopantothenoylcysteine synthetase OS=Rattus norvegicus GN=Ppcs PE=2 SV=1 - [Q4KLH2_RAT]	0	0					3.29566	4.41	1	2	204	21.7873	8.88037
D3ZXT2	Protein Stag2 OS=Rattus norvegicus GN=Stag2 PE=4 SV=1 - [D3ZXT2_RAT]	0	0					0	1.71	1	1	1231	141.216	5.40186
D3ZG17	Membrane metallo-endopeptidase-like 1 OS=Rattus norvegicus GN=Mmel1 PE=4 SV=1 - [D3ZG17_RAT]	0	3.27221e+07					2.14734	1.73	1	1	753	86.5897	6.41748
Q8CGL8	Secretogranin II variant (Fragment) OS=Rattus norvegicus GN=Scg2 PE=2 SV=1 - [Q8CGL8_RAT]	0	3.08882e+06					1.70927	2.17	1	1	322	37.1012	4.57666
D3ZGY3	Protein LOC100909453 OS=Rattus norvegicus GN=Vom2r58 PE=4 SV=1 - [D3ZGY3_RAT]	0	1.18278e+07					1.76818	0.82	1	1	857	97.9723	6.771
F1M1J2	Uncharacterized protein (Fragment) OS=Rattus norvegicus GN=Neb PE=4 SV=2 - [F1M1J2_RAT]	0	3.78795e+06					2.39478	0.5	1	1	3009	348.454	9.1001
D4A885	Protein Abca13 OS=Rattus norvegicus GN=Abca13 PE=4 SV=2 - [D4A885_RAT]	0	0					0	0.17	1	1	3539	401.638	6.50732
Q3S2I2	Kinase-deficient WNK1 variant protein (Fragment) OS=Rattus norvegicus GN=Wnk1 PE=2 SV=1 - [Q3S2I2_RAT]	0	1421118					1.96066	6.88	1	1	160	18.4572	4.85596
D3ZQE7	Protein Jakmip2 OS=Rattus norvegicus GN=Jakmip2 PE=4 SV=2 - [D3ZQE7_RAT]	0	3.27713e+07					1.60855	1.05	1	1	857	100.184	7.66455
O88975	N-ethylmaleimide sensitive factor NSF (Fragment) OS=Rattus norvegicus GN=Nsf PE=2 SV=1 - [O88975_RAT]	0	1.36825e+06					2.39481	5.62	1	1	178	19.6003	6.04932
D4AAK5	Protein Ripk4 OS=Rattus norvegicus GN=Ripk4 PE=3 SV=1 - [D4AAK5_RAT]	0	9.72736e+06					0	1.15	1	1	786	86.6017	7.06396
Q19LA7	Vesicle-associated membrane protein 2 (Fragment) OS=Rattus norvegicus PE=2 SV=1 - [Q19LA7_RAT]	0	1.18107e+06					6.09181	48.57	1	2	35	4.03711	9.31982
D4ADL2	Protein LOC102547754 OS=Rattus norvegicus GN=LOC102547754 PE=3 SV=2 - [D4ADL2_RAT]	0	3.21445e+06					2.11146	3.92	1	1	255	29.6421	4.48779
F1M7D0	Protein Pcdhb2 (Fragment) OS=Rattus norvegicus GN=Pcdhb2 PE=4 SV=1 - [F1M7D0_RAT]	0	526621					1.63343	1.5	1	1	798	87.5169	4.83057
P97552	Laminin gamma1 (Fragment) OS=Rattus norvegicus GN=Lamc1 PE=2 SV=1 - [P97552_RAT]	0	6.81082e+06					0	1.99	1	1	351	38.8297	4.98291
M0R7W5	Protein LOC100363449 OS=Rattus norvegicus GN=LOC100363449 PE=4 SV=1 - [M0R7W5_RAT]	0	7.56079e+08					2.26926	4.64	1	1	237	26.9597	6.52197
M0R8T2	10-formyltetrahydrofolate dehydrogenase OS=Rattus norvegicus GN=Aldh1l1 PE=1 SV=1 - [M0R8T2_RAT]	0	2.60978e+06					6.64627	2.33	2	3	902	98.4831	5.5415
Q99NI1	Nucleoside diphosphate kinase OS=Rattus norvegicus GN=Nme3 PE=2 SV=1 - [Q99NI1_RAT]	0	1.49022e+06					3.51738	10.06	1	1	169	19.0769	6.34131
D4AAG8	Protein Smchd1 OS=Rattus norvegicus GN=Smchd1 PE=4 SV=1 - [D4AAG8_RAT]	0	8969820					2.49139	0.7	1	1	2006	225.902	7.34229
F1LUA8	Protein RGD1564651 OS=Rattus norvegicus GN=RGD1564651 PE=4 SV=2 - [F1LUA8_RAT]	0	8.96954e+06					0	4.36	1	1	298	33.5945	8.88037
D3ZAR3	Protein LOC102550890 OS=Rattus norvegicus GN=LOC100361349 PE=4 SV=2 - [D3ZAR3_RAT]	0	2.08669e+07					10.585	38.27	2	4	81	8.84902	8.14795
Q06FK3	Sulfotransferase (Fragment) OS=Rattus norvegicus GN=Sult4a1 PE=2 SV=1 - [Q06FK3_RAT]	0	422210					2.74139	10.09	1	1	109	12.6462	6.91748
A0A096MJV9	Phosphorylase b kinase regulatory subunit alpha, skeletal muscle isoform OS=Rattus norvegicus GN=Phka1 PE=4 SV=1 - [A0A096MJV9_RAT]	0	2.17789e+07					0	0.59	1	1	1182	132.39	5.51611
R9PXV7	Protein phosphatase 1 regulatory subunit 7 (Fragment) OS=Rattus norvegicus GN=Ppp1r7 PE=4 SV=1 - [R9PXV7_RAT]	0	1.73558e+06					2.04869	4.19	1	1	215	24.8724	7.40088
